# Supplementary material for: Microbiome composition and turnover in the face of complex lifecycles and bottlenecks: insights through the study of dung beetles
Source: Appl Environ Microbiol. 2024 Dec 20;91(1):e01278-24. doi: 10.1128/aem.01278-24 (PMC11784073; doi:10.1128/aem.01278-24)
Supplement: Data Set S1 — Complete statistical results for pairwise comparisons. [file aem.01278-24-s0001.xlsx]

## Sheet: Table of contents
	Table of Contents:
	Excel Sheet Name		Content
	BC_PERMANOVA		Summary statistics from PERMANOVA using Bray-Curtis dissimilarity
	Indicator species analysis Genu		Indicator analysis using Genera observed throughout samples
	Indicator species analysis OTU		Indicator analysis using OTUs observed throughout samples
	qPCR efficiency values		Values used to calculate qPCR efficienies
	Density Anova (with Eggs)		Summary statistics from TukeyHSD analyzing density differences across life stages
	Density Anova (without Eggs)		Summary statistics from TukeyHSD analyzing density differences across life stages when eggs are removed
	Density Anova (with all samples)		Summary statistics from TukeyHSD analyzing density differences across life stages when environmental samples are included
	Acronyms used throughout:
	Acronyms:		Meaning
	Mom		Mothers: F1 individuals used to produce brood balls and offspring samples
	Egg		Egg: Samples harvested as eggs
	Ped		Pedestals: Pedestal samples produced by moms and under the egg
	L		Larvae: Larvae harvested in the third instar of the larval stage
	FP		Female Pupae: Female pupae harvested on day 3 of pupation
	FPC		Female Pupal Chambers: The pupal chamber produced by the larvae and surrounding that pupae
	MP		Male Pupae: Male pupae harvested on day 3 of pupation
	MPC		Male Pupal Chambers: The pupal chamber produced by the larvae and surrounding that pupae
	FYA		Female Young Adults: Adult samples harvested immediately after eclosure into adulthood
	MYA		Male Young Adults: Adult samples harvested immediately after eclosure into adulthood
	FMA		Female Mature Adults: Adult samples allowed to congregate in a colony for 3 weeks prior to harvesting
	MMA		Male Mature Adults: Adult samples allowed to congregate in a colony for 3 weeks prior to harvesting
	Transfer		Breeding Dung: Samples collected from the homogenized dung prior to being given to Mothers to feed on and produce brood balls from
	Plate		Plate Dung: Samples collected from the homogenized dung prior to being used to construct artificial brood balls that the beetles were stored in to develop

## Sheet: BC_PERMANOVA
P values
	Mom	Egg	Ped	L	FP	FPC	MP	MPC	FYA	MYA	FMA	MMA	Transfer	Plate
Mom		0.001	0.002	0.004	0.005	0.003	0.012	0.004	0.006	0.001	0.061	0.133	0.012	0.025
Egg			0.07	0.003	0.006	0.003	0.014	0.002	0.012	0.003	0.003	0.008	0.012	0.013		Summary statistics of PERMANOVA comparing the effect of sample type on Bray-Curtis dissimilarity
Ped				0.001	0.005	0.002	0.01	0.006	0.003	0.001	0.003	0.005	0.012	0.008
L					0.009	0.003	0.009	0.009	0.005	0.001	0.003	0.001	0.005	0.016
FP						0.296	0.423	0.118	0.024	0.308	0.033	0.041	0.029	0.021
FPC							0.022	0.821	0.007	0.051	0.007	0.049	0.019	0.024
MP								0.028	0.199	0.341	0.03	0.029	0.1	0.1
MPC									0.037	0.061	0.025	0.034	0.044	0.021
FYA										0.023	0.03	0.016	0.028	0.028
MYA											0.007	0.027	0.013	0.018
FMA												0.369	0.034	0.025
MMA													0.025	0.063
Transfer														0.1
Plate
R2
	Mom	Egg	Ped	L	FP	FPC	MP	MPC	FYA	MYA	FMA	MMA	Transfer	Plate
Mom		0.28795	0.37529	0.29695	0.30187	0.28857	0.27178	0.35681	0.32705	0.23217	0.1892	0.14247	0.32872	0.30768
Egg			0.13189	0.44861	0.44964	0.43976	0.40979	0.53137	0.49798	0.34711	0.43352	0.22998	0.41453	0.3056
Ped				0.54779	0.56423	0.51091	0.53753	0.64885	0.61257	0.43982	0.54829	0.28799	0.52291	0.43591
L					0.36605	0.34312	0.36875	0.41683	0.4401	0.26856	0.51358	0.32633	0.55092	0.56412
FP						0.13959	0.17742	0.21397	0.30704	0.32844	0.48789	0.29707	0.61152	0.7237
FPC							0.27773	0.103	0.35718	0.14281	0.42656	0.26226	0.55034	0.54785
MP								0.39204	0.24572	0.14117	0.46978	0.28964	0.62128	0.63967
MPC									0.4578	0.15622	0.56304	0.33914	0.71081	0.721081
FYA										0.19486	0.51358	0.36849	0.6508	0.66307
MYA											0.34238	0.21807	0.42449	0.42815
FMA												0.13326	0.62092	0.61612
MMA													0.31374	0.28125
Transfer														0.68764
Plate
Pseudo-Fs
	Mom	Egg	Ped	L	FP	FPC	MP	MPC	FYA	MYA	FMA	MMA	Transfer	Plate
Mom		4.0439	6.6082	4.2238	3.4592	3.6506	2.6125	4.438	3.88	3.0237	1.8668	1.4952	3.4278	3.111
Egg			1.6712	8.1359	6.5359	7.0645	4.8602	9.0709	7.9358	5.3166	6.1224	2.688	4.9562	3.0807
Ped				13.325	11.653	11.782	9.2983	16.63	14.23	8.6366	10.924	4.0448	8.7682	6.1822
L					4.6194	4.7012	4.0891	5.7182	6.2883	3.6716	6.335	4.3597	8.5874	9.0594
FP						1.1356	1.0784	1.6333	2.6585	1.149	5.7162	2.9583	7.8707	13.096
FPC							2.3072	0.8038	3.8895	1.4994	5.207	2.8439	7.3434	7.2699
MP								3.2243	1.6288	1.1506	4.4301	2.4464	6.5618	7.101
MPC									5.0661	1.4811	7.7312	3.5922	12.29	13.096
FYA										1.9362	6.335	4.0846	0.028	9.8374
MYA											4.1651	2.51	51631	5.241
FMA												1.0763	8.19	8.0248
MMA													2.7431	2.3478
Transfer														8.8058
Plate

## Sheet: Indicator species analysis Genu
Genera	s.Mom	s.Egg	s.Ped	s.L	s.FP	s.FPC	s.MP	s.MPC	s.FYA	s.MYA	s.FMA	s.MMA	s.Transfer	s.Plate	index	stat	p.value
Acetoanaerobium	0	0	0	0	0	0	0	0	0	0	1	0	0	0	11	0.5	0.35
Acetobacteraceae_unclassified	0	0	0	0	1	1	0	0	0	0	0	0	0	0	61	0.471405	0.427
Acholeplasma	0	1	1	0	0	0	0	0	0	0	0	1	0	1	809	0.640372	0.049
Acidimicrobiaceae_unclassified	0	0	0	0	1	0	0	0	0	0	0	0	0	0	5	0.5	0.403
Acidimicrobiales_unclassified	0	0	0	0	1	0	1	0	0	0	0	0	0	0	62	0.717137	0.012
Aciditerrimonas	#N/A	#N/A	#N/A	#N/A	#N/A	#N/A	#N/A	#N/A	#N/A	#N/A	#N/A	#N/A	#N/A	#N/A	#N/A	#N/A	#N/A
Acinetobacter	1	1	1	1	0	0	1	1	0	1	1	1	1	1	16031	0.987756	0.003
Actinoallomurus	0	1	0	0	0	0	0	0	0	0	0	0	0	0	2	0.408248	0.914
Actinobacteria_unclassified	0	0	0	1	1	1	1	1	0	1	0	0	0	1	9586	0.680305	0.07
Actinobaculum	0	0	0	0	0	1	0	0	0	0	0	0	0	0	6	0.447214	0.542
Actinocorallia	0	0	0	0	1	0	1	0	0	1	0	0	0	0	360	0.708023	0.004
Actinomadura	0	0	0	0	0	0	1	0	0	0	0	0	0	0	7	0.57735	0.132
Actinomycetales_unclassified	0	1	1	1	1	1	1	1	1	1	0	0	0	1	15631	0.895887	0.185
Actinoplanes	#N/A	#N/A	#N/A	#N/A	#N/A	#N/A	#N/A	#N/A	#N/A	#N/A	#N/A	#N/A	#N/A	#N/A	#N/A	#N/A	#N/A
Aeromicrobium	0	1	0	1	1	1	1	1	0	1	0	1	0	0	12092	0.560759	0.704
Agromyces	0	0	0	0	0	0	0	0	0	0	0	1	0	0	12	0.607644	0.064
Alcaligenaceae_unclassified	0	1	1	0	0	0	0	0	0	0	0	0	0	0	28	0.710221	0.002
Algoriphagus	0	0	0	0	1	1	0	1	0	0	0	1	0	0	1271	0.614013	0.213
Alishewanella	0	0	0	0	0	0	1	0	0	0	1	0	0	0	81	0.654654	0.015
Alkaliflexus	#N/A	#N/A	#N/A	#N/A	#N/A	#N/A	#N/A	#N/A	#N/A	#N/A	#N/A	#N/A	#N/A	#N/A	#N/A	#N/A	#N/A
Alkaliphilus	0	1	0	0	1	0	1	0	0	0	0	1	0	0	868	0.459408	0.679
Alphaproteobacteria_unclassified	1	1	1	0	1	1	1	1	0	1	0	1	0	1	15137	0.85523	0.11
Altererythrobacter	#N/A	#N/A	#N/A	#N/A	#N/A	#N/A	#N/A	#N/A	#N/A	#N/A	#N/A	#N/A	#N/A	#N/A	#N/A	#N/A	#N/A
Alteromonadaceae_unclassified	0	0	0	0	1	1	0	1	0	1	0	0	0	0	1269	0.458831	0.632
Alteromonadales_unclassified	0	0	0	0	0	1	0	0	0	0	0	0	0	0	6	0.61311	0.043
Ammoniphilus	#N/A	#N/A	#N/A	#N/A	#N/A	#N/A	#N/A	#N/A	#N/A	#N/A	#N/A	#N/A	#N/A	#N/A	#N/A	#N/A	#N/A
Anaerococcus	1	0	0	0	0	0	0	0	0	0	0	0	0	0	1	0.408248	0.888
Anaerosphaera	1	0	0	0	0	0	0	0	0	0	0	0	0	0	1	0.57735	0.059
Anaerovorax	0	0	0	0	1	1	1	1	0	1	0	0	0	0	3222	0.570225	0.185
Anoxybacillus	#N/A	#N/A	#N/A	#N/A	#N/A	#N/A	#N/A	#N/A	#N/A	#N/A	#N/A	#N/A	#N/A	#N/A	#N/A	#N/A	#N/A
Aquabacterium	0	0	1	0	0	0	0	0	0	0	0	0	0	0	3	0.877508	0.001
Aquicella	0	0	0	0	0	1	0	0	0	0	0	0	1	0	76	0.5	0.241
Arcobacter	0	0	0	0	0	0	0	0	0	0	1	0	0	0	11	0.5	0.377
Arenimonas	0	0	0	0	1	0	0	1	0	1	0	0	0	0	366	0.534522	0.181
Armatimonadetes_gp	0	0	0	0	0	0	0	0	0	1	0	0	0	0	10	0.408248	0.912
Arthrobacter	1	1	1	1	1	0	1	0	1	1	1	1	1	1	16312	0.795715	0.402
Asaccharobacter	0	0	0	0	0	0	0	0	0	0	0	0	1	0	13	0.471405	0.458
Atopobium	1	0	0	1	0	0	0	0	0	0	0	1	0	0	136	0.420084	0.891
Aurantimonas	0	1	0	0	0	0	0	0	0	0	0	0	0	0	2	0.408248	0.892
Azoarcus	0	0	1	0	0	0	0	0	0	0	0	0	0	0	3	0.377964	1
Azonexus	0	0	0	0	0	0	0	0	0	0	1	1	0	0	100	0.46309	0.548
Azospira	0	0	0	0	0	0	0	0	0	0	0	1	0	0	12	0.447214	0.527
Azospirillum	0	0	1	0	0	0	0	0	0	0	0	0	0	0	3	0.377964	1
Bacillales_unclassified	0	1	0	1	1	0	1	0	0	1	1	0	1	0	8736	0.880606	0.003
Bacilli_unclassified	1	0	1	1	0	0	0	0	0	0	0	0	1	1	1735	0.800036	0.008
Bacillus	1	1	1	0	0	0	1	0	0	0	1	1	1	0	6767	0.664211	0.034
Bacteria_unclassified	1	1	1	1	1	1	1	1	0	1	1	1	1	0	16288	0.963989	0.009
Bacteriovorax	0	0	0	0	0	0	1	0	1	0	0	1	0	0	422	0.73585	0.004
Bacteroidales_unclassified	0	0	0	1	1	1	1	1	0	0	0	0	0	0	3011	0.753056	0.009
Bacteroides	0	0	0	0	0	0	0	0	0	0	0	0	1	0	13	0.57735	0.157
Bacteroidetes_unclassified	1	1	1	0	1	1	1	1	0	1	1	1	0	1	16045	0.906066	0.145
Bauldia	0	0	0	1	1	1	0	1	0	1	0	1	0	0	6041	0.483046	0.667
Bdellovibrio	0	0	1	0	0	0	0	0	0	1	0	1	0	0	296	0.408248	0.971
Beijerinckiaceae_unclassified	0	1	1	0	1	0	1	0	1	1	0	0	0	0	4914	0.628102	0.142
Betaproteobacteria_unclassified	1	1	1	1	1	1	1	1	1	1	1	1	1	1	16383	0.92932	#N/A
Blastopirellula	0	0	0	0	1	0	0	1	0	1	0	0	0	0	366	0.46291	0.506
Bordetella	0	0	0	0	0	0	0	0	0	0	1	1	0	0	100	0.622613	0.05
Bosea	0	0	0	1	1	1	1	1	0	1	0	0	0	0	6015	0.824042	0.001
Brachybacterium	0	0	0	0	0	0	0	0	0	0	0	1	0	0	12	0.447214	0.506
Bradyrhizobiaceae_unclassified	1	0	0	0	0	0	0	0	0	0	1	1	0	0	178	0.516398	0.243
Bradyrhizobium	1	0	0	0	0	0	0	0	0	0	1	1	0	0	178	0.845564	0.001
Brevibacterium	0	0	0	0	0	0	0	0	1	0	0	0	0	0	9	0.433013	0.893
Brevundimonas	0	1	1	0	0	0	0	0	0	0	0	0	0	1	194	0.953804	0.001
Brucellaceae_unclassified	0	0	0	0	1	0	1	1	1	1	0	0	0	0	3277	0.990967	0.001
Burkholderiales_incertae_sedis_unclassified	0	0	0	0	0	1	0	0	0	0	0	0	0	0	6	0.447214	0.524
Burkholderiales_unclassified	0	1	1	0	0	1	1	1	0	0	0	1	1	0	8540	0.69976	0.167
Butyrivibrio	#N/A	#N/A	#N/A	#N/A	#N/A	#N/A	#N/A	#N/A	#N/A	#N/A	#N/A	#N/A	#N/A	#N/A	#N/A	#N/A	#N/A
Byssovorax	0	0	0	0	0	1	0	0	0	0	0	0	0	0	6	0.447214	0.534
Campylobacterales_unclassified	#N/A	#N/A	#N/A	#N/A	#N/A	#N/A	#N/A	#N/A	#N/A	#N/A	#N/A	#N/A	#N/A	#N/A	#N/A	#N/A	#N/A
Capnocytophaga	0	0	0	0	0	0	0	0	0	0	1	0	0	0	11	0.5	0.35
Carnobacteriaceae_unclassified	0	0	0	1	0	0	0	0	0	0	0	0	1	0	59	0.471405	0.455
Carnobacterium	0	1	1	0	0	0	1	0	0	0	0	0	1	0	788	0.834068	0.001
Caryophanon	0	0	0	1	0	0	0	0	0	0	0	0	1	0	59	0.471405	0.456
Catelliglobosispora	0	0	0	0	0	1	0	0	0	0	0	0	0	0	6	0.447214	0.534
Caulobacter	0	0	1	0	0	1	0	1	0	0	1	0	0	0	1066	0.447214	0.691
Caulobacteraceae_unclassified	0	1	1	1	0	1	0	1	1	1	0	0	0	0	8297	0.634615	0.161
Cellulomonadaceae_unclassified	0	0	0	0	0	1	0	1	0	1	0	0	0	0	394	0.798214	0.001
Cellulomonas	0	0	0	1	1	1	1	1	0	1	0	1	0	0	9584	0.920659	0.001
Cellulosilyticum	0	0	0	0	0	0	1	0	0	0	0	0	0	0	7	0.642872	0.025
Cellulosimicrobium	0	0	0	1	1	1	0	1	0	1	0	0	0	0	3019	0.808329	0.002
Cellvibrio	0	0	0	0	1	1	0	1	0	0	0	0	0	0	351	0.681106	0.02
Chelatococcus	0	1	1	0	0	0	0	0	0	0	0	0	0	0	28	0.620174	0.033
Chitinophaga	0	0	0	0	1	0	0	1	0	0	1	0	0	0	367	0.5	0.344
Chitinophagaceae_unclassified	0	1	1	0	1	1	0	1	1	1	0	1	0	1	14447	0.832602	0.022
Chlamydiales_unclassified	1	0	0	0	0	0	0	0	0	0	0	0	0	0	1	0.408248	0.892
Chloroflexi_unclassified	0	0	0	0	0	0	1	0	0	0	0	0	0	0	7	0.466252	0.579
Chondromyces	0	0	0	0	1	1	0	1	0	0	0	1	0	0	1271	0.784714	0.003
Chryseobacterium	0	1	1	0	1	1	1	1	1	1	1	0	0	1	15750	0.9644	0.001
Cloacibacterium	0	0	0	0	0	0	0	0	0	0	1	1	0	0	100	0.471405	0.394
Clostridia_unclassified	1	0	0	1	0	0	1	0	0	0	0	0	1	0	613	0.589506	0.217
Clostridiaceae__unclassified	1	1	1	1	1	0	1	0	0	1	0	1	1	0	12995	0.48901	0.935
Clostridiales_Incertae_Sedis_XI_unclassified	0	0	0	1	0	0	0	0	1	0	0	0	0	0	55	0.9334	0.001
Clostridiales_Incertae_Sedis_XII_unclassified	0	0	0	0	0	0	0	0	0	0	1	1	0	0	100	0.824085	0.002
Clostridiales_Incertae_Sedis_XIII_unclassified	0	0	0	0	0	0	0	0	0	0	0	0	1	0	13	0.57735	0.138
Clostridiales_unclassified	0	0	1	1	1	1	1	0	0	1	1	0	1	0	12442	0.8519	0.011
Clostridium_III	0	0	0	0	1	1	0	1	0	1	1	0	0	0	3247	0.639261	0.102
Clostridium_IV	#N/A	#N/A	#N/A	#N/A	#N/A	#N/A	#N/A	#N/A	#N/A	#N/A	#N/A	#N/A	#N/A	#N/A	#N/A	#N/A	#N/A
Clostridium_sensu_stricto	0	1	1	0	1	0	1	0	0	1	0	0	0	0	2241	0.837568	0.003
Clostridium_XI	1	1	1	1	1	0	1	0	0	1	0	1	1	1	15016	0.964393	0.001
Clostridium_XlVa	0	0	0	0	1	0	1	0	0	0	0	0	0	0	62	0.750955	0.002
Clostridium_XlVb	0	0	0	1	1	0	1	0	0	0	0	0	0	0	306	0.94235	0.001
Cohnella	0	0	0	0	1	0	1	1	0	1	0	0	0	0	1290	0.801879	0.001
Comamonadaceae_unclassified	1	1	1	1	1	1	1	1	1	1	1	1	1	1	16383	0.969223	#N/A
Comamonas	0	1	1	0	0	1	0	0	0	0	1	0	0	1	2291	0.769395	0.004
Conexibacter	0	0	0	0	1	1	0	1	0	1	0	1	0	0	3248	0.707107	0.007
Corallococcus	0	0	0	0	0	0	0	0	0	1	0	0	0	0	10	0.408248	0.883
Coriobacteriaceae_unclassified	1	0	1	1	0	0	0	0	0	0	0	1	1	0	1733	0.849245	0.001
Corynebacterium	1	0	0	0	0	0	0	0	0	0	1	0	0	0	24	0.838653	0.008
Cryomorphaceae_unclassified	0	1	1	0	0	0	0	0	0	0	0	0	0	0	28	0.822174	0.004
Cyanobacteria_order_incertae_sedis_unclassified	0	0	0	0	0	0	1	0	0	0	0	0	0	0	7	0.57735	0.125
Cyclobacteriaceae_unclassified	0	1	1	0	0	0	0	0	0	0	0	0	0	0	28	0.480384	0.401
Cystobacter	0	0	0	0	0	0	0	0	0	0	1	0	0	0	11	0.591608	0.083
Cystobacteraceae_unclassified	#N/A	#N/A	#N/A	#N/A	#N/A	#N/A	#N/A	#N/A	#N/A	#N/A	#N/A	#N/A	#N/A	#N/A	#N/A	#N/A	#N/A
Cytophagaceae_unclassified	0	1	0	0	1	0	0	0	0	0	0	1	0	0	211	0.447214	0.662
Dactylosporangium	0	0	0	0	0	0	0	0	0	1	0	1	0	0	97	0.426401	0.793
Dechloromonas	1	0	0	0	0	0	0	0	0	0	1	1	0	0	178	0.68313	0.007
Deinococcus	#N/A	#N/A	#N/A	#N/A	#N/A	#N/A	#N/A	#N/A	#N/A	#N/A	#N/A	#N/A	#N/A	#N/A	#N/A	#N/A	#N/A
Deltaproteobacteria_unclassified	1	0	0	1	1	1	1	1	0	1	0	0	0	0	7731	0.664211	0.088
Demequina	0	0	0	0	0	1	1	1	0	0	0	0	0	0	386	0.646284	0.02
Dendrosporobacter	0	0	0	0	0	0	0	0	0	0	0	1	0	0	12	0.447214	0.53
Desemzia	0	0	0	0	0	0	0	0	0	0	0	0	1	0	13	0.710285	0.006
Desulfitobacterium	0	0	0	0	1	0	0	0	0	1	1	0	0	0	376	0.534522	0.182
Desulfotomaculum	#N/A	#N/A	#N/A	#N/A	#N/A	#N/A	#N/A	#N/A	#N/A	#N/A	#N/A	#N/A	#N/A	#N/A	#N/A	#N/A	#N/A
Desulfovibrio	#N/A	#N/A	#N/A	#N/A	#N/A	#N/A	#N/A	#N/A	#N/A	#N/A	#N/A	#N/A	#N/A	#N/A	#N/A	#N/A	#N/A
Devosia	0	1	1	1	1	1	1	1	1	1	0	0	0	0	14198	0.932211	0.001
Dietzia	0	1	1	1	0	0	0	0	0	0	0	0	0	1	765	0.522233	0.256
Dokdonella	1	0	0	0	0	1	0	1	0	0	0	1	0	0	682	0.547723	0.22
Dongia	#N/A	#N/A	#N/A	#N/A	#N/A	#N/A	#N/A	#N/A	#N/A	#N/A	#N/A	#N/A	#N/A	#N/A	#N/A	#N/A	#N/A
Dyadobacter	0	1	1	0	1	1	0	1	1	0	0	0	0	0	4887	0.711769	0.054
Dysgonomonas	1	0	0	1	1	1	1	1	1	1	1	1	0	0	15573	0.988584	0.001
Empedobacter	0	1	0	0	0	0	0	0	0	0	0	0	1	0	38	0.57735	0.061
Emticicia	0	0	0	0	0	1	0	0	0	1	0	0	0	0	73	0.426401	0.802
Enhydrobacter	1	0	0	0	0	0	0	0	0	0	1	0	0	0	24	0.707107	0.015
Enhygromyxa	0	0	0	0	0	0	0	0	0	1	0	0	0	0	10	0.408248	0.883
Ensifer	0	0	0	1	0	1	0	1	0	0	0	0	0	0	315	0.713659	0.012
Enterobacteriaceae_unclassified	1	0	0	0	0	0	0	0	0	0	0	0	0	0	1	0.824127	0.03
Enterococcaceae_unclassified	#N/A	#N/A	#N/A	#N/A	#N/A	#N/A	#N/A	#N/A	#N/A	#N/A	#N/A	#N/A	#N/A	#N/A	#N/A	#N/A	#N/A
Enterococcus	1	0	0	1	1	0	1	0	1	1	1	1	1	1	15607	0.847098	0.018
Enterorhabdus	#N/A	#N/A	#N/A	#N/A	#N/A	#N/A	#N/A	#N/A	#N/A	#N/A	#N/A	#N/A	#N/A	#N/A	#N/A	#N/A	#N/A
Erysipelothrix	1	1	1	1	0	0	0	0	0	0	1	1	1	1	10117	0.893489	0.001
Erysipelotrichaceae_incertae_sedis	0	0	0	1	1	0	0	0	0	0	0	0	1	0	312	0.679366	0.011
Erysipelotrichaceae_unclassified	1	1	1	1	1	0	1	0	0	0	0	1	0	0	6488	0.519875	0.578
Erythrobacteraceae_unclassified	0	0	0	0	0	1	0	1	0	0	0	0	0	0	71	0.722108	0.013
Escherichia_Shigella	0	0	0	0	0	0	0	0	0	0	0	0	1	0	13	0.57735	0.137
Exiguobacterium	0	0	0	1	0	0	0	0	0	0	0	1	0	0	58	0.522233	0.161
Facklamia	0	0	1	0	0	0	0	0	0	0	0	0	1	0	49	0.619139	0.037
Firmicutes_unclassified	1	0	0	1	1	0	1	1	1	0	0	1	1	0	11371	0.843532	0.072
Flavitalea	0	0	0	0	1	1	0	1	0	1	0	1	0	0	3248	0.5	0.41
Flavobacteriaceae_unclassified	1	1	1	0	1	0	0	1	0	0	1	1	1	1	13282	0.951494	0.013
Flavobacteriales_unclassified	1	0	0	0	0	0	0	1	0	1	0	0	0	0	164	0.433013	0.796
Flavobacterium	0	1	1	0	1	1	0	1	0	1	1	1	1	1	15774	0.897961	0.234
Fluviicola	0	0	0	0	1	1	1	1	1	1	0	1	0	0	9789	0.909298	0.001
Gallicola	0	0	0	0	0	0	0	0	0	0	0	0	1	0	13	0.57735	0.138
Gammaproteobacteria_unclassified	1	1	1	1	1	1	1	1	0	1	0	1	0	0	14919	0.902766	0.03
Geminicoccus	0	0	0	0	0	0	0	1	0	0	0	0	0	0	8	0.5	0.383
Gemmata	0	0	0	0	1	0	0	1	0	0	0	0	0	0	63	0.612372	0.059
Gemmatimonas	0	0	0	0	1	1	0	1	0	0	0	1	0	0	1271	0.512761	0.392
Globicatella	1	0	0	0	0	0	0	0	0	0	0	0	0	0	1	0.408248	0.909
Glycomyces	0	1	0	0	0	0	0	0	0	0	0	0	0	0	2	0.408248	0.892
Gordonia	0	0	0	0	1	1	1	1	1	1	0	1	0	0	9789	0.762001	0.002
Gp	0	0	0	0	1	1	1	1	0	1	0	1	1	0	9801	0.691315	0.019
GpIIa	1	0	0	0	0	0	0	0	0	0	0	0	0	0	1	0.408248	0.874
Gracilibacter	0	0	0	0	0	0	0	0	0	1	0	0	0	0	10	0.408248	0.901
Guggenheimella	1	1	0	0	0	0	0	0	0	0	0	1	0	0	115	0.485071	0.492
Haliea	0	0	0	0	1	1	0	1	0	0	0	0	0	0	351	0.769528	0.001
Helcococcus	1	0	0	0	0	0	0	0	0	0	0	0	0	0	1	0.408248	0.892
Humicoccus	#N/A	#N/A	#N/A	#N/A	#N/A	#N/A	#N/A	#N/A	#N/A	#N/A	#N/A	#N/A	#N/A	#N/A	#N/A	#N/A	#N/A
Hydrogenophaga	0	1	0	0	1	1	0	1	0	0	0	0	0	0	857	0.769484	0.004
Hyphomicrobiaceae_unclassified	0	0	0	0	1	0	1	1	0	0	0	1	0	0	1292	0.559017	0.108
Hyphomicrobium	0	0	0	0	1	1	1	1	0	1	1	0	0	0	6271	0.687017	0.035
Iamia	#N/A	#N/A	#N/A	#N/A	#N/A	#N/A	#N/A	#N/A	#N/A	#N/A	#N/A	#N/A	#N/A	#N/A	#N/A	#N/A	#N/A
Ignatzschineria	1	0	0	1	1	1	0	0	0	0	0	0	0	0	591	0.436436	0.827
Ilumatobacter	0	0	0	0	0	0	0	1	0	0	1	0	0	0	87	0.580119	0.092
Intrasporangiaceae_unclassified	1	1	0	1	0	1	0	0	0	1	0	0	0	0	1538	0.415227	0.993
Jeotgalicoccus	0	0	0	0	0	0	0	0	0	0	1	0	0	0	11	0.5	0.389
Kaistia	0	0	0	1	1	1	1	1	0	1	0	1	0	0	9584	0.686802	0.029
Kurthia	0	0	1	0	0	0	0	0	0	0	0	0	0	0	3	0.377964	1
Lachnospiraceae_unclassified	0	1	1	1	1	0	1	0	0	0	0	0	1	0	4773	0.911627	0.001
Lactobacillales_unclassified	0	1	1	1	0	0	0	0	0	0	0	0	1	1	2230	0.873279	0.001
Lactococcus	1	0	0	0	0	0	0	0	0	0	0	0	1	0	26	0.680542	0.171
Larkinella	0	0	0	0	0	0	0	0	0	1	0	0	0	0	10	0.57735	0.052
Leadbetterella	0	0	0	0	1	1	0	1	1	1	0	1	0	0	6302	0.779975	0.007
Legionella	0	0	0	0	1	0	0	0	0	0	0	0	0	0	5	0.597614	0.062
Leifsonia	1	0	0	0	0	0	0	0	0	0	1	1	0	0	178	0.568007	0.22
Leucobacter	1	1	1	1	0	0	1	0	0	0	0	0	0	0	1473	0.834809	0.001
Luedemannella	0	0	0	0	0	0	0	0	0	1	0	0	0	0	10	0.408248	0.903
Luteimonas	0	0	0	0	1	1	0	1	0	0	1	0	0	0	1270	0.908452	0.001
Luteococcus	0	0	1	0	0	0	0	0	0	0	0	0	0	0	3	0.377964	1
Luteolibacter	0	0	0	0	1	0	0	1	0	0	0	0	0	0	63	0.572107	0.122
Lysinibacillus	0	0	0	0	0	0	0	0	0	0	0	0	1	0	13	0.816497	0.008
Lysobacter	0	1	0	0	0	0	0	0	0	0	0	0	0	0	2	0.408248	0.903
Macrococcus	0	1	1	0	0	0	0	0	0	0	0	0	0	0	28	0.392232	1
Magnetospirillum	#N/A	#N/A	#N/A	#N/A	#N/A	#N/A	#N/A	#N/A	#N/A	#N/A	#N/A	#N/A	#N/A	#N/A	#N/A	#N/A	#N/A
Marmoricola	1	0	0	1	0	0	0	0	0	0	0	0	0	0	17	0.408248	0.925
Mesorhizobium	0	0	1	1	0	1	1	1	0	1	0	1	1	0	12555	0.688723	0.112
Methylobacterium	0	0	0	0	0	0	0	0	0	0	1	0	0	0	11	0.610332	0.096
Methylophilus	0	1	0	0	0	0	0	0	0	0	0	0	0	0	2	0.730297	0.003
Microbacteriaceae_unclassified	1	1	1	1	1	1	1	1	0	1	1	1	0	0	15924	0.959852	0.002
Micrococcaceae_unclassified	0	0	1	1	0	0	0	0	0	0	0	0	1	1	1020	0.759173	0.008
Micromonospora	1	0	0	0	1	0	1	1	0	0	0	0	0	0	644	0.485071	0.387
Micromonosporaceae_unclassified	0	0	0	0	1	0	1	0	0	0	0	0	0	0	62	0.735167	0.006
Microvirga	0	0	0	1	0	0	0	0	0	0	1	0	0	0	57	0.447214	0.617
Modestobacter	0	0	0	0	0	0	1	0	0	0	0	1	0	0	82	0.5	0.239
Mogibacterium	1	0	1	1	0	0	0	0	0	0	0	1	1	0	1733	0.752621	0.007
Moraxellaceae_unclassified	0	0	0	0	0	0	0	0	0	0	0	0	1	0	13	0.816497	0.006
Morganella	#N/A	#N/A	#N/A	#N/A	#N/A	#N/A	#N/A	#N/A	#N/A	#N/A	#N/A	#N/A	#N/A	#N/A	#N/A	#N/A	#N/A
Mucilaginibacter	0	0	0	0	1	1	0	1	0	0	0	1	0	0	1271	0.693159	0.003
Mycobacterium	0	0	0	1	1	1	1	1	1	1	0	0	0	0	9578	0.92402	0.001
Myxococcales_unclassified	0	0	0	0	1	1	0	1	0	1	1	0	0	0	3247	0.759061	0.003
Myxococcus	#N/A	#N/A	#N/A	#N/A	#N/A	#N/A	#N/A	#N/A	#N/A	#N/A	#N/A	#N/A	#N/A	#N/A	#N/A	#N/A	#N/A
Nannocystaceae_unclassified	0	0	0	0	0	1	0	0	0	0	0	0	0	0	6	0.447214	0.534
Nannocystis	0	0	0	0	1	1	1	1	0	1	0	1	0	0	6272	0.693889	0.015
Neisseriaceae_unclassified	1	0	0	0	0	0	0	0	0	0	0	0	0	0	1	0.57735	0.059
Neochlamydia	0	0	0	0	1	0	1	0	0	0	0	0	0	0	62	0.503953	0.307
Niabella	0	0	0	0	1	0	0	0	0	1	0	0	0	0	65	0.589768	0.069
Nitrosomonadaceae_unclassified	0	0	0	0	0	0	0	0	0	0	1	0	0	0	11	0.474342	0.373
Nocardiaceae_unclassified	#N/A	#N/A	#N/A	#N/A	#N/A	#N/A	#N/A	#N/A	#N/A	#N/A	#N/A	#N/A	#N/A	#N/A	#N/A	#N/A	#N/A
Nocardioidaceae_unclassified	0	0	0	1	1	1	1	0	0	1	1	0	0	1	9605	0.795536	0.01
Nocardioides	1	1	1	1	1	1	1	1	1	1	1	1	0	1	16370	0.9759	0.007
Nocardiopsaceae_unclassified	0	0	0	1	0	0	0	0	0	0	0	0	0	0	4	0.408248	0.888
Nocardiopsis	0	0	1	0	0	0	0	0	0	0	0	0	0	0	3	0.377964	1
Novosphingobium	0	0	1	1	1	1	0	1	0	1	0	1	0	1	12465	0.805144	0.006
Oceanospirillales_unclassified	#N/A	#N/A	#N/A	#N/A	#N/A	#N/A	#N/A	#N/A	#N/A	#N/A	#N/A	#N/A	#N/A	#N/A	#N/A	#N/A	#N/A
Ochrobactrum	0	0	0	0	1	0	0	0	0	0	0	0	0	0	5	0.5	0.396
OD_genus_incertae_sedis	0	0	0	0	0	0	0	0	0	0	1	0	0	0	11	0.5	0.377
Ohtaekwangia	0	0	0	0	1	1	0	1	0	0	0	0	0	0	351	0.826706	0.001
Olsenella	0	1	1	1	0	0	0	0	0	1	0	0	1	0	2223	0.879146	0.001
Opitutaceae_unclassified	#N/A	#N/A	#N/A	#N/A	#N/A	#N/A	#N/A	#N/A	#N/A	#N/A	#N/A	#N/A	#N/A	#N/A	#N/A	#N/A	#N/A
Opitutae_unclassified	0	0	0	0	0	0	0	0	0	1	0	0	0	0	10	0.408248	0.912
Opitutus	0	0	0	0	1	1	0	1	0	0	0	0	0	0	351	0.721304	0.003
Orbus	1	0	0	0	0	0	0	0	0	0	0	0	0	0	1	0.57735	0.063
Ornithinimicrobium	1	0	0	1	0	0	0	0	0	0	0	0	0	0	17	0.408248	0.915
Oxalobacteraceae_unclassified	0	0	1	0	0	0	1	0	0	0	0	1	0	0	281	0.612409	0.06
Paenibacillaceae__unclassified	0	0	0	0	0	0	1	0	0	0	0	0	0	0	7	0.622667	0.083
Paenibacillus	0	0	0	0	0	0	1	0	0	0	0	0	0	0	7	0.827225	0.005
Paludibacter	0	0	1	0	0	0	0	0	0	0	0	0	0	0	3	0.755929	0.001
Parabacteroides	#N/A	#N/A	#N/A	#N/A	#N/A	#N/A	#N/A	#N/A	#N/A	#N/A	#N/A	#N/A	#N/A	#N/A	#N/A	#N/A	#N/A
Parachlamydia	0	0	0	0	1	1	1	1	0	0	0	0	0	0	1261	0.5	0.343
Parachlamydiaceae_unclassified	0	0	0	0	0	0	0	0	1	1	0	0	0	0	91	0.684888	0.01
Paracoccus	0	1	1	0	1	1	0	1	1	1	1	1	0	0	14443	0.633357	0.567
Parapedobacter	0	0	1	0	0	0	0	1	0	0	0	1	0	0	287	0.554836	0.289
Parasporobacterium	0	0	0	0	0	0	0	0	0	0	0	1	0	0	12	0.447214	0.506
Pasteurellaceae_unclassified	1	0	0	0	0	0	0	0	0	0	0	0	0	0	1	0.707107	0.008
Pasteuria	1	0	0	0	0	1	0	0	0	1	0	0	0	0	151	0.420084	0.904
Patulibacter	0	0	0	1	1	1	1	1	1	1	1	0	0	0	12746	0.89567	0.001
Pedobacter	0	1	1	0	1	1	0	0	1	0	0	0	0	0	2233	0.793654	0.003
Peptococcaceae__unclassified	0	0	0	0	0	0	0	0	0	0	1	0	0	0	11	0.628281	0.063
Peptoniphilus	0	0	0	0	0	0	0	0	0	0	0	1	0	0	12	0.447214	0.527
Peptostreptococcaceae_unclassified	0	1	1	1	1	0	1	0	0	1	0	0	1	0	8233	0.696932	0.019
Peptostreptococcus	1	0	1	1	0	0	0	0	0	0	0	0	1	0	544	0.426401	0.912
Peredibacter	0	1	1	1	1	0	1	1	1	1	1	0	0	0	14268	0.782641	0.039
Perlucidibaca	0	1	0	0	0	0	0	0	0	0	0	0	0	0	2	0.408248	0.892
Petrimonas	1	0	1	0	0	0	0	0	0	0	0	0	0	0	16	0.62596	0.107
Phenylobacterium	1	0	0	0	1	1	1	1	0	0	1	1	0	0	7991	0.724111	0.11
Phyllobacteriaceae_unclassified	0	1	1	1	1	1	1	1	0	1	0	1	0	0	14204	0.856413	0.001
Pigmentiphaga	0	0	1	1	1	1	1	0	0	0	0	1	0	0	5556	0.516398	0.425
Planctomyces	1	0	0	1	1	1	1	1	0	1	1	0	0	0	11299	0.628281	0.157
Planctomycetaceae_unclassified	0	0	0	0	1	1	1	1	0	1	1	1	0	0	9798	0.711755	0.016
Planifilum	1	0	1	0	0	0	0	0	0	0	0	0	0	0	16	0.392232	1
Planococcaceae_incertae_sedis	0	0	0	0	0	0	0	0	0	0	0	0	1	1	105	0.522233	0.26
Planococcaceae_unclassified	1	1	1	1	1	0	1	0	0	1	1	1	1	1	15990	0.946339	0.002
Polyangiaceae_unclassified	0	0	0	0	0	1	1	1	0	0	0	0	0	0	386	0.639241	0.05
Pontibacter	1	0	0	0	0	0	0	0	0	0	0	1	0	0	25	0.426401	0.796
Porphyromonadaceae_unclassified	1	1	1	1	1	1	1	1	1	1	0	0	0	0	14913	0.904675	0.028
Prevotella	1	0	0	0	0	0	0	0	0	1	0	0	0	0	23	0.408248	0.919
Promicromonosporaceae_unclassified	0	0	0	0	1	1	1	1	1	1	0	0	0	0	6266	0.948899	0.001
Propionibacteriaceae_unclassified	1	0	0	0	0	1	0	1	0	1	0	0	0	0	680	0.48795	0.514
Propionibacterium	0	0	0	0	0	0	0	0	0	0	1	0	0	0	11	0.5	0.389
Prosthecobacter	0	0	0	0	1	1	1	1	0	1	1	0	0	0	6271	0.71259	0.012
Proteiniclasticum	0	1	1	0	0	0	0	0	0	0	0	0	1	0	193	0.851209	0.001
Proteiniphilum	0	0	0	1	1	1	1	1	0	1	0	0	0	0	6015	0.837271	0.001
Proteobacteria_unclassified	0	0	1	1	1	1	1	1	1	1	0	1	1	0	15851	0.801263	0.051
Proteocatella	0	0	0	1	0	0	0	0	0	0	0	0	0	0	4	0.408248	0.888
Providencia	0	0	0	0	0	0	1	0	0	0	1	0	0	0	81	0.580676	0.062
Pseudochrobactrum	#N/A	#N/A	#N/A	#N/A	#N/A	#N/A	#N/A	#N/A	#N/A	#N/A	#N/A	#N/A	#N/A	#N/A	#N/A	#N/A	#N/A
Pseudomonadaceae_unclassified	1	0	0	0	0	0	0	0	0	0	1	1	0	0	178	0.883939	0.001
Pseudomonas	1	0	1	0	0	0	0	0	0	0	1	1	0	0	585	0.903349	0.001
Pseudonocardia	0	0	0	0	0	0	0	0	1	0	0	0	0	0	9	0.5	0.385
Pseudonocardiaceae_unclassified	0	1	1	0	0	0	0	0	0	0	0	1	0	0	192	0.527046	0.308
Pseudoxanthomonas	0	0	0	0	1	1	1	1	0	1	1	0	0	0	6271	0.938433	0.001
Psychrobacter	0	0	1	0	0	0	0	0	0	0	0	0	0	0	3	0.377964	1
Pusillimonas	0	0	1	0	1	1	0	0	0	0	0	1	0	0	1026	0.534522	0.24
Ralstonia	1	0	0	0	0	0	0	0	0	0	1	1	0	0	178	0.889708	0.001
Rheinheimera	1	0	1	0	1	0	0	0	1	0	0	1	0	0	1759	0.438529	0.876
Rhizobiaceae_unclassified	0	0	0	0	0	0	0	1	0	0	0	0	0	0	8	0.5	0.346
Rhizobiales_unclassified	0	1	1	1	1	1	1	1	1	1	0	0	0	0	14198	0.905024	0.001
Rhizobium	1	0	1	1	1	1	1	1	1	1	0	1	0	0	15409	0.574887	0.848
Rhodobacter	#N/A	#N/A	#N/A	#N/A	#N/A	#N/A	#N/A	#N/A	#N/A	#N/A	#N/A	#N/A	#N/A	#N/A	#N/A	#N/A	#N/A
Rhodobacteraceae_unclassified	0	1	1	0	0	0	0	1	0	1	0	1	1	1	8646	0.947544	0.001
Rhodococcus	1	1	0	1	1	1	1	1	1	1	0	0	0	1	15246	0.721316	0.252
Rhodocyclaceae_unclassified	0	1	0	0	0	0	0	0	0	0	1	0	0	0	36	0.447214	0.621
Rhodopirellula	1	0	0	0	0	0	0	1	0	0	0	0	0	0	21	0.447214	0.642
Rhodoplanes	0	0	0	0	1	0	0	0	0	0	0	0	0	0	5	0.5	0.403
Rhodopseudomonas	1	0	0	0	0	0	0	0	0	0	1	1	0	0	178	0.72024	0.013
Rhodospirillaceae_unclassified	0	0	0	0	0	0	0	0	0	1	0	0	0	0	10	0.408248	0.912
Rhodospirillales_unclassified	0	0	0	0	0	0	0	1	0	0	0	0	0	0	8	0.5	0.383
Roseburia	0	0	1	0	0	0	0	0	0	0	0	0	0	0	3	0.377964	1
Roseococcus	0	0	0	0	0	1	0	1	0	1	0	0	0	0	394	0.447214	0.657
Roseomonas	0	0	0	0	1	1	0	1	0	1	0	1	0	0	3248	0.713434	0.008
Rothia	0	0	0	0	0	0	0	0	0	0	1	0	0	0	11	0.5	0.389
Rubellimicrobium	0	0	0	0	0	0	1	0	0	0	0	0	0	0	7	0.57735	0.125
Rubrobacter	0	0	1	0	0	0	0	0	0	0	0	0	0	0	3	0.377964	1
Ruminococcaceae_unclassified	1	0	0	1	1	0	1	0	0	0	1	0	0	0	1867	0.888094	0.002
Ruminococcus	0	0	0	1	0	0	0	0	0	1	1	0	0	0	340	0.433013	0.804
Sandaracinobacter	0	0	0	0	0	0	0	0	0	0	0	1	0	0	12	0.447214	0.53
Sandarakinorhabdus	0	1	1	0	0	0	0	0	0	0	0	1	0	0	192	0.57735	0.095
Sanguibacter	1	0	1	1	1	0	0	1	0	1	0	1	1	1	13821	0.657129	0.21
Sebaldella	#N/A	#N/A	#N/A	#N/A	#N/A	#N/A	#N/A	#N/A	#N/A	#N/A	#N/A	#N/A	#N/A	#N/A	#N/A	#N/A	#N/A
Sedimentibacter	0	0	0	1	1	0	1	1	0	1	0	0	0	0	3040	0.604569	0.099
Selenomonadales_unclassified	0	0	0	0	1	1	0	0	0	0	0	0	0	0	61	0.471405	0.399
Serpens	0	0	1	0	0	0	0	0	0	0	0	0	0	0	3	0.893487	0.001
Shewanella	1	0	0	0	0	0	0	0	0	0	0	0	0	0	1	0.408248	0.874
Shimazuella	0	0	0	0	0	0	1	0	0	0	0	0	0	0	7	0.57735	0.125
Shinella	1	0	0	0	0	0	0	0	1	0	0	0	0	0	22	0.503831	0.276
Singulisphaera	0	0	0	0	1	1	1	0	0	1	1	0	0	0	3232	0.692888	0.018
Sinobacteraceae_unclassified	0	0	0	0	0	0	0	0	0	1	0	0	0	0	10	0.408248	0.912
Slackia	0	0	0	0	0	0	0	0	0	0	0	0	1	0	13	0.57735	0.157
Solimonas	0	0	0	0	0	0	0	0	0	0	1	0	0	0	11	0.5	0.377
Solirubrobacter	0	0	0	0	1	1	0	1	1	1	0	1	0	0	6302	0.5	0.547
Solirubrobacterales_unclassified	0	0	0	0	1	1	1	1	0	1	1	0	0	0	6271	0.813273	0.001
Sorangium	0	0	0	0	1	0	0	0	0	0	0	0	0	0	5	0.5	0.396
Spartobacteria_family_incertae_sedis_unclassified	0	0	0	0	1	1	1	1	1	1	1	0	0	0	9788	0.709214	0.016
Spartobacteria_genera_incertae_sedis	0	0	0	0	1	1	1	1	0	0	0	0	0	0	1261	0.739959	0.008
Sphaerisporangium	#N/A	#N/A	#N/A	#N/A	#N/A	#N/A	#N/A	#N/A	#N/A	#N/A	#N/A	#N/A	#N/A	#N/A	#N/A	#N/A	#N/A
Sphingobacteriaceae_unclassified	0	0	1	0	1	1	1	1	0	0	0	1	0	0	5765	0.601929	0.147
Sphingobacteriales_unclassified	0	1	1	0	0	0	1	1	0	1	0	1	0	0	5026	0.75904	0.007
Sphingobacterium	0	1	1	0	1	1	1	1	1	1	1	1	0	1	16246	0.953402	0.002
Sphingobium	0	1	1	0	0	0	0	1	0	0	0	1	0	0	793	0.688881	0.128
Sphingomonadaceae_unclassified	0	1	1	0	0	0	0	1	0	0	0	1	0	1	2329	0.91871	0.001
Sphingomonadales_unclassified	0	0	1	0	1	1	1	1	1	1	0	1	0	1	14817	0.862914	0.018
Sphingomonas	1	0	1	0	0	1	1	1	0	1	0	1	0	1	11224	0.643665	0.708
Sphingopyxis	0	1	1	1	0	0	0	0	0	0	1	0	0	1	2227	0.868909	0.001
Sphingosinicella	0	0	0	0	0	0	0	0	0	1	0	1	0	0	97	0.522233	0.197
Sporacetigenium	0	1	1	0	0	0	1	0	0	0	0	0	0	0	187	0.433013	0.789
Sporichthya	0	0	0	0	0	1	0	0	0	0	0	0	0	0	6	0.447214	0.524
Sporobacter	0	0	0	0	1	1	0	1	0	1	0	0	0	0	1269	0.512989	0.265
Sporocytophaga	0	0	0	1	1	0	0	1	0	1	0	0	0	0	1157	0.632456	0.029
Sporomusa	0	0	0	0	0	0	0	0	0	1	1	0	0	0	96	0.565321	0.225
Staphylococcus	1	0	0	0	0	0	1	0	0	0	1	0	0	0	159	0.5547	0.115
Stella	0	0	0	0	0	0	0	1	0	0	0	1	0	0	88	0.471405	0.438
Stenotrophomonas	0	1	1	0	0	0	0	0	1	1	1	0	0	1	5077	0.85341	0.001
Steroidobacter	0	0	0	0	0	1	0	1	0	1	1	0	0	0	1371	0.633676	0.05
Streptococcaceae_unclassified	0	0	1	0	0	0	0	0	0	0	0	0	0	0	3	0.377964	1
Streptococcus	1	0	1	1	0	0	0	0	0	0	0	1	1	1	4087	0.734713	0.028
Streptomyces	0	0	0	0	1	1	1	1	1	1	1	1	0	0	12866	0.741192	0.057
Streptosporangiaceae_unclassified	0	0	0	0	0	0	0	1	1	1	0	0	0	0	435	0.534522	0.199
Streptosporangium	0	0	0	0	0	1	0	0	0	0	0	0	0	0	6	0.447214	0.542
Syntrophococcus	0	0	0	1	0	0	0	0	0	0	0	0	0	0	4	0.483046	0.248
Tannerella	#N/A	#N/A	#N/A	#N/A	#N/A	#N/A	#N/A	#N/A	#N/A	#N/A	#N/A	#N/A	#N/A	#N/A	#N/A	#N/A	#N/A
Tepidimicrobium	0	0	0	0	0	0	0	0	0	0	0	1	0	0	12	0.447214	0.527
Terrimonas	0	0	0	0	0	1	0	1	0	1	0	1	0	0	1372	0.663391	0.047
Tessaracoccus	0	0	0	1	0	0	0	0	0	0	0	0	0	0	4	0.408248	0.902
Thermoactinomyces	1	0	0	0	0	0	0	0	0	0	0	0	0	0	1	0.834904	0.003
Thermobacillus	0	0	0	0	1	0	0	0	0	0	0	0	0	0	5	0.5	0.396
Thermobifida	0	1	1	0	0	0	0	0	0	0	0	0	0	0	28	0.480384	0.434
Thermomicrobia_unclassified	0	0	0	0	1	1	0	0	0	0	0	1	0	0	355	0.534522	0.187
Thermomonas	0	0	0	0	0	0	0	0	0	0	1	1	0	0	100	0.471405	0.372
Thermus	0	0	0	0	0	0	0	0	0	0	0	1	0	0	12	0.447214	0.504
Tissierella	1	0	0	0	0	0	1	0	0	0	0	0	0	0	20	0.432916	0.843
TM_genus_incertae_sedis	0	0	1	0	0	0	0	0	0	1	0	0	0	0	46	0.480384	0.359
Trichococcus	1	1	1	1	0	0	0	0	0	0	0	1	1	1	6595	0.687184	0.042
Truepera	#N/A	#N/A	#N/A	#N/A	#N/A	#N/A	#N/A	#N/A	#N/A	#N/A	#N/A	#N/A	#N/A	#N/A	#N/A	#N/A	#N/A
Tsukamurella	0	0	0	0	1	0	1	0	1	1	1	0	0	0	3292	0.842409	0.001
Tumebacillus	#N/A	#N/A	#N/A	#N/A	#N/A	#N/A	#N/A	#N/A	#N/A	#N/A	#N/A	#N/A	#N/A	#N/A	#N/A	#N/A	#N/A
Turicibacter	1	1	1	1	1	0	1	0	0	1	1	1	1	0	15013	0.844061	0.045
Vagococcus	1	0	0	0	0	0	1	0	0	0	0	0	1	0	161	0.707957	0.07
Vampirovibrio	0	0	0	0	0	0	0	0	0	0	0	1	0	0	12	0.447214	0.527
Variovorax	0	0	0	0	1	1	1	1	1	1	0	0	0	0	6266	0.957608	0.001
Veillonella	#N/A	#N/A	#N/A	#N/A	#N/A	#N/A	#N/A	#N/A	#N/A	#N/A	#N/A	#N/A	#N/A	#N/A	#N/A	#N/A	#N/A
Veillonellaceae_unclassified	0	0	0	1	1	1	1	1	1	0	0	0	0	0	6014	0.816324	0.001
Verrucomicrobia_unclassified	0	0	0	0	1	1	1	0	0	0	0	1	0	0	1265	0.472653	0.538
Verrucomicrobiaceae_unclassified	0	0	0	0	0	1	0	1	1	1	0	0	0	0	1366	0.688881	0.034
Verrucomicrobium	0	0	0	0	1	1	1	1	0	1	1	1	0	0	9798	0.744746	0.06
Vitreoscilla	0	0	1	0	0	0	0	0	0	0	0	0	0	1	50	0.775874	0.001
Weissella	0	0	0	0	0	0	0	0	0	0	1	0	0	0	11	0.5	0.374
Williamsia	#N/A	#N/A	#N/A	#N/A	#N/A	#N/A	#N/A	#N/A	#N/A	#N/A	#N/A	#N/A	#N/A	#N/A	#N/A	#N/A	#N/A
Xanthobacteraceae_unclassified	0	0	0	1	0	1	0	0	0	1	0	0	0	0	317	0.420084	0.919
Xanthomonadaceae_unclassified	0	1	0	0	0	1	0	1	1	1	1	1	0	0	9067	0.732049	0.034
Zavarzinella	0	0	0	0	1	0	1	1	1	1	0	0	0	0	3277	0.534522	0.221
Zimmermannella	#N/A	#N/A	#N/A	#N/A	#N/A	#N/A	#N/A	#N/A	#N/A	#N/A	#N/A	#N/A	#N/A	#N/A	#N/A	#N/A	#N/A
Zoogloea	0	0	0	0	0	0	1	0	0	0	0	0	0	0	7	0.57735	0.125

## Sheet: Indicator species analysis OTU
OTU	Genus	Mom	Egg	Pedestal	Larvae	Female Pupae	Female Pupal Chamber	Male Pupae	Male Pupal Chamber	Female Young Adult	Male Young Adult	Female Mature Adult	Male Mature Adult	Plate Dung	Breeding Dung	index	stat	p.value
Otu00001	Acinetobacter	1	1	1	1	0	0	0	0	0	0	1	1	1	1	10767	0.973267	0.001
Otu00002	Brucellaceae_unclassified	0	0	0	0	1	0	1	1	1	1	0	0	0	0	2865	0.990273	0.001
Otu00003	Acinetobacter	1	1	1	0	0	0	0	0	0	0	1	1	1	1	7231	0.969776	0.001
Otu00004	Porphyromonadaceae_unclassified	0	0	0	1	0	1	0	1	1	1	1	0	0	0	5108	0.662943	0.343
Otu00005	Clostridium_XI	0	1	1	1	1	0	1	0	0	1	0	1	1	1	14016	0.930974	0.001
Otu00006	Comamonadaceae_unclassified	1	1	1	0	1	1	1	1	1	0	1	1	1	0	15973	0.93697	0.175
Otu00007	Dysgonomonas	0	0	0	1	0	0	0	0	1	0	0	0	0	0	61	0.895943	0.004
Otu00008	Dysgonomonas	0	0	0	1	1	1	0	1	0	1	0	0	0	0	2735	0.794187	0.003
Otu00009	Variovorax	0	0	0	0	1	1	1	1	1	1	0	0	0	0	5616	0.957823	0.001
Otu00010	Flavobacteriaceae_unclassified	0	1	1	0	0	0	0	0	0	0	0	0	1	1	755	0.899103	0.001
Otu00011	Burkholderiales_unclassified	0	1	0	0	0	1	1	1	0	1	0	0	0	0	1956	0.514765	0.594
Otu00012	Nocardioides	0	1	1	1	0	0	0	0	0	1	0	1	0	0	2075	0.777963	0.034
Otu00013	Dysgonomonas	0	0	0	1	1	1	0	1	1	1	1	1	0	0	11635	0.820418	0.005
Otu00014	Dysgonomonas	0	0	0	1	1	0	1	1	1	1	1	1	0	0	11891	0.839255	0.001
Otu00015	Ralstonia	1	0	0	0	0	0	0	0	0	0	1	1	0	0	222	0.889835	0.001
Otu00016	Betaproteobacteria_unclassified	0	1	1	0	0	0	1	0	0	0	0	1	1	1	4733	0.938015	0.001
Otu00017	Dysgonomonas	0	0	0	1	1	1	1	1	0	0	0	0	0	0	2730	0.756286	0.007
Otu00018	Fluviicola	0	0	0	0	1	1	1	1	1	1	0	1	0	0	9187	0.912377	0.001
Otu00019	Stenotrophomonas	0	1	1	0	0	0	0	0	0	0	0	0	1	0	181	0.86949	0.001
Otu00020	Chryseobacterium	0	0	0	0	1	1	1	1	1	1	1	0	0	0	8256	0.914644	0.001
Otu00021	Flavobacterium	0	1	1	0	1	1	1	0	0	0	0	1	1	1	11057	0.897532	0.002
Otu00022	Planococcaceae_unclassified	0	1	1	1	1	0	1	0	0	1	1	1	1	1	15226	0.918802	0.004
Otu00023	Betaproteobacteria_unclassified	1	0	0	1	1	1	0	1	1	1	1	1	0	0	14203	0.82076	0.008
Otu00024	Nocardioides	0	1	1	1	0	0	0	0	0	1	1	0	1	0	3894	0.870431	0.001
Otu00025	Pseudoxanthomonas	0	0	0	0	1	1	1	1	0	1	1	0	0	0	4860	0.939313	0.001
Otu00026	Clostridium_XI	0	1	1	1	1	0	1	0	0	0	0	1	0	1	7627	0.862381	0.003
Otu00027	Cellulomonas	0	0	0	1	1	1	1	1	0	1	0	1	0	0	9257	0.887883	0.001
Otu00028	Promicromonosporaceae_unclassified	0	0	0	0	1	1	1	1	1	1	0	0	0	0	5616	0.947763	0.001
Otu00029	Microbacteriaceae_unclassified	1	1	0	1	1	1	1	1	0	1	0	1	0	0	13829	0.929694	0.001
Otu00030	Clostridium_XI	0	1	1	1	1	0	1	0	0	1	0	0	0	1	7666	0.913499	0.001
Otu00031	Enterococcus	1	0	0	1	1	0	1	0	1	1	1	1	1	1	15756	0.84867	0.021
Otu00032	Sphingobacterium	0	1	1	0	1	1	1	1	1	1	1	1	1	0	15985	0.94661	0.001
Otu00033	Porphyromonadaceae_unclassified	0	0	0	1	1	1	1	1	0	0	0	0	0	0	2730	0.857406	0.001
Otu00034	Dysgonomonas	0	0	0	1	0	0	0	1	0	0	0	0	0	0	73	0.447214	0.654
Otu00035	Dysgonomonas	0	0	0	1	1	0	1	1	0	0	0	0	0	0	1070	0.783616	0.008
Otu00036	Devosia	0	0	0	0	1	1	0	1	0	1	0	0	0	0	1011	0.928336	0.001
Otu00037	Clostridiales_Incertae_Sedis_XI_unclassified	0	0	0	1	0	0	0	0	1	0	0	0	0	0	61	0.947493	0.001
Otu00038	Cellulomonadaceae_unclassified	0	0	0	0	0	0	0	1	0	0	0	0	0	0	10	0.736956	0.002
Otu00039	Lachnospiraceae_unclassified	0	0	0	0	0	0	1	0	0	0	0	0	0	0	9	0.484612	0.623
Otu00040	Porphyromonadaceae_unclassified	0	0	0	1	0	0	0	0	1	0	0	0	0	0	61	0.737906	0.172
Otu00041	Bacteria_unclassified	0	0	0	1	1	1	0	1	0	0	0	0	0	0	988	0.856367	0.001
Otu00042	Nocardioides	0	1	0	1	1	1	1	1	1	1	0	1	0	0	13718	0.913715	0.001
Otu00043	Clostridium_XlVb	0	0	0	1	0	0	0	0	0	0	0	0	0	0	6	0.707107	0.011
Otu00044	Rhodobacteraceae_unclassified	0	1	1	0	0	0	0	0	0	0	0	1	1	0	718	0.900922	0.001
Otu00045	Sphingobacterium	0	1	1	0	0	0	0	0	0	0	0	0	1	0	181	0.953997	0.001
Otu00046	Lachnospiraceae_unclassified	0	0	1	1	0	0	0	0	0	0	0	0	0	0	75	0.888211	0.001
Otu00047	Patulibacter	0	0	0	0	1	1	1	1	1	1	1	0	0	0	8256	0.878546	0.001
Otu00048	Chryseobacterium	0	1	1	0	0	0	0	0	0	0	0	0	0	0	25	0.923139	0.001
Otu00049	Ruminococcaceae_unclassified	0	0	0	1	1	0	1	0	0	0	0	0	0	0	271	0.880953	0.001
Otu00050	Proteiniphilum	0	0	0	1	1	1	1	1	0	1	0	0	0	0	5672	0.821868	0.001
Otu00051	Acinetobacter	0	1	1	0	0	0	0	0	0	0	0	0	1	1	755	0.917824	0.001
Otu00052	Pseudomonadaceae_unclassified	1	0	0	0	0	0	0	0	0	0	1	1	0	0	222	0.813413	0.001
Otu00053	Ignatzschineria	1	0	0	1	1	1	0	0	0	0	0	0	0	0	986	0.436436	0.823
Otu00054	Proteiniclasticum	0	1	1	0	0	0	0	0	0	0	0	0	0	1	182	0.79914	0.001
Otu00055	Sphingobacterium	0	1	1	0	0	0	1	0	0	0	0	0	1	0	743	0.948273	0.001
Otu00056	Nocardioides	0	0	1	1	1	1	0	1	0	1	0	1	1	0	12572	0.811133	0.029
Otu00057	Acinetobacter	0	1	0	0	0	0	0	0	0	1	0	0	0	0	24	0.790129	0.069
Otu00058	Bradyrhizobium	1	0	0	0	0	0	0	0	0	0	1	1	0	0	222	0.845906	0.002
Otu00059	Erysipelothrix	1	1	1	0	0	0	1	0	0	0	1	1	1	1	10813	0.807913	0.001
Otu00060	Leucobacter	0	1	1	1	0	0	1	0	0	0	0	0	0	0	687	0.850104	0.001
Otu00061	Sphingomonadales_unclassified	0	0	0	0	1	1	0	1	0	0	0	0	0	0	255	0.837637	0.001
Otu00062	Serpens	0	0	1	0	0	0	0	0	0	0	0	0	0	0	12	0.804059	0.002
Otu00063	Nocardioides	0	1	1	1	1	1	1	1	0	1	0	0	0	0	11013	0.794002	0.008
Otu00064	Flavobacterium	1	0	0	0	0	0	0	1	0	0	1	0	0	0	230	0.592936	0.192
Otu00065	Deltaproteobacteria_unclassified	1	0	0	1	1	1	1	0	0	1	0	0	0	0	5658	0.567962	0.264
Otu00066	Turicibacter	1	1	1	1	1	0	1	0	0	1	1	1	0	1	15214	0.847064	0.052
Otu00067	Flavobacteriaceae_unclassified	0	1	1	0	0	0	0	0	0	0	0	0	1	0	181	0.925078	0.001
Otu00068	Ruminococcaceae_unclassified	0	0	0	1	1	0	1	0	0	0	1	0	0	0	777	0.586324	0.399
Otu00069	Planococcaceae_unclassified	0	1	1	1	1	0	1	0	0	0	1	0	1	1	10308	0.907744	0.002
Otu00070	Rhodobacteraceae_unclassified	0	1	1	0	0	0	0	0	0	0	0	0	1	0	181	0.876915	0.001
Otu00071	Sphingomonadaceae_unclassified	0	1	1	0	0	0	1	0	0	0	0	0	1	0	743	0.859983	0.001
Otu00072	Clostridium_XlVb	0	0	0	1	1	0	0	0	0	0	0	0	0	0	42	0.661438	0.015
Otu00073	Bacteria_unclassified	0	1	1	1	0	0	1	0	0	1	0	0	0	0	2100	0.640461	0.178
Otu00074	Proteobacteria_unclassified	0	0	0	0	0	1	0	1	0	0	0	1	0	0	324	0.46291	0.511
Otu00075	Dysgonomonas	0	0	0	1	0	0	0	1	0	0	0	0	0	0	73	0.603388	0.114
Otu00076	Sanguibacter	1	0	1	1	1	0	0	1	0	1	0	1	1	1	14854	0.657129	0.159
Otu00077	Mycobacterium	0	0	0	0	1	1	1	1	1	1	0	0	0	0	5616	0.925112	0.001
Otu00078	Lachnospiraceae_unclassified	0	0	0	0	1	0	1	0	0	0	0	0	0	0	45	0.730815	0.011
Otu00079	Dysgonomonas	#N/A	#N/A	#N/A	#N/A	#N/A	#N/A	#N/A	#N/A	#N/A	#N/A	#N/A	#N/A	#N/A	#N/A	#N/A	#N/A	#N/A
Otu00080	Veillonellaceae_unclassified	0	0	0	1	0	1	1	0	1	0	0	0	0	0	1143	0.763607	0.002
Otu00081	Clostridium_XlVb	0	0	0	1	0	0	0	0	0	0	0	0	0	0	6	0.57735	0.068
Otu00082	Bacteroidales_unclassified	0	0	0	1	0	0	0	1	0	0	0	0	0	0	73	0.74934	0.004
Otu00083	Acinetobacter	1	1	1	0	0	0	1	0	0	0	1	1	1	1	10813	0.829699	0.002
Otu00084	Chryseobacterium	0	0	0	0	0	0	0	0	0	0	0	0	1	0	13	0.982986	0.001
Otu00085	Clostridium_XlVb	0	0	0	1	0	0	0	0	0	0	0	0	0	0	6	0.568535	0.079
Otu00086	Enterobacteriaceae_unclassified	1	0	0	0	0	0	0	0	0	0	0	0	0	0	8	0.764341	0.016
Otu00087	Rhizobiales_unclassified	0	1	1	0	0	0	1	0	0	0	0	0	0	0	171	0.84098	0.001
Otu00088	Luteimonas	0	0	0	0	0	0	0	0	0	0	1	0	0	0	2	0.702186	0.031
Otu00089	Dysgonomonas	0	0	0	1	0	0	0	0	0	0	0	0	0	0	6	0.617018	0.062
Otu00090	Sphingopyxis	0	1	1	1	0	0	1	0	0	0	0	0	1	0	2103	0.862756	0.001
Otu00091	Dysgonomonas	0	0	0	1	1	1	1	1	1	1	0	0	0	0	9152	0.52003	0.669
Otu00092	Devosia	0	1	1	1	0	0	1	0	0	0	0	0	0	0	687	0.887733	0.001
Otu00093	Olsenella	0	0	1	1	0	0	0	0	0	0	0	0	0	1	412	0.814612	0.002
Otu00094	Phyllobacteriaceae_unclassified	0	1	1	1	0	1	0	0	0	0	0	1	0	0	1896	0.71291	0.037
Otu00095	Brevundimonas	0	1	1	0	0	0	0	0	0	0	0	0	1	0	181	0.911259	0.001
Otu00096	Actinomycetales_unclassified	0	0	0	0	0	1	0	1	0	0	0	0	0	0	56	0.83791	0.001
Otu00097	Arthrobacter	0	0	1	1	0	0	1	0	0	1	1	0	1	0	5487	0.667095	0.11
Otu00098	Tsukamurella	0	0	0	0	1	0	1	0	1	1	1	0	0	0	2253	0.822196	0.002
Otu00099	Dysgonomonas	0	0	0	1	1	1	0	1	0	0	0	0	0	0	988	0.575271	0.235
Otu00100	Bacteria_unclassified	0	0	0	1	1	1	0	1	0	0	0	0	0	0	988	0.688247	0.025
Otu00101	Dysgonomonas	1	0	0	0	0	0	0	0	0	0	0	0	0	0	8	0.81328	0.008
Otu00102	Novosphingobium	0	0	1	1	1	1	0	1	0	1	0	1	1	0	12572	0.781001	0.014
Otu00103	Cellulomonas	0	0	0	0	1	1	0	1	0	1	0	0	0	0	1011	0.857923	0.001
Otu00104	Devosia	1	1	1	1	0	1	1	1	1	1	0	1	0	0	15573	0.74738	0.171
Otu00105	Mogibacterium	1	0	1	1	0	0	0	0	0	0	0	1	0	1	3360	0.702964	0.035
Otu00106	Gammaproteobacteria_unclassified	0	0	0	1	1	1	1	1	0	0	0	0	0	0	2730	0.608943	0.139
Otu00107	Nocardioidaceae_unclassified	0	0	0	1	0	0	1	0	0	1	0	0	1	0	1386	0.78339	0.002
Otu00108	Brevundimonas	0	1	1	0	0	0	1	0	0	0	0	0	1	0	743	0.907851	0.001
Otu00109	Aquabacterium	0	0	1	0	0	0	0	0	0	0	0	0	0	0	12	0.814148	0.001
Otu00110	Lachnospiraceae_unclassified	0	0	0	1	0	0	0	0	0	0	0	0	0	0	6	0.924827	0.001
Otu00111	Sphingobacterium	0	0	0	0	0	0	0	0	1	0	0	0	0	0	5	0.904213	0.001
Otu00112	Erysipelothrix	0	0	0	1	0	0	0	0	0	0	1	0	0	0	31	0.721591	0.019
Otu00113	Gammaproteobacteria_unclassified	1	0	0	1	1	1	0	1	0	0	0	0	0	0	2725	0.810891	0.003
Otu00114	Luteimonas	0	0	0	0	1	1	0	1	1	1	0	1	0	0	5591	0.865011	0.001
Otu00115	Cellulosimicrobium	0	0	0	1	1	1	0	1	0	1	0	0	0	0	2735	0.808329	0.001
Otu00116	Pasteurellaceae_unclassified	1	0	0	0	0	0	0	0	0	0	0	0	0	0	8	0.707107	0.009
Otu00117	Arcobacter	0	0	0	0	0	0	0	0	0	0	1	0	0	0	2	0.5	0.399
Otu00118	Clostridium_XI	0	1	1	1	1	0	1	0	0	1	0	0	0	0	4212	0.816434	0.001
Otu00119	Actinomycetales_unclassified	0	1	1	0	0	0	0	0	0	0	0	0	1	0	181	0.867647	0.001
Otu00120	Bosea	0	0	0	1	1	1	1	1	0	1	0	0	0	0	5672	0.82493	0.001
Otu00121	Clostridiales_unclassified	#N/A	#N/A	#N/A	#N/A	#N/A	#N/A	#N/A	#N/A	#N/A	#N/A	#N/A	#N/A	#N/A	#N/A	#N/A	#N/A	#N/A
Otu00122	Rhodobacteraceae_unclassified	0	1	1	0	0	0	0	0	0	0	1	0	1	1	1690	0.83991	0.001
Otu00123	Trichococcus	1	1	1	1	0	0	1	0	0	0	0	1	1	1	11597	0.65192	0.103
Otu00124	Chryseobacterium	0	0	0	0	0	0	0	0	1	0	0	0	0	0	5	0.857658	0.001
Otu00125	Stenotrophomonas	0	0	0	0	0	0	0	0	1	1	0	0	0	0	66	0.693653	0.027
Otu00126	Clostridium_XlVa	0	0	0	0	1	0	1	0	1	0	0	0	0	0	263	0.625	0.044
Otu00127	Ruminococcaceae_unclassified	0	0	0	1	0	0	1	0	0	0	0	0	0	0	72	0.610257	0.06
Otu00128	Micrococcaceae_unclassified	0	0	0	1	0	0	0	0	0	0	0	0	1	0	76	0.786928	0.001
Otu00129	Bacteroidales_unclassified	0	0	0	1	1	1	1	1	0	1	0	0	0	0	5672	0.713831	0.009
Otu00130	Gammaproteobacteria_unclassified	0	1	1	0	0	0	0	0	0	0	0	0	0	0	25	0.885072	0.001
Otu00131	Sphingobacterium	0	1	1	0	0	0	0	0	0	0	0	0	1	0	181	0.94832	0.001
Otu00132	Streptomyces	0	0	0	0	1	1	1	1	1	1	1	1	0	0	11695	0.725812	0.043
Otu00133	Lachnospiraceae_unclassified	0	0	0	0	0	0	1	0	0	0	0	1	0	0	79	0.471405	0.373
Otu00134	Bacteria_unclassified	0	0	0	0	1	1	0	1	0	0	0	0	0	0	255	0.867206	0.001
Otu00135	Bacteroidetes_unclassified	0	1	1	0	0	0	0	0	0	0	0	1	1	0	718	0.748245	0.003
Otu00136	Phyllobacteriaceae_unclassified	0	0	0	0	1	1	0	1	0	1	0	0	0	0	1011	0.765473	0.003
Otu00137	Clostridium_XlVa	0	0	0	0	1	0	1	0	0	1	0	1	0	0	1092	0.635394	0.03
Otu00138	Chitinophagaceae_unclassified	0	0	0	0	0	0	0	1	0	0	0	0	0	0	10	0.798786	0.001
Otu00139	Dysgonomonas	0	0	0	1	1	1	1	1	0	1	0	0	0	0	5672	0.699612	0.025
Otu00140	Aeromicrobium	0	1	0	1	1	1	1	1	0	1	0	1	0	0	10973	0.506026	0.948
Otu00141	Chitinophagaceae_unclassified	0	1	1	0	1	0	0	0	0	0	0	0	1	0	588	0.783012	0.001
Otu00142	Gammaproteobacteria_unclassified	0	0	0	0	1	1	0	1	0	1	0	0	0	0	1011	0.804308	0.001
Otu00143	Verrucomicrobium	0	0	0	0	1	1	1	1	0	1	1	1	0	0	8347	0.742053	0.025
Otu00144	Pseudomonas	1	0	0	0	0	0	0	0	0	0	1	1	0	0	222	0.907735	0.001
Otu00145	Rhodobacteraceae_unclassified	0	1	1	0	0	0	0	0	0	0	0	0	1	1	755	0.860021	0.001
Otu00146	Lactobacillales_unclassified	0	0	1	1	0	0	0	0	0	0	0	0	1	1	1400	0.843587	0.001
Otu00147	Bacteria_unclassified	0	0	0	0	1	1	0	1	0	0	0	0	0	0	255	0.738653	0.002
Otu00148	Proteobacteria_unclassified	0	0	0	1	1	1	0	1	0	1	0	1	0	0	5647	0.669507	0.058
Otu00149	Comamonadaceae_unclassified	1	1	1	0	0	0	1	1	0	0	1	1	0	1	10808	0.727448	0.093
Otu00150	Gammaproteobacteria_unclassified	0	1	1	0	0	0	0	0	0	0	0	0	0	0	25	0.620174	0.067
Otu00151	Phenylobacterium	1	0	0	0	0	0	0	0	0	0	1	1	0	0	222	0.611879	0.067
Otu00152	Flavobacterium	0	1	1	0	1	1	0	1	1	0	0	0	0	0	3995	0.720251	0.075
Otu00153	Bacteria_unclassified	#N/A	#N/A	#N/A	#N/A	#N/A	#N/A	#N/A	#N/A	#N/A	#N/A	#N/A	#N/A	#N/A	#N/A	#N/A	#N/A	#N/A
Otu00154	Leadbetterella	0	0	0	0	0	1	0	1	0	1	0	0	0	0	340	0.679891	0.087
Otu00155	Corallococcus	0	0	0	0	0	0	0	0	0	1	0	0	0	0	11	0.408248	0.902
Otu00156	Hydrogenophaga	0	1	1	0	1	1	0	1	0	0	0	0	0	0	1727	0.721549	0.012
Otu00157	Arthrobacter	1	1	1	0	0	0	0	0	1	0	0	1	0	1	4577	0.672022	0.082
Otu00158	Vagococcus	1	0	0	0	0	0	1	0	0	0	0	0	0	1	439	0.67721	0.128
Otu00159	Gordonia	0	0	0	0	1	1	1	1	1	1	0	1	0	0	9187	0.770552	0.001
Otu00160	Mesorhizobium	0	0	1	1	0	1	0	1	0	1	0	1	0	1	9735	0.68488	0.102
Otu00161	Ruminococcaceae_unclassified	0	0	0	0	1	0	0	0	0	0	0	0	0	0	3	0.60404	0.052
Otu00162	Carnobacterium	0	1	1	0	0	0	1	0	0	0	0	0	0	1	744	0.841362	0.001
Otu00163	Prosthecobacter	0	0	0	0	1	1	0	1	0	0	1	0	0	0	761	0.712737	0.014
Otu00164	Firmicutes_unclassified	0	0	0	1	0	0	0	0	0	0	0	0	0	0	6	0.547723	0.114
Otu00165	Alphaproteobacteria_unclassified	0	1	1	0	0	0	1	0	0	0	0	0	1	0	743	0.788222	0.001
Otu00166	Lactococcus	1	0	0	0	0	0	1	0	0	0	0	0	0	1	439	0.684784	0.127
Otu00167	Actinomycetales_unclassified	0	0	0	1	0	0	0	0	1	0	0	0	0	0	61	0.588784	0.059
Otu00168	Rhizobiales_unclassified	0	0	0	0	1	1	0	1	0	1	0	0	0	0	1011	0.79942	0.001
Otu00169	Dysgonomonas	0	0	0	0	0	0	0	0	0	0	1	0	0	0	2	0.5	0.407
Otu00170	Cryomorphaceae_unclassified	0	1	1	0	0	0	0	0	0	0	0	0	0	0	25	0.767293	0.008
Otu00171	Olsenella	0	0	1	1	0	0	0	0	0	0	0	0	0	0	75	0.656629	0.063
Otu00172	Comamonas	0	1	1	0	0	0	0	0	0	0	0	0	1	0	181	0.785101	0.001
Otu00173	Veillonellaceae_unclassified	0	0	0	1	1	0	0	1	0	0	0	0	0	0	272	0.534522	0.216
Otu00174	Bacteroidetes_unclassified	0	1	1	0	0	0	0	0	0	0	0	0	1	0	181	0.668329	0.018
Otu00175	Rhodococcus	0	0	0	1	1	1	0	1	1	1	0	0	1	0	9163	0.704067	0.067
Otu00176	Sphingobacterium	0	1	1	0	0	0	0	0	0	0	0	1	1	0	718	0.744387	0.001
Otu00177	Gammaproteobacteria_unclassified	0	1	1	0	0	0	1	0	0	0	0	0	0	0	171	0.744323	0.005
Otu00178	Comamonadaceae_unclassified	0	1	1	0	0	1	1	1	0	0	0	1	0	0	4454	0.717798	0.021
Otu00179	Paracoccus	0	1	1	0	1	1	1	0	1	1	1	1	0	0	12986	0.60699	0.827
Otu00180	Clostridium_XlVb	0	0	0	0	1	0	0	0	0	0	0	0	0	0	3	0.5	0.375
Otu00181	Enterobacteriaceae_unclassified	1	0	0	0	1	0	0	0	0	0	0	0	0	0	44	0.447214	0.619
Otu00182	Peredibacter	0	1	1	1	0	0	1	1	1	1	1	0	0	0	10677	0.739684	0.014
Otu00183	Rhodopseudomonas	1	0	0	0	0	0	0	0	0	0	1	1	0	0	222	0.730297	0.007
Otu00184	Clostridiales_unclassified	#N/A	#N/A	#N/A	#N/A	#N/A	#N/A	#N/A	#N/A	#N/A	#N/A	#N/A	#N/A	#N/A	#N/A	#N/A	#N/A	#N/A
Otu00185	Beijerinckiaceae_unclassified	0	1	1	0	1	0	1	0	1	1	0	0	0	0	4156	0.617256	0.149
Otu00186	Actinomycetales_unclassified	0	0	0	0	0	0	0	0	0	0	0	0	1	0	13	0.918354	0.001
Otu00187	Ruminococcaceae_unclassified	0	0	0	1	1	0	1	0	0	0	0	0	0	0	271	0.768361	0.001
Otu00188	Ruminococcaceae_unclassified	0	0	0	0	1	0	0	0	0	0	0	0	0	0	3	0.5	0.375
Otu00189	Cellvibrio	0	0	0	0	1	1	0	1	0	0	0	0	0	0	255	0.69001	0.015
Otu00190	Microbacteriaceae_unclassified	1	1	0	1	1	0	1	1	0	1	1	1	0	1	15209	0.650293	0.626
Otu00191	Bacillales_unclassified	0	0	0	0	1	0	1	0	0	1	1	0	0	0	797	0.855032	0.001
Otu00192	Thermoactinomyces	1	0	0	0	0	0	0	0	0	0	0	0	0	0	8	0.837984	0.002
Otu00193	Spartobacteria_family_incertae_sedis_unclassified	0	0	0	0	1	1	0	1	0	0	0	0	0	0	255	0.718412	0.002
Otu00194	Betaproteobacteria_unclassified	0	0	0	1	0	1	1	0	0	0	0	0	0	0	316	0.447214	0.689
Otu00195	Porphyromonadaceae_unclassified	0	1	1	0	0	0	0	0	0	0	0	1	0	0	160	0.730253	0.007
Otu00196	Comamonadaceae_unclassified	#N/A	#N/A	#N/A	#N/A	#N/A	#N/A	#N/A	#N/A	#N/A	#N/A	#N/A	#N/A	#N/A	#N/A	#N/A	#N/A	#N/A
Otu00197	Clostridium_sensu_stricto	0	1	1	1	1	0	1	0	0	0	0	0	0	0	1787	0.759847	0.006
Otu00198	Verrucomicrobiaceae_unclassified	0	0	0	0	0	0	0	1	1	1	0	0	0	0	376	0.640551	0.073
Otu00199	Sphingomonadales_unclassified	0	1	1	0	0	0	0	0	0	0	0	0	1	0	181	0.765466	0.001
Otu00200	Flavobacteriaceae_unclassified	0	0	0	0	1	1	0	1	0	0	0	0	0	0	255	0.654563	0.023
Otu00201	Dysgonomonas	0	0	0	1	0	0	0	1	0	0	0	0	0	0	73	0.614404	0.156
Otu00202	Clostridiales_unclassified	0	0	0	1	1	0	1	0	0	0	0	0	0	0	271	0.597614	0.052
Otu00203	Planococcaceae_unclassified	1	0	0	1	1	0	1	0	0	0	0	0	0	1	2910	0.75404	0.009
Otu00204	Sphingobium	0	1	1	0	0	0	1	1	0	0	0	1	0	0	2132	0.705969	0.036
Otu00205	Kaistia	0	0	0	1	1	1	0	1	0	1	0	1	0	0	5647	0.659914	0.053
Otu00206	Gammaproteobacteria_unclassified	0	0	0	0	1	1	0	1	0	1	0	0	0	0	1011	0.729489	0.002
Otu00207	Flavobacteriaceae_unclassified	0	0	0	0	1	1	0	0	0	1	1	0	0	0	762	0.546029	0.42
Otu00208	Chryseobacterium	0	0	0	0	0	0	0	0	0	0	0	0	1	0	13	0.926516	0.001
Otu00209	Alkaliphilus	0	0	0	0	0	0	1	0	0	0	0	0	0	0	9	0.534159	0.248
Otu00210	Myxococcales_unclassified	0	0	0	0	1	1	0	1	0	1	1	0	0	0	2221	0.774556	0.001
Otu00211	Clostridiales_unclassified	0	0	0	1	0	0	0	0	0	0	0	0	0	0	6	0.87508	0.001
Otu00212	Sphingobacterium	0	1	1	0	1	1	0	1	1	1	0	0	1	0	10953	0.61098	0.307
Otu00213	Chondromyces	0	0	0	0	1	1	0	1	0	0	0	1	0	0	995	0.79781	0.001
Otu00214	Promicromonosporaceae_unclassified	0	0	0	0	0	1	0	1	0	0	0	0	0	0	56	0.799907	0.004
Otu00215	Enterobacteriaceae_unclassified	#N/A	#N/A	#N/A	#N/A	#N/A	#N/A	#N/A	#N/A	#N/A	#N/A	#N/A	#N/A	#N/A	#N/A	#N/A	#N/A	#N/A
Otu00216	Paenibacillus	0	0	0	0	0	0	1	0	0	0	0	0	0	0	9	0.829774	0.002
Otu00217	Clostridium_XlVb	0	0	0	0	1	0	0	0	0	0	0	0	0	0	3	0.666667	0.019
Otu00218	Pseudomonadaceae_unclassified	1	0	0	0	1	0	1	1	0	1	0	0	0	0	2976	0.513781	0.686
Otu00219	Sedimentibacter	0	0	0	0	1	1	1	0	0	1	0	0	0	0	1007	0.490577	0.439
Otu00220	Actinomycetales_unclassified	0	0	0	1	0	1	0	1	0	0	0	0	0	0	317	0.576371	0.118
Otu00221	Gammaproteobacteria_unclassified	0	0	1	0	0	0	0	1	0	0	0	0	0	0	97	0.522233	0.198
Otu00222	Bacteroidetes_unclassified	0	1	1	0	0	0	0	0	0	0	0	0	0	0	25	0.835742	0.001
Otu00223	Dysgonomonas	1	1	0	1	0	1	0	0	0	0	0	0	0	0	601	0.417029	0.966
Otu00224	Sphingomonas	1	0	1	0	1	0	1	1	1	0	1	1	0	0	11947	0.540456	0.931
Otu00225	Rhizobiales_unclassified	0	0	0	0	1	1	1	1	0	1	0	0	0	0	2781	0.698973	0.011
Otu00226	Lachnospiraceae_unclassified	0	0	0	1	0	0	1	0	0	0	0	0	0	0	72	0.447214	0.615
Otu00227	Vitreoscilla	0	0	1	0	0	0	0	0	0	0	0	0	1	0	103	0.783672	0.001
Otu00228	Leucobacter	1	1	1	0	0	0	1	0	0	0	0	1	0	0	2118	0.611094	0.091
Otu00229	Bacteria_unclassified	0	0	0	1	1	0	0	0	0	0	0	0	0	0	42	0.547723	0.153
Otu00230	Coriobacteriaceae_unclassified	1	0	0	1	0	0	0	0	0	0	0	1	0	0	386	0.502491	0.335
Otu00231	Clostridium_III	0	0	0	0	0	0	0	0	0	1	1	0	0	0	36	0.545906	0.227
Otu00232	Leifsonia	1	0	0	0	0	0	0	0	0	0	1	1	0	0	222	0.568007	0.164
Otu00233	Anaerovorax	0	0	0	0	1	1	1	1	0	1	0	0	0	0	2781	0.510754	0.325
Otu00234	Devosia	0	1	1	0	0	0	0	0	0	0	0	0	0	0	25	0.69538	0.003
Otu00235	Lactobacillales_unclassified	0	1	1	1	0	0	1	0	0	0	0	0	1	1	4698	0.719195	0.003
Otu00236	Streptococcus	1	0	1	1	0	0	0	0	0	0	1	0	1	1	5480	0.683702	0.016
Otu00237	Nocardioides	0	0	1	1	0	1	0	0	1	0	1	1	1	0	8672	0.565292	0.476
Otu00238	Actinomycetales_unclassified	0	0	0	0	0	1	0	1	0	1	0	0	0	0	340	0.627945	0.021
Otu00239	Bacteroidetes_unclassified	0	0	0	0	1	1	0	1	0	0	1	0	0	0	761	0.676661	0.018
Otu00240	Clostridiales_unclassified	0	0	0	0	0	0	1	0	0	0	0	0	0	0	9	0.654654	0.036
Otu00241	Clostridiales_unclassified	#N/A	#N/A	#N/A	#N/A	#N/A	#N/A	#N/A	#N/A	#N/A	#N/A	#N/A	#N/A	#N/A	#N/A	#N/A	#N/A	#N/A
Otu00242	Clostridium_sensu_stricto	0	0	0	0	0	0	1	0	0	0	0	0	0	0	9	0.653955	0.018
Otu00243	Sphingomonadaceae_unclassified	0	1	1	0	0	0	1	0	0	0	0	1	1	0	2138	0.624577	0.169
Otu00244	Haliea	0	0	0	0	1	1	0	1	0	0	0	0	0	0	255	0.767976	0.001
Otu00245	Pedobacter	0	0	0	0	1	0	0	0	1	0	0	0	0	0	41	0.795036	0.001
Otu00246	Arthrobacter	1	0	0	0	1	0	1	0	0	1	0	0	0	0	1107	0.557447	0.227
Otu00247	Pseudomonadaceae_unclassified	1	0	0	0	0	0	0	0	0	0	1	1	0	0	222	0.816497	0.001
Otu00248	Erythrobacteraceae_unclassified	0	0	0	0	0	1	0	0	0	0	0	0	0	0	4	0.662406	0.053
Otu00249	Alphaproteobacteria_unclassified	#N/A	#N/A	#N/A	#N/A	#N/A	#N/A	#N/A	#N/A	#N/A	#N/A	#N/A	#N/A	#N/A	#N/A	#N/A	#N/A	#N/A
Otu00250	Enhydrobacter	1	0	0	0	0	0	0	0	0	0	1	0	0	0	33	0.707107	0.008
Otu00251	Flavobacteriaceae_unclassified	1	1	1	0	0	0	0	0	0	0	0	0	0	0	166	0.561951	0.196
Otu00252	Solirubrobacterales_unclassified	0	0	0	0	1	1	1	1	0	1	0	0	0	0	2781	0.803465	0.001
Otu00253	Orbus	1	0	0	0	0	0	0	0	0	0	0	0	0	0	8	0.57735	0.063
Otu00254	Rhizobium	1	0	1	1	1	1	1	1	1	1	0	1	0	0	15848	0.560112	0.759
Otu00255	Cystobacter	0	0	0	0	0	0	0	0	0	0	1	0	0	0	2	0.591608	0.07
Otu00256	Ruminococcaceae_unclassified	#N/A	#N/A	#N/A	#N/A	#N/A	#N/A	#N/A	#N/A	#N/A	#N/A	#N/A	#N/A	#N/A	#N/A	#N/A	#N/A	#N/A
Otu00257	Bacteria_unclassified	0	0	0	0	0	0	1	1	0	0	0	0	0	0	91	0.746368	0.046
Otu00258	Alteromonadales_unclassified	0	0	0	0	0	1	0	0	0	0	0	0	0	0	4	0.447214	0.527
Otu00259	Clostridiaceae__unclassified	0	0	1	1	0	0	0	0	0	1	0	1	0	0	1360	0.408248	0.993
Otu00260	Acinetobacter	0	0	0	0	0	0	0	0	0	0	0	0	0	1	14	0.861452	0.001
Otu00261	Arthrobacter	1	0	0	1	0	1	1	0	0	1	0	0	1	0	6180	0.521098	0.691
Otu00262	Tissierella	1	0	0	0	0	0	1	0	0	0	0	0	0	0	85	0.447214	0.616
Otu00263	Lachnospiraceae_unclassified	0	0	0	1	0	0	0	0	0	0	0	0	0	0	6	0.766965	0.004
Otu00264	Acinetobacter	0	0	1	0	0	0	0	0	0	0	1	0	1	1	975	0.878237	0.001
Otu00265	Cryomorphaceae_unclassified	0	1	1	0	0	0	0	0	0	0	0	0	0	0	25	0.770497	0.001
Otu00266	Desemzia	0	0	0	0	0	0	0	0	0	0	0	0	0	1	14	0.651339	0.012
Otu00267	Bacteroidales_unclassified	0	0	0	1	0	1	0	1	0	0	0	0	0	0	317	0.447214	0.719
Otu00268	Planctomyces	1	0	0	1	0	0	0	1	0	0	0	0	0	0	394	0.617884	0.077
Otu00269	Terrimonas	0	0	0	0	0	1	0	1	0	1	0	1	0	0	1216	0.591608	0.106
Otu00270	Clostridiales_unclassified	#N/A	#N/A	#N/A	#N/A	#N/A	#N/A	#N/A	#N/A	#N/A	#N/A	#N/A	#N/A	#N/A	#N/A	#N/A	#N/A	#N/A
Otu00271	Coriobacteriaceae_unclassified	0	0	0	1	1	0	0	0	0	0	0	0	0	0	42	0.506536	0.327
Otu00272	Dysgonomonas	#N/A	#N/A	#N/A	#N/A	#N/A	#N/A	#N/A	#N/A	#N/A	#N/A	#N/A	#N/A	#N/A	#N/A	#N/A	#N/A	#N/A
Otu00273	Leadbetterella	0	0	0	0	0	1	0	0	1	1	0	0	0	0	310	0.613204	0.103
Otu00274	Corynebacterium	1	0	0	0	0	0	0	0	0	0	1	0	0	0	33	0.774597	0.012
Otu00275	Legionella	0	0	0	0	0	0	0	0	0	1	0	0	0	0	11	0.408248	0.901
Otu00276	Actinobacteria_unclassified	0	0	0	0	1	0	0	0	0	1	0	0	0	0	47	0.632456	0.02
Otu00277	Flavobacteriaceae_unclassified	0	1	1	0	0	0	0	0	0	0	0	1	1	0	718	0.755929	0.002
Otu00278	Roseomonas	0	0	0	0	0	1	0	1	0	1	0	0	0	0	340	0.704392	0.006
Otu00279	Bacteria_unclassified	0	0	0	0	0	1	0	1	0	0	1	1	0	0	830	0.601112	0.097
Otu00280	Gammaproteobacteria_unclassified	0	0	0	0	1	1	0	1	0	1	0	1	0	0	2756	0.637182	0.055
Otu00281	Rhodobacteraceae_unclassified	0	0	1	0	0	0	1	1	0	0	0	0	0	0	451	0.553497	0.137
Otu00282	Caulobacteraceae_unclassified	0	1	0	0	0	1	0	1	0	0	0	0	0	0	134	0.612815	0.066
Otu00283	Clostridiales_unclassified	0	1	1	0	0	0	0	0	0	0	0	0	0	0	25	0.714691	0.001
Otu00284	Enterobacteriaceae_unclassified	1	0	1	0	0	0	0	0	0	0	0	0	0	1	448	0.785559	0.025
Otu00285	Proteobacteria_unclassified	#N/A	#N/A	#N/A	#N/A	#N/A	#N/A	#N/A	#N/A	#N/A	#N/A	#N/A	#N/A	#N/A	#N/A	#N/A	#N/A	#N/A
Otu00286	Clostridium_sensu_stricto	0	1	1	0	1	0	1	1	1	1	0	1	0	0	11174	0.561935	0.579
Otu00287	Clostridium_XlVb	0	0	0	1	0	0	0	0	0	0	0	0	0	0	6	0.408248	0.911
Otu00288	Dyadobacter	0	1	1	0	0	1	1	1	0	0	0	0	0	0	1957	0.638553	0.199
Otu00289	Dysgonomonas	#N/A	#N/A	#N/A	#N/A	#N/A	#N/A	#N/A	#N/A	#N/A	#N/A	#N/A	#N/A	#N/A	#N/A	#N/A	#N/A	#N/A
Otu00290	Providencia	0	0	0	0	0	0	1	0	0	0	1	0	0	0	34	0.532554	0.209
Otu00291	Flavobacteriaceae_unclassified	0	1	1	0	0	0	0	0	0	0	0	1	0	0	160	0.710483	0.006
Otu00292	Peredibacter	0	1	1	0	0	0	0	0	0	0	0	0	0	0	25	0.637084	0.026
Otu00293	Flavobacteriaceae_unclassified	0	0	0	0	1	0	0	1	1	0	1	0	0	0	770	0.591557	0.134
Otu00294	Sphingobacterium	0	1	1	0	0	0	1	0	0	0	1	0	0	0	523	0.57735	0.108
Otu00295	Dysgonomonas	1	0	0	1	0	0	0	0	0	0	0	0	0	0	71	0.408248	0.926
Otu00296	Vagococcus	#N/A	#N/A	#N/A	#N/A	#N/A	#N/A	#N/A	#N/A	#N/A	#N/A	#N/A	#N/A	#N/A	#N/A	#N/A	#N/A	#N/A
Otu00297	Dysgonomonas	1	0	0	1	0	1	0	0	0	0	1	0	0	0	821	0.611919	0.116
Otu00298	Streptomyces	0	0	0	0	0	0	0	1	0	0	0	0	0	0	10	0.660687	0.032
Otu00299	Bacteria_unclassified	0	0	0	0	1	1	1	0	0	1	0	0	0	0	1007	0.587473	0.186
Otu00300	Pseudomonas	0	0	1	0	0	0	0	0	0	0	0	0	0	0	12	0.717698	0.01
Otu00301	Coriobacteriaceae_unclassified	0	0	1	1	0	0	0	0	0	0	0	0	0	1	412	0.729367	0.006
Otu00302	Lachnospiraceae_unclassified	0	0	0	0	1	0	0	0	0	0	0	0	0	0	3	0.707107	0.014
Otu00303	Firmicutes_unclassified	0	0	0	1	0	0	0	0	0	0	0	0	0	0	6	0.565685	0.121
Otu00304	Actinocorallia	0	0	0	0	1	0	1	0	0	1	0	0	0	0	291	0.675086	0.009
Otu00305	Bacteria_unclassified	0	1	0	0	0	0	0	0	0	0	0	0	0	0	1	0.560214	0.207
Otu00306	Flavobacterium	0	0	0	0	0	0	0	0	0	1	0	0	0	0	11	0.408248	0.904
Otu00307	Thermomicrobia_unclassified	0	0	0	0	1	1	0	0	0	0	0	1	0	0	252	0.534522	0.148
Otu00308	Firmicutes_unclassified	0	0	0	0	1	0	1	0	0	0	0	0	0	0	45	0.559017	0.083
Otu00309	Phyllobacteriaceae_unclassified	0	0	0	0	1	1	0	1	0	0	0	0	0	0	255	0.723434	0.003
Otu00310	Microvirga	0	0	0	1	0	0	0	0	0	0	1	0	0	0	31	0.447214	0.619
Otu00311	Erythrobacteraceae_unclassified	0	0	0	0	0	1	0	1	0	1	0	1	0	0	1216	0.633495	0.058
Otu00312	Acinetobacter	1	1	1	0	0	0	0	0	0	0	0	0	1	1	2170	0.757132	0.001
Otu00313	Flavobacteriaceae_unclassified	1	0	0	0	0	0	0	0	0	0	0	0	0	0	8	0.812913	0.004
Otu00314	Nocardioidaceae_unclassified	0	0	0	0	1	0	0	0	0	0	1	0	0	0	28	0.685585	0.03
Otu00315	Hyphomicrobium	0	0	0	0	1	1	0	1	0	1	1	0	0	0	2221	0.665853	0.044
Otu00316	Bacilli_unclassified	0	0	0	0	0	0	0	0	0	0	0	0	0	1	14	0.950382	0.001
Otu00317	Bacteria_unclassified	0	0	0	0	1	1	0	1	0	1	0	0	0	0	1011	0.707546	0.009
Otu00318	Dysgonomonas	#N/A	#N/A	#N/A	#N/A	#N/A	#N/A	#N/A	#N/A	#N/A	#N/A	#N/A	#N/A	#N/A	#N/A	#N/A	#N/A	#N/A
Otu00319	Actinomycetales_unclassified	0	0	0	0	0	1	0	0	0	0	0	0	0	0	4	0.606117	0.16
Otu00320	Bacteria_unclassified	0	0	1	0	0	0	0	0	0	0	0	1	0	0	82	0.690785	0.01
Otu00321	Nannocystis	0	0	0	0	1	1	1	1	0	1	0	1	0	0	5707	0.681385	0.012
Otu00322	Comamonas	0	0	0	0	0	1	0	1	0	0	1	0	1	0	848	0.559017	0.159
Otu00323	Flavobacterium	1	1	1	0	0	0	1	0	0	0	0	1	1	0	4711	0.595683	0.125
Otu00324	Bordetella	0	0	0	0	0	0	0	0	0	0	1	1	0	0	32	0.622613	0.051
Otu00325	Coriobacteriaceae_unclassified	0	0	0	1	0	0	0	0	0	0	0	0	0	1	77	0.669462	0.006
Otu00326	Ensifer	0	0	0	1	0	1	0	0	0	0	0	0	0	0	52	0.692516	0.013
Otu00327	Clostridiales_unclassified	0	0	1	1	0	0	0	0	0	0	0	0	0	1	412	0.5	0.297
Otu00328	Pedobacter	0	1	1	0	0	0	1	0	0	0	0	0	0	0	171	0.659994	0.011
Otu00329	Bacteroidetes_unclassified	0	0	0	0	1	1	0	1	0	1	0	1	0	0	2756	0.57735	0.128
Otu00330	Clostridiales_Incertae_Sedis_XII_unclassified	0	0	0	0	0	0	0	0	0	0	1	1	0	0	32	0.824085	0.003
Otu00331	Polyangiaceae_unclassified	0	0	0	0	0	1	1	1	0	1	0	1	0	0	3166	0.612709	0.099
Otu00332	Clostridium_XI	1	0	1	0	1	0	1	0	1	0	0	0	1	0	5860	0.515793	0.907
Otu00333	Clostridiales_unclassified	#N/A	#N/A	#N/A	#N/A	#N/A	#N/A	#N/A	#N/A	#N/A	#N/A	#N/A	#N/A	#N/A	#N/A	#N/A	#N/A	#N/A
Otu00334	Chitinophagaceae_unclassified	0	0	0	0	1	1	0	0	0	0	0	0	0	0	40	0.657952	0.023
Otu00335	Gammaproteobacteria_unclassified	#N/A	#N/A	#N/A	#N/A	#N/A	#N/A	#N/A	#N/A	#N/A	#N/A	#N/A	#N/A	#N/A	#N/A	#N/A	#N/A	#N/A
Otu00336	Sphingobacterium	0	1	1	0	0	0	0	0	0	0	0	0	0	0	25	0.784465	0.003
Otu00337	Coriobacteriaceae_unclassified	0	0	0	0	0	0	0	0	0	0	0	1	1	0	83	0.594021	0.146
Otu00338	Bacteroidetes_unclassified	0	0	0	0	1	1	0	1	0	0	0	0	0	0	255	0.570277	0.132
Otu00339	Bacteroidetes_unclassified	0	0	0	0	0	1	1	1	0	0	0	1	0	0	1211	0.527046	0.234
Otu00340	Sphingomonadales_unclassified	0	0	0	0	1	1	1	0	1	1	1	0	0	0	4782	0.693889	0.008
Otu00341	Spartobacteria_genera_incertae_sedis	0	0	0	0	1	1	0	1	0	0	0	1	0	0	995	0.666667	0.014
Otu00342	Firmicutes_unclassified	0	0	0	0	1	1	1	1	0	0	0	1	0	0	2751	0.522233	0.255
Otu00343	Oxalobacteraceae_unclassified	0	0	1	0	0	0	1	0	0	0	0	1	0	0	422	0.661438	0.025
Otu00344	Rhizobiales_unclassified	0	0	0	0	1	1	0	1	0	0	0	0	0	0	255	0.695947	0.011
Otu00345	Dysgonomonas	0	0	0	1	0	0	0	0	0	0	0	0	0	0	6	0.408248	0.898
Otu00346	Bacteroidetes_unclassified	0	0	1	0	0	0	0	0	0	1	1	1	0	0	935	0.587204	0.161
Otu00347	Conexibacter	0	0	0	0	1	1	0	1	0	1	0	1	0	0	2756	0.677003	0.01
Otu00348	Chitinophagaceae_unclassified	0	0	0	0	1	0	0	1	0	0	0	0	0	0	46	0.707822	0.003
Otu00349	Rhodobacteraceae_unclassified	0	0	0	0	0	0	0	0	0	0	0	0	1	0	13	0.896994	0.001
Otu00350	Micromonosporaceae_unclassified	0	0	0	0	1	0	1	1	1	1	0	0	0	0	2865	0.731925	0.003
Otu00351	Bacillales_unclassified	0	0	0	1	1	0	1	0	0	1	1	0	0	0	2281	0.534522	0.435
Otu00352	Pusillimonas	0	0	1	0	1	1	0	0	0	0	0	1	0	0	997	0.534522	0.212
Otu00353	Microbacteriaceae_unclassified	1	0	1	0	0	0	0	0	0	0	0	0	0	0	88	0.392232	1
Otu00354	Firmicutes_unclassified	0	0	0	0	1	0	1	0	0	0	0	0	0	0	45	0.826224	0.002
Otu00355	Novosphingobium	0	0	1	0	0	0	1	0	0	0	0	1	1	0	1423	0.561951	0.132
Otu00356	Chelatococcus	0	1	1	0	0	0	1	0	0	0	0	0	0	0	171	0.594089	0.068
Otu00357	Bacteroidetes_unclassified	0	0	1	0	0	1	0	1	0	0	0	1	0	0	1217	0.564699	0.227
Otu00358	Lachnospiraceae_unclassified	0	0	0	1	0	0	0	0	0	0	0	0	0	1	77	0.54575	0.27
Otu00359	Chitinophagaceae_unclassified	0	0	0	0	0	0	0	1	1	1	0	0	0	0	376	0.519875	0.365
Otu00360	Erysipelothrix	#N/A	#N/A	#N/A	#N/A	#N/A	#N/A	#N/A	#N/A	#N/A	#N/A	#N/A	#N/A	#N/A	#N/A	#N/A	#N/A	#N/A
Otu00361	Sporacetigenium	0	1	1	0	0	0	1	0	0	0	0	0	0	0	171	0.420084	0.918
Otu00362	Demequina	0	0	0	0	0	1	0	1	0	0	0	0	0	0	56	0.639379	0.02
Otu00363	Bacteroidetes_unclassified	0	0	0	0	1	1	0	1	0	0	0	0	0	0	255	0.518405	0.28
Otu00364	Clostridiales_unclassified	0	0	0	1	0	0	0	0	0	0	0	1	0	1	392	0.613163	0.065
Otu00365	Stenotrophomonas	0	1	1	0	0	0	0	0	0	0	0	0	1	0	181	0.586921	0.068
Otu00366	Luteolibacter	0	0	0	0	1	0	0	1	0	0	0	0	0	0	46	0.561436	0.145
Otu00367	Proteobacteria_unclassified	0	0	0	0	0	0	0	0	0	1	0	0	0	0	11	0.408248	0.902
Otu00368	Sebaldella	#N/A	#N/A	#N/A	#N/A	#N/A	#N/A	#N/A	#N/A	#N/A	#N/A	#N/A	#N/A	#N/A	#N/A	#N/A	#N/A	#N/A
Otu00369	Rhodobacteraceae_unclassified	0	0	0	0	1	1	1	1	0	1	0	1	0	0	5707	0.597614	0.085
Otu00370	Xanthomonadaceae_unclassified	0	0	0	0	0	1	0	1	1	1	0	0	0	0	1167	0.512989	0.294
Otu00371	Ruminococcaceae_unclassified	1	0	0	0	0	0	0	0	0	1	1	0	0	0	231	0.5	0.286
Otu00372	Spartobacteria_family_incertae_sedis_unclassified	0	0	0	0	1	1	0	1	0	0	1	0	0	0	761	0.485071	0.381
Otu00373	Sporomusa	0	0	0	0	1	1	0	0	0	1	0	0	0	0	256	0.447214	0.64
Otu00374	Enterobacteriaceae_unclassified	1	0	0	0	1	1	0	1	0	0	0	1	0	0	2746	0.443125	0.917
Otu00375	Bacteroidetes_unclassified	#N/A	#N/A	#N/A	#N/A	#N/A	#N/A	#N/A	#N/A	#N/A	#N/A	#N/A	#N/A	#N/A	#N/A	#N/A	#N/A	#N/A
Otu00376	Exiguobacterium	0	0	0	1	0	0	0	0	0	0	0	0	0	0	6	0.57735	0.058
Otu00377	Devosia	0	0	0	0	1	1	0	1	0	0	0	0	0	0	255	0.596938	0.054
Otu00378	Pseudomonas	0	0	1	0	0	0	1	0	0	0	0	0	0	0	93	0.697974	0.004
Otu00379	Streptococcus	1	1	0	1	0	0	0	0	0	1	0	1	0	1	4645	0.433013	0.967
Otu00380	Sporobacter	0	0	0	0	1	1	0	1	0	0	0	0	0	0	255	0.5547	0.084
Otu00381	Chitinophagaceae_unclassified	0	0	0	0	1	1	1	1	0	1	0	1	0	0	5707	0.5	0.494
Otu00382	Solirubrobacter	0	0	0	0	1	1	0	1	1	1	0	1	0	0	5591	0.5	0.517
Otu00383	Parapedobacter	0	0	1	0	0	0	0	1	0	0	0	1	0	0	426	0.554836	0.275
Otu00384	Ruminococcaceae_unclassified	#N/A	#N/A	#N/A	#N/A	#N/A	#N/A	#N/A	#N/A	#N/A	#N/A	#N/A	#N/A	#N/A	#N/A	#N/A	#N/A	#N/A
Otu00385	Lachnospiraceae_unclassified	0	0	0	1	0	0	0	0	0	1	0	0	0	0	74	0.408248	0.927
Otu00386	Alcaligenaceae_unclassified	0	0	1	0	0	0	1	0	0	0	0	0	0	0	93	0.522233	0.176
Otu00387	Rhodobacteraceae_unclassified	0	1	1	0	0	0	1	0	0	0	0	1	0	0	708	0.522233	0.277
Otu00388	Paenibacillus	0	0	0	0	1	0	1	0	0	0	0	0	0	0	45	0.654654	0.029
Otu00389	Erysipelotrichaceae_unclassified	#N/A	#N/A	#N/A	#N/A	#N/A	#N/A	#N/A	#N/A	#N/A	#N/A	#N/A	#N/A	#N/A	#N/A	#N/A	#N/A	#N/A
Otu00390	Clostridium_XlVb	0	0	0	0	1	0	0	0	0	0	0	0	0	0	3	0.5	0.408
Otu00391	Bacteroidetes_unclassified	0	0	0	0	0	1	0	0	0	1	0	0	0	0	57	0.426401	0.772
Otu00392	Pseudomonas	1	0	0	0	0	0	0	0	0	0	1	0	0	0	33	0.638709	0.041
Otu00393	Rhizobiales_unclassified	0	0	0	0	1	1	0	1	0	1	0	0	0	0	1011	0.725476	0.002
Otu00394	Comamonadaceae_unclassified	0	1	1	0	0	0	0	0	0	0	0	0	1	1	755	0.651333	0.022
Otu00395	Chryseobacterium	0	1	1	0	0	0	1	0	0	0	0	0	0	0	171	0.775952	0.001
Otu00396	Gammaproteobacteria_unclassified	0	0	1	0	1	1	1	1	0	1	0	1	0	0	9332	0.519353	0.632
Otu00397	Desulfovibrio	#N/A	#N/A	#N/A	#N/A	#N/A	#N/A	#N/A	#N/A	#N/A	#N/A	#N/A	#N/A	#N/A	#N/A	#N/A	#N/A	#N/A
Otu00398	Bacteroidetes_unclassified	0	1	1	0	0	0	1	0	0	0	0	1	1	0	2138	0.632456	0.04
Otu00399	Bacteria_unclassified	0	0	0	0	1	0	0	0	0	0	0	0	0	0	3	0.5	0.375
Otu00400	Lachnospiraceae_unclassified	1	0	0	0	0	0	0	0	0	1	0	0	0	0	87	0.408248	0.928
Otu00401	Mucilaginibacter	0	0	0	0	1	1	0	1	0	0	0	1	0	0	995	0.692281	0.005
Otu00402	Actinomycetales_unclassified	0	0	0	0	0	0	0	1	0	0	0	0	0	0	10	0.494535	0.415
Otu00403	Bacteria_unclassified	0	0	0	0	1	0	0	0	1	0	0	0	0	0	41	0.646997	0.032
Otu00404	Pseudomonadaceae_unclassified	0	0	1	0	0	0	0	0	0	0	0	0	0	0	12	0.377964	1
Otu00405	Algoriphagus	1	0	0	0	0	0	0	0	0	0	1	1	0	0	222	0.516398	0.227
Otu00406	Clostridium_XlVb	#N/A	#N/A	#N/A	#N/A	#N/A	#N/A	#N/A	#N/A	#N/A	#N/A	#N/A	#N/A	#N/A	#N/A	#N/A	#N/A	#N/A
Otu00407	Pseudoxanthomonas	0	0	0	0	1	0	0	1	1	1	1	0	0	0	2257	0.631614	0.06
Otu00408	Actinomycetales_unclassified	#N/A	#N/A	#N/A	#N/A	#N/A	#N/A	#N/A	#N/A	#N/A	#N/A	#N/A	#N/A	#N/A	#N/A	#N/A	#N/A	#N/A
Otu00409	Proteobacteria_unclassified	0	0	0	0	1	0	0	0	0	0	0	0	0	0	3	0.493464	0.417
Otu00410	Peptostreptococcaceae_unclassified	0	1	0	0	1	0	1	0	0	1	0	0	0	0	577	0.507564	0.539
Otu00411	Pedobacter	0	0	1	0	0	1	0	1	0	0	0	1	0	0	1217	0.48795	0.405
Otu00412	Clostridiales_unclassified	#N/A	#N/A	#N/A	#N/A	#N/A	#N/A	#N/A	#N/A	#N/A	#N/A	#N/A	#N/A	#N/A	#N/A	#N/A	#N/A	#N/A
Otu00413	Dysgonomonas	0	0	0	1	0	1	0	1	0	0	0	0	0	0	317	0.516398	0.232
Otu00414	Clostridiales_unclassified	0	0	0	1	0	0	0	0	0	1	0	0	0	0	74	0.5	0.242
Otu00415	Sphingomonadaceae_unclassified	0	0	0	0	1	1	0	1	0	0	0	0	0	0	255	0.668173	0.011
Otu00416	Rhodopseudomonas	0	0	1	1	0	0	0	0	0	0	0	0	0	0	75	0.392232	1
Otu00417	Ruminococcaceae_unclassified	#N/A	#N/A	#N/A	#N/A	#N/A	#N/A	#N/A	#N/A	#N/A	#N/A	#N/A	#N/A	#N/A	#N/A	#N/A	#N/A	#N/A
Otu00418	Dechloromonas	1	0	0	0	0	0	0	0	0	0	1	1	0	0	222	0.68313	0.013
Otu00419	Firmicutes_unclassified	1	0	0	0	0	0	0	0	0	1	1	0	0	0	231	0.559017	0.171
Otu00420	Alphaproteobacteria_unclassified	0	0	0	0	1	1	0	1	0	0	0	0	0	0	255	0.708628	0.001
Otu00421	Porphyromonadaceae_unclassified	0	0	1	0	0	0	0	0	0	0	0	0	0	0	12	0.697863	0.008
Otu00422	Peredibacter	0	0	0	1	0	0	1	0	0	1	0	0	0	0	400	0.597955	0.088
Otu00423	Brevundimonas	0	1	1	0	0	0	1	0	0	0	0	1	0	0	708	0.603023	0.039
Otu00424	Lachnospiraceae_unclassified	0	0	1	0	0	0	1	0	0	0	0	0	0	0	93	0.603023	0.038
Otu00425	Chitinophagaceae_unclassified	0	0	0	0	1	1	0	1	0	1	0	1	0	0	2756	0.528156	0.366
Otu00426	Rhizobiales_unclassified	0	0	0	0	1	1	0	1	0	1	0	0	0	0	1011	0.561951	0.111
Otu00427	Bacteroidetes_unclassified	1	0	0	0	1	1	1	0	0	1	0	0	0	0	2767	0.52915	0.317
Otu00428	Lachnospiraceae_unclassified	0	0	0	1	0	0	0	0	0	0	0	0	0	0	6	0.653322	0.017
Otu00429	Gammaproteobacteria_unclassified	0	0	0	0	1	1	0	1	0	0	1	1	0	0	2205	0.550739	0.21
Otu00430	Rhodococcus	0	1	1	0	1	0	0	0	0	1	0	1	0	0	1815	0.422577	0.967
Otu00431	Bacteria_unclassified	0	0	0	1	1	0	0	1	0	1	0	0	0	0	1075	0.447214	0.705
Otu00432	Actinomycetales_unclassified	1	0	0	0	0	0	0	0	0	0	1	0	0	0	33	0.547723	0.145
Otu00433	Rheinheimera	1	0	0	0	1	0	0	0	1	0	0	0	0	0	262	0.46291	0.49
Otu00434	Gammaproteobacteria_unclassified	0	0	0	0	0	0	0	1	0	0	0	0	0	0	10	0.624639	0.034
Otu00435	Deltaproteobacteria_unclassified	0	0	0	0	1	0	0	1	0	1	0	0	0	0	295	0.534522	0.248
Otu00436	Clostridium_XlVb	#N/A	#N/A	#N/A	#N/A	#N/A	#N/A	#N/A	#N/A	#N/A	#N/A	#N/A	#N/A	#N/A	#N/A	#N/A	#N/A	#N/A
Otu00437	Pedobacter	0	1	1	0	0	0	1	0	0	0	0	1	0	0	708	0.603023	0.062
Otu00438	Flavobacteriaceae_unclassified	0	0	0	0	0	0	0	0	0	0	0	0	1	0	13	0.94632	0.001
Otu00439	Rubellimicrobium	#N/A	#N/A	#N/A	#N/A	#N/A	#N/A	#N/A	#N/A	#N/A	#N/A	#N/A	#N/A	#N/A	#N/A	#N/A	#N/A	#N/A
Otu00440	Lachnospiraceae_unclassified	0	0	0	1	0	0	0	1	0	0	0	1	0	1	1359	0.527046	0.208
Otu00441	Sphingobacterium	1	1	1	0	0	0	0	0	0	0	0	0	1	0	733	0.522233	0.317
Otu00442	Staphylococcus	1	0	0	0	0	0	1	0	0	0	1	0	0	0	229	0.534522	0.174
Otu00443	Proteiniclasticum	0	1	1	0	0	0	1	0	0	0	0	0	0	1	744	0.577564	0.149
Otu00444	Parabacteroides	#N/A	#N/A	#N/A	#N/A	#N/A	#N/A	#N/A	#N/A	#N/A	#N/A	#N/A	#N/A	#N/A	#N/A	#N/A	#N/A	#N/A
Otu00445	Porphyromonadaceae_unclassified	1	1	1	0	0	0	1	0	0	0	0	1	0	0	2118	0.626783	0.045
Otu00446	Acholeplasma	0	0	1	0	0	0	0	0	0	0	0	0	0	0	12	0.520266	0.19
Otu00447	Acidimicrobiales_unclassified	0	0	0	0	1	0	1	0	0	0	0	0	0	0	45	0.626548	0.029
Otu00448	Actinobacteria_unclassified	0	1	0	0	0	0	0	0	0	0	0	0	0	0	1	0.408248	0.909
Otu00449	Gp	0	0	0	0	1	1	1	1	0	1	0	1	0	0	5707	0.566947	0.157
Otu00450	Clostridium_XlVb	0	0	0	0	1	0	0	0	0	0	0	0	0	0	3	0.5	0.375
Otu00451	Bacteria_unclassified	#N/A	#N/A	#N/A	#N/A	#N/A	#N/A	#N/A	#N/A	#N/A	#N/A	#N/A	#N/A	#N/A	#N/A	#N/A	#N/A	#N/A
Otu00452	Xanthomonadaceae_unclassified	0	0	1	0	0	1	0	0	0	0	0	0	0	0	58	0.408248	0.939
Otu00453	Erythrobacteraceae_unclassified	0	0	0	0	1	1	0	0	0	0	0	1	0	0	252	0.514496	0.256
Otu00454	Clostridium_sensu_stricto	1	0	1	1	0	0	0	0	0	0	0	0	0	0	396	0.39736	1
Otu00455	Firmicutes_unclassified	0	0	1	1	0	0	0	0	0	1	0	1	0	0	1360	0.408248	0.992
Otu00456	Sphingomonas	#N/A	#N/A	#N/A	#N/A	#N/A	#N/A	#N/A	#N/A	#N/A	#N/A	#N/A	#N/A	#N/A	#N/A	#N/A	#N/A	#N/A
Otu00457	Steroidobacter	0	0	0	0	0	1	0	1	0	1	1	0	0	0	846	0.647791	0.021
Otu00458	Peredibacter	0	1	1	0	0	0	0	0	0	0	0	0	0	0	25	0.565956	0.199
Otu00459	Clostridium_XI	0	1	1	0	1	0	0	0	0	0	0	0	0	1	589	0.547723	0.202
Otu00460	Clostridiales_unclassified	1	0	0	1	0	0	0	0	0	0	0	0	0	0	71	0.408248	0.926
Otu00461	Hydrogenophaga	0	0	0	0	1	1	0	1	0	1	0	1	0	0	2756	0.5	0.39
Otu00462	Myxococcales_unclassified	1	0	0	0	1	1	0	1	0	0	0	0	0	0	1001	0.573394	0.177
Otu00463	Chitinophagaceae_unclassified	0	0	0	0	1	1	0	1	0	0	0	1	0	0	995	0.471405	0.488
Otu00464	Gammaproteobacteria_unclassified	0	0	0	0	1	1	0	0	0	1	0	0	0	0	256	0.447214	0.626
Otu00465	Ruminococcaceae_unclassified	#N/A	#N/A	#N/A	#N/A	#N/A	#N/A	#N/A	#N/A	#N/A	#N/A	#N/A	#N/A	#N/A	#N/A	#N/A	#N/A	#N/A
Otu00466	Spartobacteria_genera_incertae_sedis	0	0	0	0	0	1	1	1	1	0	0	0	0	0	1162	0.660292	0.012
Otu00467	Erysipelotrichaceae_unclassified	1	1	1	1	0	0	0	0	0	0	0	0	0	0	682	0.447214	0.781
Otu00468	Proteobacteria_unclassified	0	0	1	0	0	0	0	0	0	0	0	0	0	0	12	0.377964	1
Otu00469	Lachnospiraceae_unclassified	0	0	0	0	1	0	0	0	0	0	0	0	0	0	3	0.440959	0.638
Otu00470	Pseudonocardiaceae_unclassified	0	1	0	0	0	0	0	0	0	0	0	0	0	0	1	0.393216	0.962
Otu00471	Sporomusa	0	0	0	0	0	0	0	0	0	1	1	0	0	0	36	0.523635	0.21
Otu00472	Sphingobacterium	0	0	0	0	0	0	0	0	1	0	0	0	0	0	5	0.682716	0.014
Otu00473	Peptococcaceae__unclassified	0	0	0	0	0	0	0	0	0	0	1	0	0	0	2	0.628281	0.039
Otu00474	Phyllobacteriaceae_unclassified	0	0	0	1	0	1	1	1	0	0	0	0	0	0	1190	0.512989	0.27
Otu00475	Clostridium_sensu_stricto	0	1	0	0	0	0	1	0	0	0	0	0	0	0	22	0.483046	0.462
Otu00476	Sphingobacterium	0	1	0	0	0	0	0	0	0	0	0	1	1	0	161	0.534522	0.204
Otu00477	Lachnospiraceae_unclassified	#N/A	#N/A	#N/A	#N/A	#N/A	#N/A	#N/A	#N/A	#N/A	#N/A	#N/A	#N/A	#N/A	#N/A	#N/A	#N/A	#N/A
Otu00478	Dyadobacter	0	0	0	0	1	1	0	1	1	0	0	0	0	0	980	0.542326	0.158
Otu00479	Exiguobacterium	0	0	0	0	0	0	0	0	0	0	0	1	0	0	7	0.447214	0.534
Otu00480	Dokdonella	1	0	0	0	0	1	0	1	0	0	0	1	0	0	1206	0.547723	0.19
Otu00481	Bacteroidetes_unclassified	0	0	0	0	0	0	0	1	0	1	0	1	0	0	425	0.447214	0.658
Otu00482	Actinomycetales_unclassified	0	1	0	0	0	0	0	0	0	0	1	0	0	1	117	0.5547	0.141
Otu00483	Lachnospiraceae_unclassified	0	0	0	0	0	0	1	0	0	1	0	0	0	0	92	0.447214	0.605
Otu00484	Myxococcales_unclassified	0	0	0	0	0	1	0	1	0	0	0	0	0	0	56	0.745356	0.004
Otu00485	Cohnella	0	0	0	0	1	0	1	1	0	0	0	0	0	0	290	0.745356	0.002
Otu00486	Xanthomonadaceae_unclassified	0	0	0	0	0	0	0	0	0	0	1	0	0	0	2	0.810246	0.001
Otu00487	Algoriphagus	0	1	0	0	1	1	0	1	0	0	0	1	0	0	1710	0.524033	0.365
Otu00488	Flavobacterium	0	0	0	0	0	1	0	1	1	1	0	0	0	0	1167	0.628389	0.027
Otu00489	Actinomycetales_unclassified	0	0	0	0	0	1	0	0	0	0	0	0	0	0	4	0.531369	0.199
Otu00490	Lachnospiraceae_unclassified	0	0	0	0	1	0	1	1	0	0	0	1	0	0	1091	0.485071	0.378
Otu00491	Facklamia	0	0	1	0	0	0	0	0	0	0	0	0	0	1	104	0.619139	0.023
Otu00492	Proteobacteria_unclassified	#N/A	#N/A	#N/A	#N/A	#N/A	#N/A	#N/A	#N/A	#N/A	#N/A	#N/A	#N/A	#N/A	#N/A	#N/A	#N/A	#N/A
Otu00493	Intrasporangiaceae_unclassified	1	0	0	1	0	1	0	0	0	1	0	0	0	0	1186	0.417029	0.97
Otu00494	Verrucomicrobium	#N/A	#N/A	#N/A	#N/A	#N/A	#N/A	#N/A	#N/A	#N/A	#N/A	#N/A	#N/A	#N/A	#N/A	#N/A	#N/A	#N/A
Otu00495	Lachnospiraceae_unclassified	0	0	0	0	0	0	1	0	0	0	0	0	0	0	9	0.664211	0.016
Otu00496	Bacteria_unclassified	1	0	0	0	0	1	0	1	0	1	0	0	0	0	1231	0.48795	0.455
Otu00497	Bacillus	1	1	1	0	0	0	1	0	0	0	1	1	0	1	7220	0.534522	0.481
Otu00498	Acinetobacter	0	0	0	0	0	0	0	0	0	0	0	0	0	1	14	0.951563	0.001
Otu00499	Planctomyces	0	0	0	0	1	1	0	1	0	0	0	0	0	0	255	0.480384	0.393
Otu00500	Proteobacteria_unclassified	0	0	0	1	1	0	1	0	1	0	0	1	0	0	2802	0.466252	0.64
Otu00501	Bacteroidetes_unclassified	0	1	0	0	0	0	0	0	0	0	0	0	0	0	1	0.408248	0.909
Otu00502	Clostridium_XlVb	#N/A	#N/A	#N/A	#N/A	#N/A	#N/A	#N/A	#N/A	#N/A	#N/A	#N/A	#N/A	#N/A	#N/A	#N/A	#N/A	#N/A
Otu00503	Gammaproteobacteria_unclassified	0	0	0	0	1	1	0	1	0	0	0	1	0	0	995	0.559017	0.123
Otu00504	Sporocytophaga	0	0	0	1	1	0	0	1	0	1	0	0	0	0	1075	0.632456	0.026
Otu00505	Legionella	0	0	0	0	1	0	0	0	0	0	0	0	0	0	3	0.5	0.375
Otu00506	Rhodobacteraceae_unclassified	0	1	0	0	0	0	0	1	0	0	0	0	0	0	23	0.547723	0.109
Otu00507	Clostridium_XlVb	0	0	0	0	1	0	0	1	0	1	0	0	0	0	295	0.46291	0.499
Otu00508	Parachlamydiaceae_unclassified	0	0	0	0	0	0	0	0	0	1	0	0	0	0	11	0.408248	0.902
Otu00509	Bacteroidetes_unclassified	0	0	0	0	0	1	0	1	0	0	0	0	0	0	56	0.471405	0.351
Otu00510	Alphaproteobacteria_unclassified	1	0	0	0	0	0	0	0	0	0	0	0	0	0	8	0.57735	0.063
Otu00511	Sandarakinorhabdus	0	1	1	0	0	0	0	0	0	0	0	1	0	0	160	0.57735	0.075
Otu00512	Dysgonomonas	#N/A	#N/A	#N/A	#N/A	#N/A	#N/A	#N/A	#N/A	#N/A	#N/A	#N/A	#N/A	#N/A	#N/A	#N/A	#N/A	#N/A
Otu00513	Erysipelotrichaceae_incertae_sedis	0	0	0	1	1	0	0	0	0	0	0	0	0	1	276	0.679366	0.014
Otu00514	Azospirillum	0	0	1	0	0	0	1	0	0	0	0	0	0	0	93	0.426401	0.773
Otu00515	Nocardioides	0	0	0	0	0	0	0	1	0	0	0	0	0	0	10	0.707107	0.012
Otu00516	Alphaproteobacteria_unclassified	0	0	0	0	0	0	0	0	1	1	0	0	0	0	66	0.632456	0.054
Otu00517	Firmicutes_unclassified	#N/A	#N/A	#N/A	#N/A	#N/A	#N/A	#N/A	#N/A	#N/A	#N/A	#N/A	#N/A	#N/A	#N/A	#N/A	#N/A	#N/A
Otu00518	Coriobacteriaceae_unclassified	0	0	0	1	0	0	0	0	0	0	0	0	0	0	6	0.57735	0.061
Otu00519	Devosia	0	0	0	0	0	0	0	1	0	0	0	0	0	0	10	0.5	0.4
Otu00520	Clostridium_XI	0	1	1	0	0	0	0	0	0	0	0	0	0	0	25	0.392232	1
Otu00521	Dyadobacter	0	0	0	0	1	1	0	1	0	0	0	1	0	0	995	0.471405	0.522
Otu00522	Phenylobacterium	0	0	0	0	1	1	1	1	0	0	1	0	0	0	2216	0.533211	0.468
Otu00523	Petrimonas	1	0	0	0	0	0	0	0	0	0	0	0	0	0	8	0.658835	0.035
Otu00524	Actinobacteria_unclassified	1	0	0	0	1	1	0	0	0	1	0	0	0	0	1002	0.436436	0.813
Otu00525	Acholeplasma	0	0	1	0	0	0	1	0	0	0	0	0	1	0	457	0.534522	0.172
Otu00526	Bacteriovorax	0	0	0	0	0	0	1	0	1	0	0	1	0	0	359	0.661788	0.015
Otu00527	Kaistia	0	0	0	0	1	1	0	1	0	0	0	0	0	0	255	0.579595	0.061
Otu00528	Chitinophagaceae_unclassified	0	0	0	0	0	0	0	0	1	0	0	0	0	0	5	0.479157	0.436
Otu00529	Comamonas	0	1	1	0	0	1	0	0	0	0	1	0	0	0	488	0.476731	0.529
Otu00530	Alphaproteobacteria_unclassified	0	1	0	0	0	0	1	0	0	0	0	0	0	0	22	0.514829	0.208
Otu00531	Bacteroidetes_unclassified	#N/A	#N/A	#N/A	#N/A	#N/A	#N/A	#N/A	#N/A	#N/A	#N/A	#N/A	#N/A	#N/A	#N/A	#N/A	#N/A	#N/A
Otu00532	Firmicutes_unclassified	0	0	0	1	0	0	1	0	0	0	0	0	0	1	403	0.5547	0.122
Otu00533	Rhodobacteraceae_unclassified	0	1	1	0	0	0	0	0	0	0	0	0	0	0	25	0.733799	0.003
Otu00534	Gemmatimonas	0	0	0	0	1	1	0	1	0	0	0	1	0	0	995	0.456435	0.726
Otu00535	Acidimicrobiales_unclassified	0	0	0	0	1	0	0	0	0	0	0	0	0	0	3	0.484123	0.417
Otu00536	Anaerosphaera	1	0	0	0	0	0	0	0	0	0	0	0	0	0	8	0.408248	0.893
Otu00537	Ornithinimicrobium	1	0	0	1	0	0	0	0	0	0	0	0	0	0	71	0.408248	0.918
Otu00538	Rhodobacteraceae_unclassified	0	1	1	0	0	0	0	0	0	0	0	0	0	0	25	0.679366	0.004
Otu00539	Rhizobiales_unclassified	0	0	0	0	0	1	0	1	0	1	1	0	0	0	846	0.561951	0.106
Otu00540	Nocardioides	0	1	0	0	1	0	1	0	1	1	0	0	0	0	1758	0.645497	0.013
Otu00541	Clostridia_unclassified	0	0	0	1	0	0	0	0	0	0	0	0	0	1	77	0.57735	0.082
Otu00542	Firmicutes_unclassified	#N/A	#N/A	#N/A	#N/A	#N/A	#N/A	#N/A	#N/A	#N/A	#N/A	#N/A	#N/A	#N/A	#N/A	#N/A	#N/A	#N/A
Otu00543	Firmicutes_unclassified	#N/A	#N/A	#N/A	#N/A	#N/A	#N/A	#N/A	#N/A	#N/A	#N/A	#N/A	#N/A	#N/A	#N/A	#N/A	#N/A	#N/A
Otu00544	Coriobacteriaceae_unclassified	1	0	0	1	0	0	0	0	0	0	0	0	0	1	398	0.516398	0.338
Otu00545	Promicromonosporaceae_unclassified	0	0	0	0	0	1	0	1	0	0	0	0	0	0	56	0.730477	0.009
Otu00546	Ruminococcaceae_unclassified	0	0	0	0	0	0	1	0	0	0	0	0	0	0	9	0.5	0.377
Otu00547	Sphingobacterium	0	1	0	0	0	0	0	0	0	0	0	0	1	0	26	0.471405	0.406
Otu00548	Paenibacillaceae__unclassified	0	0	1	1	1	1	1	0	0	1	0	1	0	0	9261	0.434959	0.975
Otu00549	Bacteria_unclassified	#N/A	#N/A	#N/A	#N/A	#N/A	#N/A	#N/A	#N/A	#N/A	#N/A	#N/A	#N/A	#N/A	#N/A	#N/A	#N/A	#N/A
Otu00550	Flavobacteriaceae_unclassified	0	1	1	0	0	0	1	0	0	0	0	1	0	0	708	0.564076	0.12
Otu00551	Clostridiales_unclassified	0	0	0	0	0	1	0	0	0	0	0	0	0	0	4	0.447214	0.527
Otu00552	Lachnospiraceae_unclassified	0	0	0	0	0	0	1	0	0	0	0	0	0	0	9	0.5	0.377
Otu00553	Acholeplasma	0	0	0	0	0	0	0	0	0	0	0	1	0	0	7	0.447214	0.524
Otu00554	Rhodobacteraceae_unclassified	0	1	0	0	1	0	0	0	0	0	0	0	1	0	127	0.5547	0.114
Otu00555	Proteobacteria_unclassified	0	0	0	0	0	0	0	1	0	0	0	1	0	0	80	0.471405	0.409
Otu00556	Sphingobium	0	0	0	0	0	1	0	1	0	1	0	1	0	0	1216	0.447214	0.709
Otu00557	Dysgonomonas	0	0	0	1	1	1	0	1	0	0	0	0	0	0	988	0.606977	0.043
Otu00558	Streptococcus	0	0	0	1	0	0	0	0	0	0	0	1	1	0	391	0.570802	0.1
Otu00559	Sphingobacteriales_unclassified	0	0	1	0	0	1	1	1	0	0	0	1	0	0	3167	0.489898	0.51
Otu00560	Pseudonocardiaceae_unclassified	0	0	0	0	0	0	0	0	0	0	0	1	0	0	7	0.447214	0.549
Otu00561	Singulisphaera	0	0	0	0	1	1	0	0	0	1	1	0	0	0	762	0.512989	0.336
Otu00562	Firmicutes_unclassified	#N/A	#N/A	#N/A	#N/A	#N/A	#N/A	#N/A	#N/A	#N/A	#N/A	#N/A	#N/A	#N/A	#N/A	#N/A	#N/A	#N/A
Otu00563	Coriobacteriaceae_unclassified	0	0	0	0	0	0	0	0	0	0	0	0	0	1	14	0.816497	0.004
Otu00564	Bacteroidetes_unclassified	0	0	0	0	0	0	0	0	0	0	0	1	0	0	7	0.437718	0.737
Otu00565	Bacillales_unclassified	0	0	0	0	0	0	1	0	0	0	0	0	0	0	9	0.600572	0.033
Otu00566	Dietzia	0	1	1	1	0	0	0	0	0	0	0	0	0	0	153	0.39736	1
Otu00567	Bacilli_unclassified	0	0	0	1	1	0	1	0	0	0	0	0	0	0	271	0.534522	0.149
Otu00568	Gemmata	0	0	0	0	1	0	0	1	0	0	0	0	0	0	46	0.612372	0.033
Otu00569	Xanthomonadaceae_unclassified	0	1	0	0	0	0	0	0	0	0	0	0	0	0	1	0.57735	0.063
Otu00570	Porphyromonadaceae_unclassified	0	0	0	0	0	0	0	0	0	1	0	0	0	0	11	0.408248	0.901
Otu00571	Roseomonas	0	0	1	0	0	0	0	0	0	0	0	1	0	0	82	0.408248	0.911
Otu00572	Microbacteriaceae_unclassified	0	0	0	0	0	0	0	0	0	0	0	1	0	0	7	0.447214	0.548
Otu00573	Firmicutes_unclassified	1	0	0	0	0	0	0	0	0	0	0	0	0	0	8	0.408248	0.907
Otu00574	Sphingobacteriales_unclassified	0	1	1	0	0	0	1	0	0	0	0	0	0	0	171	0.594089	0.037
Otu00575	Planococcaceae_unclassified	0	0	0	0	0	0	0	0	0	0	0	0	1	1	105	0.594089	0.044
Otu00576	Dysgonomonas	#N/A	#N/A	#N/A	#N/A	#N/A	#N/A	#N/A	#N/A	#N/A	#N/A	#N/A	#N/A	#N/A	#N/A	#N/A	#N/A	#N/A
Otu00577	Coriobacteriaceae_unclassified	#N/A	#N/A	#N/A	#N/A	#N/A	#N/A	#N/A	#N/A	#N/A	#N/A	#N/A	#N/A	#N/A	#N/A	#N/A	#N/A	#N/A
Otu00578	Porphyromonadaceae_unclassified	#N/A	#N/A	#N/A	#N/A	#N/A	#N/A	#N/A	#N/A	#N/A	#N/A	#N/A	#N/A	#N/A	#N/A	#N/A	#N/A	#N/A
Otu00579	Pigmentiphaga	0	0	1	0	1	1	1	0	0	0	0	1	0	0	2753	0.540909	0.263
Otu00580	Actinobacteria_unclassified	0	0	0	0	1	1	1	0	0	0	0	1	0	0	994	0.471405	0.457
Otu00581	Clostridium_XlVb	0	0	0	0	1	0	0	0	0	0	0	0	0	0	3	0.5	0.408
Otu00582	Prosthecobacter	0	0	0	0	1	0	0	0	0	0	0	0	0	0	3	0.646997	0.026
Otu00583	Thermus	0	0	0	0	0	0	0	0	0	0	0	1	0	0	7	0.447214	0.524
Otu00584	Bacteria_unclassified	0	0	0	1	0	1	0	1	0	1	0	1	0	0	3106	0.480384	0.559
Otu00585	Planctomycetaceae_unclassified	0	0	0	0	1	1	1	1	0	1	0	0	0	0	2781	0.551677	0.178
Otu00586	Bacteria_unclassified	0	0	0	0	1	1	0	1	0	0	0	0	0	0	255	0.480384	0.338
Otu00587	Cellulosilyticum	0	0	0	0	0	0	1	0	0	1	0	0	0	0	92	0.547723	0.112
Otu00588	Alphaproteobacteria_unclassified	1	0	0	0	0	1	0	0	0	0	0	0	0	0	54	0.426401	0.784
Otu00589	Nocardioidaceae_unclassified	0	0	0	0	0	0	0	0	0	0	1	0	0	0	2	0.476731	0.459
Otu00590	Acidimicrobiales_unclassified	1	0	0	0	0	0	0	0	0	0	1	0	0	0	33	0.447214	0.668
Otu00591	Ohtaekwangia	0	0	0	0	1	1	0	0	0	0	0	0	0	0	40	0.724116	0.007
Otu00592	Verrucomicrobia_unclassified	0	0	0	0	0	1	0	0	0	0	0	0	0	0	4	0.447214	0.548
Otu00593	Clostridiales_unclassified	0	0	1	0	0	0	0	0	0	1	0	0	0	0	100	0.392232	1
Otu00594	Rhodopirellula	1	0	0	0	0	0	0	1	0	0	0	0	0	0	86	0.447214	0.633
Otu00595	Lysobacter	0	1	0	0	0	0	0	0	0	0	0	0	0	0	1	0.408248	0.894
Otu00596	Ruminococcaceae_unclassified	1	0	0	1	0	0	0	0	0	0	0	1	0	0	386	0.485071	0.41
Otu00597	Sphingopyxis	0	0	0	0	0	0	0	1	0	0	1	0	0	0	35	0.570664	0.15
Otu00598	Clostridium_XI	0	1	1	0	0	0	0	0	0	0	0	0	0	1	182	0.5	0.282
Otu00599	Pedobacter	1	0	0	0	0	1	0	1	0	0	0	1	0	0	1206	0.447214	0.722
Otu00600	Bacillales_unclassified	0	0	0	0	0	0	1	0	0	0	0	0	0	0	9	0.5	0.406
Otu00601	Parachlamydiaceae_unclassified	0	0	0	0	0	0	0	0	1	1	0	0	0	0	66	0.447214	0.619
Otu00602	Spartobacteria_genera_incertae_sedis	1	0	0	0	1	0	0	1	0	0	0	0	0	0	285	0.505608	0.32
Otu00603	Pseudonocardia	0	0	0	0	0	0	0	0	1	0	0	0	0	0	5	0.5	0.386
Otu00604	Acinetobacter	0	0	1	0	0	0	0	0	1	1	1	0	0	1	2552	0.526865	0.387
Otu00605	Clostridiales_Incertae_Sedis_XI_unclassified	0	0	1	0	0	0	0	0	0	0	0	0	0	0	12	0.773309	0.001
Otu00606	Sphingobium	0	0	1	0	0	0	0	0	0	0	0	0	0	0	12	0.555492	0.062
Otu00607	Methylophilus	0	1	0	0	0	0	0	0	0	0	0	0	0	0	1	0.612372	0.034
Otu00608	Planctomycetaceae_unclassified	0	0	0	0	0	0	0	1	0	0	0	1	0	0	80	0.561701	0.103
Otu00609	Sphingobacterium	0	1	0	0	0	0	0	0	0	0	0	0	1	0	26	0.471405	0.383
Otu00610	Ohtaekwangia	0	0	0	0	1	0	0	1	0	0	0	0	0	0	46	0.567684	0.093
Otu00611	Clostridiales_unclassified	#N/A	#N/A	#N/A	#N/A	#N/A	#N/A	#N/A	#N/A	#N/A	#N/A	#N/A	#N/A	#N/A	#N/A	#N/A	#N/A	#N/A
Otu00612	Clostridiales_Incertae_Sedis_XI_unclassified	1	0	0	0	0	0	0	0	0	0	0	0	0	0	8	0.408248	0.893
Otu00613	Chryseobacterium	0	0	0	0	1	1	0	1	0	1	0	0	0	0	1011	0.512989	0.282
Otu00614	Shinella	0	0	0	0	0	0	0	0	1	0	0	0	0	0	5	0.561951	0.097
Otu00615	Clostridiales_unclassified	#N/A	#N/A	#N/A	#N/A	#N/A	#N/A	#N/A	#N/A	#N/A	#N/A	#N/A	#N/A	#N/A	#N/A	#N/A	#N/A	#N/A
Otu00616	Ruminococcaceae_unclassified	1	0	1	0	0	0	0	0	0	0	0	0	0	0	88	0.392232	1
Otu00617	Stenotrophomonas	0	1	1	0	0	0	0	0	0	0	0	0	0	0	25	0.620174	0.025
Otu00618	Propionibacteriaceae_unclassified	0	0	0	0	0	1	0	1	0	1	0	0	0	0	340	0.447214	0.641
Otu00619	Singulisphaera	0	0	0	0	1	0	0	0	0	0	0	0	0	0	3	0.559017	0.093
Otu00620	Comamonadaceae_unclassified	1	0	0	0	0	1	0	1	1	0	0	0	0	0	1157	0.512989	0.252
Otu00621	Bacillus	1	1	0	0	0	0	0	0	0	0	1	1	0	0	508	0.534522	0.239
Otu00622	Coriobacteriaceae_unclassified	0	0	1	0	0	0	0	0	0	0	0	0	0	0	12	0.377964	1
Otu00623	Chloroflexi_unclassified	0	1	0	0	0	0	0	0	0	0	0	0	0	0	1	0.408248	0.888
Otu00624	Paenibacillus	0	0	0	0	1	0	1	0	0	0	0	0	0	0	45	0.49842	0.397
Otu00625	Actinomycetales_unclassified	0	0	0	0	0	1	0	1	0	0	0	0	0	0	56	0.471405	0.534
Otu00626	Flavobacteriaceae_unclassified	0	0	0	0	0	0	0	0	0	0	0	0	1	0	13	0.483046	0.239
Otu00627	Actinomycetales_unclassified	0	1	1	0	0	0	0	0	0	0	0	0	0	0	25	0.5547	0.114
Otu00628	Coriobacteriaceae_unclassified	0	0	0	1	0	0	0	0	0	0	0	0	0	1	77	0.471405	0.387
Otu00629	Corynebacterium	1	0	0	0	0	0	1	0	0	0	1	1	0	0	920	0.561951	0.153
Otu00630	Ruminococcaceae_unclassified	0	0	0	1	1	0	0	0	0	0	0	0	0	0	42	0.447214	0.611
Otu00631	Coriobacteriaceae_unclassified	0	1	0	0	0	0	0	0	0	0	0	0	0	0	1	0.408248	0.909
Otu00632	Bacteria_unclassified	0	0	0	0	0	1	0	1	0	1	0	1	0	0	1216	0.447214	0.733
Otu00633	Sphingobacteriaceae_unclassified	0	0	0	0	0	1	0	1	0	0	0	1	0	0	324	0.438529	0.754
Otu00634	Verrucomicrobium	0	1	0	0	0	0	0	0	0	0	0	0	0	0	1	0.408248	0.909
Otu00635	Rhizobiales_unclassified	0	0	0	0	0	0	0	1	0	0	0	0	0	0	10	0.5	0.4
Otu00636	Azonexus	0	0	0	0	0	0	0	0	0	0	1	1	0	0	32	0.462625	0.569
Otu00637	Clostridia_unclassified	1	0	0	0	0	0	0	0	0	0	0	0	0	1	90	0.471405	0.531
Otu00638	Ohtaekwangia	0	0	0	0	1	1	0	1	0	1	0	0	0	0	1011	0.512989	0.277
Otu00639	Sphingomonadaceae_unclassified	0	0	0	0	0	0	0	0	0	0	0	1	0	0	7	0.447214	0.549
Otu00640	Nocardioidaceae_unclassified	0	0	0	0	0	1	0	0	0	0	0	0	0	0	4	0.447214	0.54
Otu00641	Ruminococcaceae_unclassified	0	0	0	0	0	0	0	0	0	1	0	0	0	0	11	0.408248	0.904
Otu00642	Actinomycetales_unclassified	0	0	0	1	0	0	0	0	0	0	0	0	0	0	6	0.408248	0.904
Otu00643	Alphaproteobacteria_unclassified	0	0	0	0	0	0	0	0	0	1	0	1	0	0	81	0.426401	0.783
Otu00644	Paenibacillus	0	0	0	0	0	0	1	0	0	0	0	0	0	0	9	0.707107	0.023
Otu00645	Clostridiales_unclassified	0	0	1	1	0	0	0	0	0	0	0	0	1	0	411	0.433013	0.821
Otu00646	Dysgonomonas	#N/A	#N/A	#N/A	#N/A	#N/A	#N/A	#N/A	#N/A	#N/A	#N/A	#N/A	#N/A	#N/A	#N/A	#N/A	#N/A	#N/A
Otu00647	Peptostreptococcus	0	0	0	0	0	0	0	0	0	0	0	0	0	1	14	0.483046	0.224
Otu00648	Clostridiales_unclassified	1	0	0	1	0	0	0	0	0	0	0	0	0	0	71	0.483046	0.485
Otu00649	Azoarcus	0	0	1	0	0	0	0	0	0	0	0	0	0	0	12	0.377964	1
Otu00650	Bacilli_unclassified	0	0	0	0	0	0	0	0	0	0	0	0	0	1	14	0.6789	0.01
Otu00651	Clostridium_III	0	0	0	0	1	1	0	1	0	0	0	0	0	0	255	0.679366	0.006
Otu00652	Sphingomonadaceae_unclassified	0	0	0	0	0	0	0	1	0	0	0	0	0	0	10	0.579501	0.051
Otu00653	Solirubrobacterales_unclassified	0	0	0	0	0	0	0	0	0	0	1	0	0	0	2	0.5	0.392
Otu00654	Coriobacteriaceae_unclassified	0	0	1	1	0	0	0	0	0	0	0	0	0	0	75	0.392232	1
Otu00655	Bacillus	0	1	1	0	0	0	0	0	0	0	0	0	0	0	25	0.392232	1
Otu00656	Firmicutes_unclassified	0	0	0	1	0	0	0	0	0	0	0	0	0	0	6	0.57735	0.068
Otu00657	Rhizobiales_unclassified	0	0	0	1	0	1	0	0	0	1	0	0	0	0	318	0.420084	0.914
Otu00658	Actinomycetales_unclassified	0	0	0	0	0	1	0	1	0	0	0	0	0	0	56	0.621261	0.034
Otu00659	Desulfitobacterium	#N/A	#N/A	#N/A	#N/A	#N/A	#N/A	#N/A	#N/A	#N/A	#N/A	#N/A	#N/A	#N/A	#N/A	#N/A	#N/A	#N/A
Otu00660	Dysgonomonas	0	0	0	0	0	1	0	0	0	0	0	0	0	0	4	0.447214	0.553
Otu00661	Brevibacterium	0	0	0	0	0	0	0	0	1	0	0	0	0	0	5	0.433013	0.882
Otu00662	Planctomyces	0	0	0	0	0	1	0	0	0	1	1	0	0	0	201	0.447214	0.655
Otu00663	Ruminococcaceae_unclassified	0	0	0	0	1	0	1	0	0	0	0	0	0	0	45	0.5	0.234
Otu00664	Mogibacterium	0	0	0	0	0	0	0	0	0	0	0	0	0	1	14	0.483046	0.224
Otu00665	Coriobacteriaceae_unclassified	0	1	0	1	0	0	0	0	0	0	0	0	0	0	19	0.408248	0.922
Otu00666	Stenotrophomonas	0	0	0	0	0	0	0	0	0	0	1	0	1	0	38	0.518072	0.277
Otu00667	Roseococcus	0	0	0	0	0	1	1	1	0	1	0	0	0	0	1241	0.458831	0.599
Otu00668	Bacteria_unclassified	0	0	1	0	0	0	0	0	0	0	0	0	0	0	12	0.377964	1
Otu00669	Empedobacter	0	1	0	0	0	0	0	0	0	0	0	0	0	1	27	0.57735	0.081
Otu00670	Clostridiales_unclassified	#N/A	#N/A	#N/A	#N/A	#N/A	#N/A	#N/A	#N/A	#N/A	#N/A	#N/A	#N/A	#N/A	#N/A	#N/A	#N/A	#N/A
Otu00671	Macrococcus	0	1	1	0	0	0	0	0	0	0	0	0	0	0	25	0.392232	1
Otu00672	Actinomycetales_unclassified	0	0	0	1	0	0	0	0	0	0	0	0	0	0	6	0.408248	0.902
Otu00673	Dysgonomonas	0	0	0	0	1	1	0	0	0	0	0	0	0	0	40	0.471405	0.377
Otu00674	Dysgonomonas	0	0	0	0	0	1	0	0	0	0	0	0	0	0	4	0.447214	0.527
Otu00675	Proteobacteria_unclassified	0	0	0	0	0	0	0	0	0	0	0	1	0	0	7	0.447214	0.524
Otu00676	Flavobacterium	0	0	0	0	0	0	0	1	0	0	0	0	0	0	10	0.5	0.343
Otu00677	Clostridium_XlVa	0	0	0	1	1	0	1	0	0	1	0	0	0	0	1071	0.447214	0.72
Otu00678	Petrimonas	0	0	1	0	0	0	0	0	0	0	0	1	0	0	82	0.408248	0.925
Otu00679	Lactococcus	1	1	0	0	0	0	0	0	0	0	0	0	0	0	21	0.408248	0.904
Otu00680	Bauldia	0	0	0	1	1	1	0	1	0	1	0	1	0	0	5647	0.483046	0.628
Otu00681	Bacteria_unclassified	0	0	0	0	0	0	0	0	0	0	0	1	0	0	7	0.447214	0.524
Otu00682	Alteromonadaceae_unclassified	0	0	0	0	1	1	0	1	0	1	0	0	0	0	1011	0.458831	0.584
Otu00683	Stenotrophomonas	0	0	0	0	0	0	0	0	0	0	1	0	0	0	2	0.46291	0.517
Otu00684	Actinobacteria_unclassified	#N/A	#N/A	#N/A	#N/A	#N/A	#N/A	#N/A	#N/A	#N/A	#N/A	#N/A	#N/A	#N/A	#N/A	#N/A	#N/A	#N/A
Otu00685	Hyphomicrobium	0	0	0	0	1	1	1	0	0	1	0	0	0	0	1007	0.458831	0.589
Otu00686	Ohtaekwangia	0	0	0	0	1	1	0	1	0	0	0	0	0	0	255	0.518405	0.235
Otu00687	Firmicutes_unclassified	0	0	0	0	0	0	0	0	1	0	0	0	0	0	5	0.5	0.374
Otu00688	Propionibacteriaceae_unclassified	0	0	0	0	0	0	0	0	0	1	0	0	0	0	11	0.408248	0.896
Otu00689	Rhizobiales_unclassified	#N/A	#N/A	#N/A	#N/A	#N/A	#N/A	#N/A	#N/A	#N/A	#N/A	#N/A	#N/A	#N/A	#N/A	#N/A	#N/A	#N/A
Otu00690	Lachnospiraceae_unclassified	0	0	0	1	0	0	0	0	0	0	1	0	0	0	31	0.547723	0.126
Otu00691	Paludibacter	0	0	1	0	0	0	1	0	0	0	0	0	0	0	93	0.522233	0.153
Otu00692	Phenylobacterium	1	0	0	0	1	0	0	0	0	0	0	1	0	0	277	0.447214	0.645
Otu00693	Ruminococcaceae_unclassified	0	1	0	0	0	0	0	0	0	0	1	0	0	0	15	0.447214	0.658
Otu00694	Sphingomonadaceae_unclassified	0	1	1	0	0	0	0	0	0	0	0	0	0	0	25	0.5547	0.123
Otu00695	Flavobacterium	0	0	0	0	1	1	0	0	0	1	0	0	0	0	256	0.447214	0.675
Otu00696	Niabella	0	0	0	0	1	0	0	0	0	0	0	0	0	0	3	0.604858	0.041
Otu00697	Bacteria_unclassified	0	0	0	0	1	0	0	0	0	0	0	0	0	0	3	0.5	0.408
Otu00698	Comamonadaceae_unclassified	0	0	0	0	0	1	1	1	1	0	0	0	0	0	1162	0.542326	0.157
Otu00699	Rhizobiales_unclassified	#N/A	#N/A	#N/A	#N/A	#N/A	#N/A	#N/A	#N/A	#N/A	#N/A	#N/A	#N/A	#N/A	#N/A	#N/A	#N/A	#N/A
Otu00700	Bacteroidetes_unclassified	0	0	0	0	0	0	0	1	0	0	0	0	0	0	10	0.707107	0.012
Otu00701	Lachnospiraceae_unclassified	#N/A	#N/A	#N/A	#N/A	#N/A	#N/A	#N/A	#N/A	#N/A	#N/A	#N/A	#N/A	#N/A	#N/A	#N/A	#N/A	#N/A
Otu00702	Phenylobacterium	0	0	0	0	1	1	0	1	0	0	0	0	0	0	255	0.5547	0.093
Otu00703	Agromyces	0	0	0	0	0	0	0	1	0	0	0	1	0	0	80	0.471405	0.546
Otu00704	Bacteriovorax	0	0	1	0	0	0	0	0	0	0	0	1	0	0	82	0.5	0.225
Otu00705	Flavobacteriaceae_unclassified	0	0	0	0	0	0	0	0	0	1	0	0	0	0	11	0.408248	0.908
Otu00706	Clostridiales_unclassified	0	1	0	1	0	0	0	0	0	0	0	0	0	0	19	0.5	0.218
Otu00707	Ruminococcaceae_unclassified	0	0	0	0	0	0	0	0	0	0	0	1	0	0	7	0.447214	0.549
Otu00708	Tessaracoccus	0	0	0	1	0	0	0	0	0	0	0	0	0	0	6	0.408248	0.902
Otu00709	Paludibacter	0	0	1	0	0	0	0	0	0	0	0	0	0	0	12	0.534522	0.121
Otu00710	Singulisphaera	0	0	0	0	1	0	1	0	0	0	0	0	0	0	45	0.639602	0.016
Otu00711	Actinomycetales_unclassified	0	0	0	0	1	0	0	1	1	0	0	0	0	0	264	0.5	0.238
Otu00712	Planctomycetaceae_unclassified	0	0	0	0	1	0	0	0	0	0	0	0	0	0	3	0.5	0.375
Otu00713	Sphingobacterium	0	1	1	0	0	1	0	1	0	0	0	1	0	0	1932	0.509175	0.401
Otu00714	Proteocatella	0	0	0	1	0	0	0	0	0	0	0	0	0	0	6	0.408248	0.904
Otu00715	Ruminococcaceae_unclassified	0	0	0	0	0	1	1	0	0	1	0	0	0	0	336	0.447214	0.657
Otu00716	Alphaproteobacteria_unclassified	1	0	0	0	0	0	0	0	0	0	0	0	0	0	8	0.408248	0.895
Otu00717	Singulisphaera	0	0	0	0	1	1	0	1	1	0	0	0	0	0	980	0.594089	0.055
Otu00718	Clostridium_XlVb	0	0	0	0	1	0	0	0	0	0	0	0	0	0	3	0.707107	0.018
Otu00719	Actinomycetales_unclassified	0	0	0	1	0	0	0	0	0	0	0	0	0	0	6	0.408248	0.902
Otu00720	Pedobacter	0	0	1	0	0	0	0	0	0	0	0	0	0	0	12	0.624188	0.019
Otu00721	Lachnospiraceae_unclassified	0	1	0	0	0	0	1	0	1	0	0	0	0	0	142	0.439941	0.751
Otu00722	Coriobacteriaceae_unclassified	1	0	0	0	0	0	0	0	0	0	0	0	0	0	8	0.408248	0.895
Otu00723	Novosphingobium	0	1	1	0	0	0	0	0	0	0	0	0	0	0	25	0.392232	1
Otu00724	Sedimentibacter	0	0	0	1	0	0	0	0	0	0	0	0	0	0	6	0.408248	0.89
Otu00725	Flavobacteriaceae_unclassified	1	0	0	0	0	0	0	0	0	0	0	0	0	0	8	0.408248	0.895
Otu00726	Lachnospiraceae_unclassified	#N/A	#N/A	#N/A	#N/A	#N/A	#N/A	#N/A	#N/A	#N/A	#N/A	#N/A	#N/A	#N/A	#N/A	#N/A	#N/A	#N/A
Otu00727	Bacteria_unclassified	#N/A	#N/A	#N/A	#N/A	#N/A	#N/A	#N/A	#N/A	#N/A	#N/A	#N/A	#N/A	#N/A	#N/A	#N/A	#N/A	#N/A
Otu00728	Micrococcaceae_unclassified	0	0	0	1	0	0	0	0	0	0	0	0	0	0	6	0.408248	0.911
Otu00729	Sphingobacteriales_unclassified	0	0	0	0	1	0	0	1	0	1	1	0	0	0	801	0.471405	0.489
Otu00730	Clostridium_XlVa	0	0	0	0	0	0	0	0	0	0	1	0	0	0	2	0.5	0.392
Otu00731	Terrimonas	0	0	0	0	1	0	0	1	0	1	0	0	0	0	295	0.46291	0.509
Otu00732	Coriobacteriaceae_unclassified	0	0	0	1	0	0	0	0	0	0	0	0	0	1	77	0.504525	0.263
Otu00733	Actinomycetales_unclassified	0	0	0	0	1	1	1	0	0	0	0	0	0	0	254	0.5547	0.124
Otu00734	Gammaproteobacteria_unclassified	#N/A	#N/A	#N/A	#N/A	#N/A	#N/A	#N/A	#N/A	#N/A	#N/A	#N/A	#N/A	#N/A	#N/A	#N/A	#N/A	#N/A
Otu00735	Pseudomonas	0	0	1	0	0	0	1	0	0	0	0	0	0	0	93	0.522233	0.17
Otu00736	Phyllobacteriaceae_unclassified	#N/A	#N/A	#N/A	#N/A	#N/A	#N/A	#N/A	#N/A	#N/A	#N/A	#N/A	#N/A	#N/A	#N/A	#N/A	#N/A	#N/A
Otu00737	Coriobacteriaceae_unclassified	0	0	0	1	0	0	0	0	0	0	0	0	0	0	6	0.408248	0.89
Otu00738	Firmicutes_unclassified	0	0	0	0	0	0	0	1	0	0	0	0	0	0	10	0.5	0.377
Otu00739	Pseudomonadaceae_unclassified	1	0	0	0	0	0	0	0	0	0	0	0	0	0	8	0.707107	0.012
Otu00740	Tissierella	#N/A	#N/A	#N/A	#N/A	#N/A	#N/A	#N/A	#N/A	#N/A	#N/A	#N/A	#N/A	#N/A	#N/A	#N/A	#N/A	#N/A
Otu00741	Arenimonas	0	0	0	0	1	0	0	1	0	1	0	0	0	0	295	0.534522	0.185
Otu00742	Flavobacteriaceae_unclassified	0	1	0	0	0	0	0	0	0	0	0	0	0	0	1	0.57735	0.061
Otu00743	Clostridiales_unclassified	0	0	1	0	0	0	0	0	0	1	0	0	0	0	100	0.392232	1
Otu00744	Dysgonomonas	#N/A	#N/A	#N/A	#N/A	#N/A	#N/A	#N/A	#N/A	#N/A	#N/A	#N/A	#N/A	#N/A	#N/A	#N/A	#N/A	#N/A
Otu00745	Dietzia	0	0	1	0	0	0	0	0	0	0	0	0	0	0	12	0.377964	1
Otu00746	Bacteriovorax	0	0	0	0	0	0	0	0	0	0	0	1	0	0	7	0.447214	0.544
Otu00747	Deltaproteobacteria_unclassified	#N/A	#N/A	#N/A	#N/A	#N/A	#N/A	#N/A	#N/A	#N/A	#N/A	#N/A	#N/A	#N/A	#N/A	#N/A	#N/A	#N/A
Otu00748	Gemmatimonas	0	0	0	0	0	1	0	0	0	0	0	0	0	0	4	0.447214	0.545
Otu00749	Bdellovibrio	0	0	0	0	0	0	0	0	0	0	0	1	0	0	7	0.447214	0.549
Otu00750	Actinomycetales_unclassified	#N/A	#N/A	#N/A	#N/A	#N/A	#N/A	#N/A	#N/A	#N/A	#N/A	#N/A	#N/A	#N/A	#N/A	#N/A	#N/A	#N/A
Otu00751	Dysgonomonas	#N/A	#N/A	#N/A	#N/A	#N/A	#N/A	#N/A	#N/A	#N/A	#N/A	#N/A	#N/A	#N/A	#N/A	#N/A	#N/A	#N/A
Otu00752	Clostridiales_unclassified	0	0	0	0	1	0	0	0	0	0	0	0	0	0	3	0.666667	0.028
Otu00753	Flavobacteriaceae_unclassified	0	0	0	0	0	0	0	0	1	0	0	0	0	0	5	0.707107	0.025
Otu00754	Bacteroidetes_unclassified	0	1	0	0	0	0	1	0	0	0	0	0	0	0	22	0.490901	0.274
Otu00755	Sphingosinicella	0	0	0	0	0	0	0	0	0	1	0	1	0	0	81	0.522233	0.161
Otu00756	Atopobium	1	0	0	0	0	0	0	0	0	0	0	1	0	0	78	0.426401	0.773
Otu00757	Nocardioides	#N/A	#N/A	#N/A	#N/A	#N/A	#N/A	#N/A	#N/A	#N/A	#N/A	#N/A	#N/A	#N/A	#N/A	#N/A	#N/A	#N/A
Otu00758	Rhizobiales_unclassified	0	0	1	0	0	0	0	0	0	0	0	0	0	0	12	0.534522	0.137
Otu00759	Coriobacteriaceae_unclassified	#N/A	#N/A	#N/A	#N/A	#N/A	#N/A	#N/A	#N/A	#N/A	#N/A	#N/A	#N/A	#N/A	#N/A	#N/A	#N/A	#N/A
Otu00760	Coriobacteriaceae_unclassified	0	0	0	1	0	0	0	0	0	0	0	0	0	0	6	0.408248	0.902
Otu00761	Dysgonomonas	#N/A	#N/A	#N/A	#N/A	#N/A	#N/A	#N/A	#N/A	#N/A	#N/A	#N/A	#N/A	#N/A	#N/A	#N/A	#N/A	#N/A
Otu00762	Desulfitobacterium	0	0	0	0	1	0	0	0	0	0	1	0	0	0	28	0.480384	0.476
Otu00763	Sphingobacterium	0	0	1	0	0	0	1	0	1	0	0	0	0	0	373	0.517473	0.463
Otu00764	Vampirovibrio	0	0	0	0	0	0	0	0	0	0	0	1	0	0	7	0.447214	0.549
Otu00765	Cloacibacterium	0	0	0	0	0	0	0	0	0	0	1	1	0	0	32	0.471405	0.391
Otu00766	Ilumatobacter	#N/A	#N/A	#N/A	#N/A	#N/A	#N/A	#N/A	#N/A	#N/A	#N/A	#N/A	#N/A	#N/A	#N/A	#N/A	#N/A	#N/A
Otu00768	Porphyromonadaceae_unclassified	0	0	0	1	0	0	0	0	0	1	0	0	0	0	74	0.408248	0.934
Otu00769	Opitutus	0	0	0	0	0	0	0	1	0	0	0	0	0	0	10	0.845154	0.001
Otu00771	Actinomycetales_unclassified	0	0	0	1	0	1	0	0	0	0	0	1	0	0	314	0.433013	0.825
Otu00772	Rhizobiales_unclassified	0	0	0	0	0	1	0	1	1	0	0	0	0	0	309	0.620174	0.02
Otu00773	Bacteroides	#N/A	#N/A	#N/A	#N/A	#N/A	#N/A	#N/A	#N/A	#N/A	#N/A	#N/A	#N/A	#N/A	#N/A	#N/A	#N/A	#N/A
Otu00774	Flavobacterium	1	1	1	1	0	1	0	0	0	0	0	1	0	0	4385	0.447214	0.919
Otu00775	Cellulomonas	0	0	0	0	0	1	0	1	0	0	0	0	0	0	56	0.471405	0.418
Otu00776	Acinetobacter	1	0	0	0	0	0	0	0	0	0	1	0	1	0	233	0.5547	0.13
Otu00777	Lachnospiraceae_unclassified	0	0	0	0	0	0	0	0	0	0	0	1	0	0	7	0.447214	0.544
Otu00778	Nocardioides	#N/A	#N/A	#N/A	#N/A	#N/A	#N/A	#N/A	#N/A	#N/A	#N/A	#N/A	#N/A	#N/A	#N/A	#N/A	#N/A	#N/A
Otu00779	Xanthomonadaceae_unclassified	0	0	0	0	0	0	0	0	0	1	0	1	0	0	81	0.426401	0.787
Otu00780	Flavobacteriaceae_unclassified	0	0	1	0	1	1	0	0	0	1	0	0	0	0	1015	0.522233	0.251
Otu00782	Sphingobacteriales_unclassified	#N/A	#N/A	#N/A	#N/A	#N/A	#N/A	#N/A	#N/A	#N/A	#N/A	#N/A	#N/A	#N/A	#N/A	#N/A	#N/A	#N/A
Otu00783	Paenibacillus	0	0	0	0	1	1	1	0	0	1	0	0	0	0	1007	0.458831	0.588
Otu00784	Verrucomicrobia_unclassified	0	0	0	0	1	0	1	0	0	0	0	0	0	0	45	0.5	0.238
Otu00785	Planococcaceae_unclassified	0	0	0	1	0	0	0	0	0	1	0	0	0	1	410	0.447214	0.646
Otu00786	Bacillales_unclassified	0	0	0	0	1	0	0	0	0	0	0	0	0	1	50	0.456435	0.602
Otu00787	Prosthecobacter	1	0	0	0	0	0	0	0	0	0	0	0	0	0	8	0.408248	0.881
Otu00788	Peptostreptococcus	1	0	0	1	0	0	0	0	0	0	0	0	0	0	71	0.408248	0.926
Otu00789	Veillonellaceae_unclassified	#N/A	#N/A	#N/A	#N/A	#N/A	#N/A	#N/A	#N/A	#N/A	#N/A	#N/A	#N/A	#N/A	#N/A	#N/A	#N/A	#N/A
Otu00790	Chondromyces	0	0	0	0	0	0	1	0	0	0	0	1	0	0	79	0.471405	0.373
Otu00792	Gammaproteobacteria_unclassified	0	0	1	0	0	0	0	0	0	0	0	1	0	0	82	0.408248	0.919
Otu00793	Clostridiales_unclassified	0	0	0	0	0	0	0	0	0	0	1	0	0	0	2	0.483046	0.279
Otu00794	Peredibacter	0	0	1	0	0	0	0	0	0	0	0	0	0	0	12	0.534522	0.117
Otu00795	Flavobacteriaceae_unclassified	0	0	0	0	1	1	0	1	0	0	0	1	0	0	995	0.471405	0.474
Otu00796	Chitinophagaceae_unclassified	0	0	0	0	1	1	0	1	0	0	0	0	0	0	255	0.480384	0.325
Otu00797	Clostridiales_unclassified	0	0	0	0	0	0	0	0	0	1	1	0	0	0	36	0.547723	0.132
Otu00798	Brevundimonas	#N/A	#N/A	#N/A	#N/A	#N/A	#N/A	#N/A	#N/A	#N/A	#N/A	#N/A	#N/A	#N/A	#N/A	#N/A	#N/A	#N/A
Otu00799	Chitinophagaceae_unclassified	0	0	0	0	0	1	0	1	0	0	0	1	0	0	324	0.534522	0.158
Otu00800	Alphaproteobacteria_unclassified	0	0	0	0	1	0	0	0	0	0	0	0	0	0	3	0.5	0.375
Otu00801	Sphingobacteriales_unclassified	0	0	0	0	0	0	1	0	0	0	0	0	0	0	9	0.60568	0.024
Otu00802	Clostridium_sensu_stricto	#N/A	#N/A	#N/A	#N/A	#N/A	#N/A	#N/A	#N/A	#N/A	#N/A	#N/A	#N/A	#N/A	#N/A	#N/A	#N/A	#N/A
Otu00803	Bacteria_unclassified	#N/A	#N/A	#N/A	#N/A	#N/A	#N/A	#N/A	#N/A	#N/A	#N/A	#N/A	#N/A	#N/A	#N/A	#N/A	#N/A	#N/A
Otu00804	Desulfotomaculum	#N/A	#N/A	#N/A	#N/A	#N/A	#N/A	#N/A	#N/A	#N/A	#N/A	#N/A	#N/A	#N/A	#N/A	#N/A	#N/A	#N/A
Otu00805	Methylobacterium	1	0	0	0	0	0	0	0	0	0	0	0	0	0	8	0.408248	0.895
Otu00806	Erysipelotrichaceae_unclassified	#N/A	#N/A	#N/A	#N/A	#N/A	#N/A	#N/A	#N/A	#N/A	#N/A	#N/A	#N/A	#N/A	#N/A	#N/A	#N/A	#N/A
Otu00807	Rhizobiales_unclassified	#N/A	#N/A	#N/A	#N/A	#N/A	#N/A	#N/A	#N/A	#N/A	#N/A	#N/A	#N/A	#N/A	#N/A	#N/A	#N/A	#N/A
Otu00808	Chitinophagaceae_unclassified	0	0	0	0	1	0	0	0	0	0	0	0	0	0	3	0.594089	0.06
Otu00809	Porphyromonadaceae_unclassified	0	0	1	0	0	0	0	0	0	0	0	0	0	0	12	0.377964	1
Otu00810	Emticicia	0	0	0	0	0	1	0	0	0	1	0	0	0	0	57	0.426401	0.811
Otu00811	Sphingobacterium	0	1	0	0	0	0	0	0	0	0	0	0	0	0	1	0.408248	0.886
Otu00812	Deinococcus	#N/A	#N/A	#N/A	#N/A	#N/A	#N/A	#N/A	#N/A	#N/A	#N/A	#N/A	#N/A	#N/A	#N/A	#N/A	#N/A	#N/A
Otu00813	Xanthomonadaceae_unclassified	#N/A	#N/A	#N/A	#N/A	#N/A	#N/A	#N/A	#N/A	#N/A	#N/A	#N/A	#N/A	#N/A	#N/A	#N/A	#N/A	#N/A
Otu00814	Bacteria_unclassified	0	0	0	0	1	0	0	0	0	1	0	0	0	0	47	0.447214	0.618
Otu00815	Clostridiales_unclassified	#N/A	#N/A	#N/A	#N/A	#N/A	#N/A	#N/A	#N/A	#N/A	#N/A	#N/A	#N/A	#N/A	#N/A	#N/A	#N/A	#N/A
Otu00816	Methylobacterium	0	0	0	0	0	0	0	0	0	0	1	0	0	0	2	0.484845	0.279
Otu00817	Thermomonas	0	0	0	0	0	0	0	0	0	0	1	1	0	0	32	0.471405	0.401
Otu00818	Flavobacterium	0	0	0	0	0	0	0	0	1	1	0	0	0	0	66	0.447214	0.631
Otu00819	Spartobacteria_family_incertae_sedis_unclassified	0	0	0	0	0	0	0	0	1	0	0	0	0	0	5	0.58722	0.057
Otu00820	Acidimicrobiales_unclassified	0	0	0	0	1	0	0	0	0	0	0	0	0	0	3	0.5	0.375
Otu00821	Algoriphagus	0	0	1	0	0	0	0	1	0	0	0	1	0	0	426	0.559017	0.102
Otu00822	Dysgonomonas	0	0	0	1	0	0	0	0	0	0	0	0	0	0	6	0.57735	0.056
Otu00823	Pseudomonas	1	0	0	0	0	0	0	0	0	0	0	0	0	1	90	0.471405	0.366
Otu00824	Ruminococcaceae_unclassified	0	0	0	0	1	1	1	0	0	0	0	0	0	0	254	0.480384	0.37
Otu00825	Spartobacteria_family_incertae_sedis_unclassified	0	0	0	0	0	0	0	0	0	1	0	0	0	0	11	0.408248	0.904
Otu00826	Actinomycetales_unclassified	0	0	1	0	0	0	0	0	0	0	0	0	0	0	12	0.377964	1
Otu00827	Sedimentibacter	#N/A	#N/A	#N/A	#N/A	#N/A	#N/A	#N/A	#N/A	#N/A	#N/A	#N/A	#N/A	#N/A	#N/A	#N/A	#N/A	#N/A
Otu00828	Clostridiaceae__unclassified	0	1	0	0	0	0	1	0	0	0	0	0	0	0	22	0.447214	0.62
Otu00829	Rhizobiales_unclassified	0	0	0	0	1	1	0	1	0	0	0	0	0	0	255	0.480384	0.407
Otu00830	Proteobacteria_unclassified	0	0	0	0	0	0	0	0	0	1	0	1	0	0	81	0.522233	0.17
Otu00831	Dysgonomonas	#N/A	#N/A	#N/A	#N/A	#N/A	#N/A	#N/A	#N/A	#N/A	#N/A	#N/A	#N/A	#N/A	#N/A	#N/A	#N/A	#N/A
Otu00832	Planococcaceae_incertae_sedis	0	0	0	0	0	0	0	0	0	0	0	0	1	1	105	0.522233	0.25
Otu00833	Dyadobacter	0	1	1	0	1	0	0	0	0	0	0	0	0	0	126	0.420084	0.91
Otu00834	Paenibacillaceae__unclassified	0	0	1	0	0	0	1	0	0	1	0	0	0	0	454	0.420084	0.913
Otu00835	Lachnospiraceae_unclassified	0	0	0	0	0	0	0	0	0	0	0	0	0	1	14	0.557773	0.1
Otu00836	Alphaproteobacteria_unclassified	0	0	0	0	0	0	0	1	0	0	0	1	0	0	80	0.471405	0.393
Otu00837	Rhizobiales_unclassified	0	0	0	0	0	1	0	1	0	0	0	0	0	0	56	0.471405	0.396
Otu00838	Altererythrobacter	#N/A	#N/A	#N/A	#N/A	#N/A	#N/A	#N/A	#N/A	#N/A	#N/A	#N/A	#N/A	#N/A	#N/A	#N/A	#N/A	#N/A
Otu00839	Rhizobiales_unclassified	0	0	0	0	0	0	0	1	0	0	0	0	0	0	10	0.5	0.377
Otu00840	Erysipelotrichaceae_unclassified	0	0	0	0	0	0	1	0	0	0	0	0	0	0	9	0.5	0.377
Otu00841	Xanthomonadaceae_unclassified	1	0	0	0	1	0	0	1	1	0	1	1	0	0	4909	0.471405	0.638
Otu00842	Dysgonomonas	0	0	0	1	0	0	0	0	0	0	0	0	0	0	6	0.408248	0.902
Otu00843	Dysgonomonas	0	0	0	0	0	0	0	0	0	1	0	0	0	0	11	0.408248	0.896
Otu00844	Fluviicola	0	0	1	0	0	0	0	0	0	0	0	0	0	0	12	0.377964	1
Otu00845	Solirubrobacterales_unclassified	#N/A	#N/A	#N/A	#N/A	#N/A	#N/A	#N/A	#N/A	#N/A	#N/A	#N/A	#N/A	#N/A	#N/A	#N/A	#N/A	#N/A
Otu00846	Paenibacillus	0	0	1	0	1	0	0	0	1	1	0	0	0	0	1051	0.436436	0.825
Otu00847	Myxococcus	#N/A	#N/A	#N/A	#N/A	#N/A	#N/A	#N/A	#N/A	#N/A	#N/A	#N/A	#N/A	#N/A	#N/A	#N/A	#N/A	#N/A
Otu00848	Alphaproteobacteria_unclassified	0	0	0	0	0	1	0	1	0	0	0	0	0	0	56	0.471405	0.408
Otu00849	Caulobacteraceae_unclassified	0	0	1	0	0	0	0	0	0	0	0	1	0	0	82	0.5	0.215
Otu00850	Bacilli_unclassified	0	0	0	0	0	0	0	0	0	0	0	0	0	1	14	0.477119	0.352
Otu00851	Clostridiales_unclassified	#N/A	#N/A	#N/A	#N/A	#N/A	#N/A	#N/A	#N/A	#N/A	#N/A	#N/A	#N/A	#N/A	#N/A	#N/A	#N/A	#N/A
Otu00852	Dysgonomonas	#N/A	#N/A	#N/A	#N/A	#N/A	#N/A	#N/A	#N/A	#N/A	#N/A	#N/A	#N/A	#N/A	#N/A	#N/A	#N/A	#N/A
Otu00853	Proteobacteria_unclassified	#N/A	#N/A	#N/A	#N/A	#N/A	#N/A	#N/A	#N/A	#N/A	#N/A	#N/A	#N/A	#N/A	#N/A	#N/A	#N/A	#N/A
Otu00854	Planctomycetaceae_unclassified	#N/A	#N/A	#N/A	#N/A	#N/A	#N/A	#N/A	#N/A	#N/A	#N/A	#N/A	#N/A	#N/A	#N/A	#N/A	#N/A	#N/A
Otu00855	Stenotrophomonas	0	0	0	0	0	0	1	0	0	0	0	0	0	0	9	0.5	0.406
Otu00856	Cellulosilyticum	0	0	0	0	0	0	1	0	0	0	0	0	0	0	9	0.53513	0.139
Otu00857	Dietzia	0	1	1	0	0	0	0	0	0	0	0	0	1	0	181	0.433013	0.784
Otu00858	Firmicutes_unclassified	#N/A	#N/A	#N/A	#N/A	#N/A	#N/A	#N/A	#N/A	#N/A	#N/A	#N/A	#N/A	#N/A	#N/A	#N/A	#N/A	#N/A
Otu00859	Cytophagaceae_unclassified	0	0	0	0	1	0	0	0	0	0	0	1	0	0	43	0.471405	0.406
Otu00860	Lachnospiraceae_unclassified	#N/A	#N/A	#N/A	#N/A	#N/A	#N/A	#N/A	#N/A	#N/A	#N/A	#N/A	#N/A	#N/A	#N/A	#N/A	#N/A	#N/A
Otu00861	Burkholderiales_unclassified	0	0	0	0	0	1	0	1	0	0	0	0	0	0	56	0.471405	0.402
Otu00862	Dysgonomonas	0	0	0	1	0	0	0	0	0	0	0	1	0	0	70	0.426401	0.806
Otu00863	Gp	0	0	0	0	0	1	0	1	0	0	0	0	0	0	56	0.522755	0.181
Otu00864	Xanthobacteraceae_unclassified	0	0	0	1	0	1	0	0	0	1	0	0	0	0	318	0.420084	0.906
Otu00865	Planctomycetaceae_unclassified	0	0	0	0	1	0	1	0	0	0	0	0	0	0	45	0.631309	0.029
Otu00866	Nocardioides	#N/A	#N/A	#N/A	#N/A	#N/A	#N/A	#N/A	#N/A	#N/A	#N/A	#N/A	#N/A	#N/A	#N/A	#N/A	#N/A	#N/A
Otu00867	Proteiniphilum	#N/A	#N/A	#N/A	#N/A	#N/A	#N/A	#N/A	#N/A	#N/A	#N/A	#N/A	#N/A	#N/A	#N/A	#N/A	#N/A	#N/A
Otu00868	Dysgonomonas	0	0	0	0	0	1	0	1	0	0	0	0	0	0	56	0.471405	0.373
Otu00869	Streptosporangiaceae_unclassified	0	0	0	0	0	0	0	1	1	1	0	0	0	0	376	0.534522	0.154
Otu00870	Bacilli_unclassified	0	0	0	1	0	0	0	0	0	0	0	0	0	1	77	0.666667	0.007
Otu00871	Novosphingobium	0	0	0	0	0	0	0	1	0	0	0	0	0	0	10	0.537086	0.141
Otu00872	Flavobacteriaceae_unclassified	0	0	0	0	1	0	0	0	0	0	0	0	0	0	3	0.5	0.408
Otu00873	Alkaliflexus	#N/A	#N/A	#N/A	#N/A	#N/A	#N/A	#N/A	#N/A	#N/A	#N/A	#N/A	#N/A	#N/A	#N/A	#N/A	#N/A	#N/A
Otu00874	Sphingobacterium	0	0	0	0	0	0	0	0	1	0	0	0	0	0	5	0.5	0.41
Otu00875	Porphyromonadaceae_unclassified	0	0	0	0	0	1	0	0	0	0	0	0	0	0	4	0.447214	0.548
Otu00876	Chitinophagaceae_unclassified	0	0	0	0	0	0	0	1	0	0	0	1	0	0	80	0.471405	0.384
Otu00877	Erysipelotrichaceae_unclassified	1	0	0	0	0	0	0	0	0	0	0	0	0	0	8	0.408248	0.882
Otu00878	Acinetobacter	0	1	0	0	0	0	0	0	0	0	0	0	0	0	1	0.483046	0.237
Otu00879	Clostridiales_unclassified	#N/A	#N/A	#N/A	#N/A	#N/A	#N/A	#N/A	#N/A	#N/A	#N/A	#N/A	#N/A	#N/A	#N/A	#N/A	#N/A	#N/A
Otu00880	Arcobacter	#N/A	#N/A	#N/A	#N/A	#N/A	#N/A	#N/A	#N/A	#N/A	#N/A	#N/A	#N/A	#N/A	#N/A	#N/A	#N/A	#N/A
Otu00881	Dysgonomonas	#N/A	#N/A	#N/A	#N/A	#N/A	#N/A	#N/A	#N/A	#N/A	#N/A	#N/A	#N/A	#N/A	#N/A	#N/A	#N/A	#N/A
Otu00882	Bacteroidetes_unclassified	0	0	0	1	1	1	0	0	0	0	0	0	0	0	251	0.516398	0.222
Otu00883	Bacteria_unclassified	1	0	1	0	0	0	0	0	0	0	1	1	0	0	923	0.426401	0.917
Otu00884	Porphyromonadaceae_unclassified	0	0	0	0	0	1	0	0	0	0	0	0	0	0	4	0.447214	0.548
Otu00885	Devosia	0	1	0	0	0	0	0	0	0	0	0	1	0	0	20	0.426401	0.797
Otu00886	Bacteria_unclassified	0	0	0	0	0	0	1	1	0	1	0	1	0	0	1416	0.458831	0.605
Otu00887	Acinetobacter	0	0	0	0	0	0	0	0	0	0	1	0	0	0	2	0.5	0.391
Otu00888	Bacteria_unclassified	0	0	0	0	1	0	0	0	0	1	0	0	0	0	47	0.447214	0.622
Otu00889	Veillonellaceae_unclassified	1	0	0	0	0	0	0	0	0	1	0	0	0	0	87	0.408248	0.928
Otu00890	Neisseriaceae_unclassified	1	0	0	0	0	0	0	0	0	0	0	0	0	0	8	0.408248	0.893
Otu00891	Alphaproteobacteria_unclassified	0	0	0	0	0	1	0	0	0	0	0	0	0	0	4	0.685248	0.004
Otu00892	Peredibacter	#N/A	#N/A	#N/A	#N/A	#N/A	#N/A	#N/A	#N/A	#N/A	#N/A	#N/A	#N/A	#N/A	#N/A	#N/A	#N/A	#N/A
Otu00893	Firmicutes_unclassified	0	0	0	0	0	0	0	0	0	0	0	0	0	1	14	0.57735	0.089
Otu00894	Deltaproteobacteria_unclassified	#N/A	#N/A	#N/A	#N/A	#N/A	#N/A	#N/A	#N/A	#N/A	#N/A	#N/A	#N/A	#N/A	#N/A	#N/A	#N/A	#N/A
Otu00895	Deltaproteobacteria_unclassified	#N/A	#N/A	#N/A	#N/A	#N/A	#N/A	#N/A	#N/A	#N/A	#N/A	#N/A	#N/A	#N/A	#N/A	#N/A	#N/A	#N/A
Otu00896	Lachnospiraceae_unclassified	#N/A	#N/A	#N/A	#N/A	#N/A	#N/A	#N/A	#N/A	#N/A	#N/A	#N/A	#N/A	#N/A	#N/A	#N/A	#N/A	#N/A
Otu00897	Clostridiales_unclassified	0	0	0	1	0	0	0	0	0	1	0	0	0	0	74	0.544949	0.148
Otu00898	Lachnospiraceae_unclassified	0	0	1	0	0	0	0	0	0	0	0	0	0	0	12	0.377964	1
Otu00899	Xanthomonadaceae_unclassified	0	0	0	0	0	1	0	0	0	0	0	0	0	0	4	0.632456	0.024
Otu00900	Dysgonomonas	0	0	0	0	0	1	0	0	0	0	0	0	0	0	4	0.447214	0.553
Otu00901	Ruminococcaceae_unclassified	0	0	0	0	1	0	0	0	0	0	0	0	0	0	3	0.62361	0.038
Otu00902	Bacteroidetes_unclassified	0	0	1	0	0	0	1	1	0	0	0	0	0	0	451	0.57735	0.083
Otu00903	Clostridium_XlVb	0	0	0	0	1	0	0	1	0	0	0	0	0	0	46	0.5	0.219
Otu00904	Flavobacteriaceae_unclassified	0	1	0	0	0	0	0	0	0	0	0	0	0	0	1	0.707107	0.007
Otu00905	Bacteria_unclassified	0	0	0	0	1	0	1	1	0	0	0	0	0	0	290	0.5	0.246
Otu00906	Dysgonomonas	#N/A	#N/A	#N/A	#N/A	#N/A	#N/A	#N/A	#N/A	#N/A	#N/A	#N/A	#N/A	#N/A	#N/A	#N/A	#N/A	#N/A
Otu00907	Methylobacterium	0	1	0	0	0	0	1	0	0	0	1	0	0	0	112	0.46291	0.477
Otu00908	Sphingomonas	1	0	0	0	0	0	0	0	0	0	0	0	0	0	8	0.408248	0.881
Otu00909	Bacilli_unclassified	0	0	0	0	0	0	0	0	0	0	0	0	1	1	105	0.548703	0.089
Otu00910	Dactylosporangium	0	0	0	0	0	0	0	0	0	1	0	1	0	0	81	0.426401	0.783
Otu00911	Chitinophagaceae_unclassified	0	0	0	0	1	0	0	1	0	0	0	0	0	0	46	0.5	0.26
Otu00912	Lachnospiraceae_unclassified	#N/A	#N/A	#N/A	#N/A	#N/A	#N/A	#N/A	#N/A	#N/A	#N/A	#N/A	#N/A	#N/A	#N/A	#N/A	#N/A	#N/A
Otu00913	Anaerosphaera	1	0	0	0	0	0	0	0	0	0	0	0	0	0	8	0.57735	0.063
Otu00914	Bacteria_unclassified	0	0	0	0	1	0	1	1	0	1	0	1	0	0	2956	0.510754	0.324
Otu00915	Sphingobium	0	0	1	0	0	0	0	0	0	0	0	0	0	0	12	0.377964	1
Otu00916	Nocardioides	0	0	0	1	0	0	0	0	0	0	0	0	0	0	6	0.408248	0.893
Otu00917	Sphingobacterium	0	0	0	0	0	0	0	0	0	0	0	0	1	0	13	0.516398	0.167
Otu00918	Chitinophagaceae_unclassified	0	0	0	0	0	0	0	1	1	1	0	1	0	0	1300	0.458831	0.588
Otu00919	Peptostreptococcaceae_unclassified	0	1	1	0	0	0	0	0	0	0	0	0	0	0	25	0.392232	1
Otu00920	Planctomycetaceae_unclassified	0	0	0	0	1	0	0	0	0	0	0	0	0	0	3	0.5	0.375
Otu00921	Rhizobiales_unclassified	0	0	0	0	0	1	0	1	0	0	0	0	0	0	56	0.436174	0.677
Otu00922	Rheinheimera	0	0	1	0	0	0	0	0	0	0	0	1	0	0	82	0.408248	0.909
Otu00923	Rhodocyclaceae_unclassified	#N/A	#N/A	#N/A	#N/A	#N/A	#N/A	#N/A	#N/A	#N/A	#N/A	#N/A	#N/A	#N/A	#N/A	#N/A	#N/A	#N/A
Otu00924	Sphingobacteriaceae_unclassified	0	0	0	0	1	1	0	0	0	0	0	0	0	0	40	0.471405	0.41
Otu00925	Betaproteobacteria_unclassified	0	0	1	0	0	0	0	0	0	0	0	1	0	0	82	0.5	0.237
Otu00926	Clostridium_XlVa	0	0	0	0	1	0	0	0	0	0	0	0	0	0	3	0.5	0.375
Otu00927	Sphingobacterium	0	1	0	0	0	0	0	0	0	0	0	0	0	0	1	0.408248	0.888
Otu00928	Betaproteobacteria_unclassified	0	0	0	0	0	0	0	0	1	1	0	1	0	0	361	0.447214	0.635
Otu00929	Clostridium_XlVb	#N/A	#N/A	#N/A	#N/A	#N/A	#N/A	#N/A	#N/A	#N/A	#N/A	#N/A	#N/A	#N/A	#N/A	#N/A	#N/A	#N/A
Otu00930	Brucellaceae_unclassified	0	0	0	0	0	0	1	0	1	0	0	0	0	0	64	0.5	0.277
Otu00931	Parachlamydia	0	0	0	0	0	0	1	1	0	0	0	0	0	0	91	0.5	0.26
Otu00932	Bacteria_unclassified	0	0	0	0	1	0	0	0	0	0	0	0	0	0	3	0.5	0.408
Otu00933	Phyllobacteriaceae_unclassified	0	0	0	0	0	0	0	1	0	0	0	0	0	0	10	0.564933	0.085
Otu00934	Coriobacteriaceae_unclassified	0	0	1	1	0	0	0	0	0	0	0	0	0	0	75	0.392232	1
Otu00935	Clostridiales_unclassified	#N/A	#N/A	#N/A	#N/A	#N/A	#N/A	#N/A	#N/A	#N/A	#N/A	#N/A	#N/A	#N/A	#N/A	#N/A	#N/A	#N/A
Otu00936	Lachnospiraceae_unclassified	0	1	0	0	0	0	1	0	0	0	0	0	0	0	22	0.447214	0.62
Otu00937	Sphingobacterium	0	0	1	0	0	0	0	1	0	0	0	0	0	0	97	0.426401	0.786
Otu00938	Brachybacterium	0	0	0	0	0	0	0	0	0	0	0	1	0	0	7	0.447214	0.544
Otu00939	Firmicutes_unclassified	0	0	0	0	0	0	1	1	0	0	0	0	0	0	91	0.5	0.284
Otu00941	Ruminococcaceae_unclassified	#N/A	#N/A	#N/A	#N/A	#N/A	#N/A	#N/A	#N/A	#N/A	#N/A	#N/A	#N/A	#N/A	#N/A	#N/A	#N/A	#N/A
Otu00942	Actinobacteria_unclassified	#N/A	#N/A	#N/A	#N/A	#N/A	#N/A	#N/A	#N/A	#N/A	#N/A	#N/A	#N/A	#N/A	#N/A	#N/A	#N/A	#N/A
Otu00944	Clostridium_XlVb	#N/A	#N/A	#N/A	#N/A	#N/A	#N/A	#N/A	#N/A	#N/A	#N/A	#N/A	#N/A	#N/A	#N/A	#N/A	#N/A	#N/A
Otu00945	Chitinophaga	0	0	0	0	0	0	0	0	0	0	1	0	0	0	2	0.5	0.399
Otu00946	Rhizobiales_unclassified	0	0	1	0	0	0	0	1	0	1	0	0	0	0	460	0.420084	0.905
Otu00947	Blastopirellula	0	0	0	0	1	0	0	0	0	1	0	0	0	0	47	0.447214	0.622
Otu00948	Ohtaekwangia	0	0	0	0	1	0	0	0	0	0	0	0	0	0	3	0.5	0.408
Otu00949	Legionella	0	0	0	0	1	0	0	0	0	0	0	0	0	0	3	0.5	0.408
Otu00950	Pasteurellaceae_unclassified	1	0	0	0	0	0	0	0	0	0	0	0	0	0	8	0.707107	0.01
Otu00951	Clostridiales_unclassified	0	0	0	1	0	0	0	0	0	0	0	0	0	0	6	0.408248	0.911
Otu00952	Bacillales_unclassified	0	0	0	0	0	0	0	0	0	0	0	0	0	1	14	0.483046	0.236
Otu00953	Actinomycetales_unclassified	0	0	0	0	0	1	0	0	0	0	0	0	0	0	4	0.429669	0.687
Otu00954	Acinetobacter	0	0	0	0	0	0	0	0	0	0	0	0	0	1	14	0.672022	0.005
Otu00955	Singulisphaera	#N/A	#N/A	#N/A	#N/A	#N/A	#N/A	#N/A	#N/A	#N/A	#N/A	#N/A	#N/A	#N/A	#N/A	#N/A	#N/A	#N/A
Otu00956	Cyclobacteriaceae_unclassified	#N/A	#N/A	#N/A	#N/A	#N/A	#N/A	#N/A	#N/A	#N/A	#N/A	#N/A	#N/A	#N/A	#N/A	#N/A	#N/A	#N/A
Otu00957	Legionella	#N/A	#N/A	#N/A	#N/A	#N/A	#N/A	#N/A	#N/A	#N/A	#N/A	#N/A	#N/A	#N/A	#N/A	#N/A	#N/A	#N/A
Otu00958	Bacilli_unclassified	1	0	0	0	0	0	0	0	0	0	0	0	0	0	8	0.408248	0.893
Otu00959	Planococcaceae_unclassified	0	0	1	1	0	0	1	0	0	0	0	0	1	0	1388	0.5	0.31
Otu00960	Comamonadaceae_unclassified	0	0	1	1	0	1	0	0	0	0	0	1	1	1	6174	0.454859	0.798
Otu00961	Phenylobacterium	0	0	0	0	0	1	0	0	0	0	0	0	0	0	4	0.447214	0.553
Otu00962	Dysgonomonas	0	0	0	0	0	1	0	0	0	0	0	0	0	0	4	0.447214	0.548
Otu00963	Flavobacteriaceae_unclassified	0	1	0	0	0	0	0	0	0	0	0	0	0	0	1	0.408248	0.909
Otu00964	Bacteroidetes_unclassified	1	0	0	0	0	0	0	0	0	0	0	0	0	0	8	0.408248	0.895
Otu00965	Dysgonomonas	0	0	0	1	0	1	0	0	0	1	0	0	0	0	318	0.420084	0.919
Otu00966	Cellulomonas	0	0	0	0	0	1	0	1	0	0	0	0	0	0	56	0.471405	0.407
Otu00967	Microbacteriaceae_unclassified	0	0	0	0	0	0	1	1	0	0	0	0	0	0	91	0.5	0.279
Otu00968	Ruminococcaceae_unclassified	0	0	1	0	0	0	0	0	0	0	0	1	0	1	433	0.447214	0.649
Otu00969	Alphaproteobacteria_unclassified	0	1	1	0	0	0	0	0	0	0	0	0	0	0	25	0.392232	1
Otu00970	Acinetobacter	0	0	1	0	0	0	0	0	0	0	0	0	1	0	103	0.547723	0.092
Otu00971	Nocardioidaceae_unclassified	0	1	1	0	0	0	0	0	0	0	0	0	0	0	25	0.392232	1
Otu00972	Proteobacteria_unclassified	0	0	0	0	0	0	0	1	0	0	0	0	0	0	10	0.5	0.4
Otu00973	Microbacteriaceae_unclassified	0	0	0	1	0	1	0	1	0	0	0	0	0	0	317	0.447214	0.675
Otu00974	Actinomycetales_unclassified	0	0	0	0	0	1	0	0	0	0	0	0	0	0	4	0.632456	0.026
Otu00975	Planococcaceae_unclassified	0	1	0	1	1	0	0	0	0	1	0	0	0	0	559	0.476731	0.521
Otu00976	Ruminococcaceae_unclassified	0	0	0	0	0	0	1	0	0	0	0	0	0	0	9	0.5	0.377
Otu00977	Clostridiales_unclassified	#N/A	#N/A	#N/A	#N/A	#N/A	#N/A	#N/A	#N/A	#N/A	#N/A	#N/A	#N/A	#N/A	#N/A	#N/A	#N/A	#N/A
Otu00978	Ilumatobacter	#N/A	#N/A	#N/A	#N/A	#N/A	#N/A	#N/A	#N/A	#N/A	#N/A	#N/A	#N/A	#N/A	#N/A	#N/A	#N/A	#N/A
Otu00979	Flavobacteriaceae_unclassified	0	1	1	0	0	0	0	0	0	0	0	0	0	0	25	0.5547	0.121
Otu00980	Desulfitobacterium	0	0	0	0	0	0	0	0	0	1	0	0	0	0	11	0.408248	0.896
Otu00981	Sphingomonadales_unclassified	#N/A	#N/A	#N/A	#N/A	#N/A	#N/A	#N/A	#N/A	#N/A	#N/A	#N/A	#N/A	#N/A	#N/A	#N/A	#N/A	#N/A
Otu00982	Asaccharobacter	0	0	0	1	0	0	0	0	0	0	0	0	0	0	6	0.408248	0.89
Otu00983	Verrucomicrobium	1	0	0	0	1	0	0	0	0	1	0	0	0	0	286	0.5	0.294
Otu00984	Clostridium_XlVb	0	0	0	1	0	0	1	0	0	0	0	0	0	0	72	0.447214	0.618
Otu00985	Peptostreptococcaceae_unclassified	#N/A	#N/A	#N/A	#N/A	#N/A	#N/A	#N/A	#N/A	#N/A	#N/A	#N/A	#N/A	#N/A	#N/A	#N/A	#N/A	#N/A
Otu00986	Rhizobiales_unclassified	0	0	1	0	0	1	0	0	0	0	0	0	0	0	58	0.408248	0.937
Otu00987	Leadbetterella	0	0	0	0	0	0	0	0	0	0	0	1	0	0	7	0.447214	0.549
Otu00988	Sphingobacteriaceae_unclassified	0	0	1	0	0	0	0	0	0	0	0	1	0	0	82	0.408248	0.921
Otu00989	Gammaproteobacteria_unclassified	0	1	1	0	0	0	0	0	0	0	0	0	0	0	25	0.480384	0.36
Otu00991	Rhizobiales_unclassified	0	0	0	0	0	1	0	0	0	0	0	0	0	0	4	0.447214	0.545
Otu00992	Rhodococcus	0	0	0	0	0	0	0	0	1	0	0	0	0	0	5	0.783349	0.002
Otu00993	Bradyrhizobiaceae_unclassified	1	0	0	0	0	0	0	0	0	0	0	1	0	0	78	0.426401	0.816
Otu00994	Guggenheimella	1	1	0	0	0	0	0	0	0	0	0	1	0	0	156	0.485071	0.441
Otu00995	Brucellaceae_unclassified	0	0	0	0	1	0	0	0	1	0	0	0	0	0	41	0.5	0.247
Otu00996	Ilumatobacter	#N/A	#N/A	#N/A	#N/A	#N/A	#N/A	#N/A	#N/A	#N/A	#N/A	#N/A	#N/A	#N/A	#N/A	#N/A	#N/A	#N/A
Otu00997	Gammaproteobacteria_unclassified	0	0	0	0	0	0	0	0	0	0	0	1	0	0	7	0.447214	0.544
Otu00998	Clostridiales_unclassified	#N/A	#N/A	#N/A	#N/A	#N/A	#N/A	#N/A	#N/A	#N/A	#N/A	#N/A	#N/A	#N/A	#N/A	#N/A	#N/A	#N/A
Otu00999	Gp	#N/A	#N/A	#N/A	#N/A	#N/A	#N/A	#N/A	#N/A	#N/A	#N/A	#N/A	#N/A	#N/A	#N/A	#N/A	#N/A	#N/A
Otu01000	Clostridiales_unclassified	0	0	0	0	0	0	1	0	0	0	0	0	0	0	9	0.5	0.377
Otu01001	Paenibacillus	0	0	0	0	0	0	1	0	0	0	0	0	0	0	9	0.5	0.377
Otu01003	Legionella	#N/A	#N/A	#N/A	#N/A	#N/A	#N/A	#N/A	#N/A	#N/A	#N/A	#N/A	#N/A	#N/A	#N/A	#N/A	#N/A	#N/A
Otu01004	Thermobifida	0	1	1	0	0	0	0	0	0	0	0	0	0	0	25	0.480384	0.392
Otu01005	Ruminococcaceae_unclassified	#N/A	#N/A	#N/A	#N/A	#N/A	#N/A	#N/A	#N/A	#N/A	#N/A	#N/A	#N/A	#N/A	#N/A	#N/A	#N/A	#N/A
Otu01006	Dysgonomonas	0	0	0	0	0	0	0	1	0	1	0	0	0	0	96	0.447214	0.571
Otu01008	Alphaproteobacteria_unclassified	#N/A	#N/A	#N/A	#N/A	#N/A	#N/A	#N/A	#N/A	#N/A	#N/A	#N/A	#N/A	#N/A	#N/A	#N/A	#N/A	#N/A
Otu01009	Lachnospiraceae_unclassified	0	0	0	0	1	0	0	0	0	0	0	0	0	0	3	0.5	0.383
Otu01010	Ruminococcaceae_unclassified	0	0	0	0	0	0	1	0	0	0	0	0	0	0	9	0.5	0.403
Otu01011	Firmicutes_unclassified	0	0	0	0	0	1	0	0	0	0	0	0	0	0	4	0.447214	0.553
Otu01012	Bacteroides	#N/A	#N/A	#N/A	#N/A	#N/A	#N/A	#N/A	#N/A	#N/A	#N/A	#N/A	#N/A	#N/A	#N/A	#N/A	#N/A	#N/A
Otu01013	Bacteria_unclassified	#N/A	#N/A	#N/A	#N/A	#N/A	#N/A	#N/A	#N/A	#N/A	#N/A	#N/A	#N/A	#N/A	#N/A	#N/A	#N/A	#N/A
Otu01014	Coriobacteriaceae_unclassified	#N/A	#N/A	#N/A	#N/A	#N/A	#N/A	#N/A	#N/A	#N/A	#N/A	#N/A	#N/A	#N/A	#N/A	#N/A	#N/A	#N/A
Otu01015	Ruminococcaceae_unclassified	1	0	0	0	0	0	0	0	0	0	0	0	0	0	8	0.57735	0.056
Otu01016	Clostridiales_unclassified	#N/A	#N/A	#N/A	#N/A	#N/A	#N/A	#N/A	#N/A	#N/A	#N/A	#N/A	#N/A	#N/A	#N/A	#N/A	#N/A	#N/A
Otu01017	Coriobacteriaceae_unclassified	0	0	1	0	0	0	0	0	0	0	0	0	0	0	12	0.377964	1
Otu01018	Tissierella	1	1	1	0	0	0	0	0	0	0	0	0	0	0	166	0.39736	1
Otu01019	Lachnospiraceae_unclassified	#N/A	#N/A	#N/A	#N/A	#N/A	#N/A	#N/A	#N/A	#N/A	#N/A	#N/A	#N/A	#N/A	#N/A	#N/A	#N/A	#N/A
Otu01020	Pseudomonadaceae_unclassified	0	0	1	0	0	0	1	0	0	0	0	0	0	0	93	0.522233	0.176
Otu01022	Bacteria_unclassified	#N/A	#N/A	#N/A	#N/A	#N/A	#N/A	#N/A	#N/A	#N/A	#N/A	#N/A	#N/A	#N/A	#N/A	#N/A	#N/A	#N/A
Otu01023	Bacteria_unclassified	0	0	1	0	0	0	0	0	0	0	0	0	0	0	12	0.377964	1
Otu01024	Bacteria_unclassified	#N/A	#N/A	#N/A	#N/A	#N/A	#N/A	#N/A	#N/A	#N/A	#N/A	#N/A	#N/A	#N/A	#N/A	#N/A	#N/A	#N/A
Otu01025	Lachnospiraceae_unclassified	0	0	0	1	0	0	0	0	0	0	0	0	0	0	6	0.408248	0.898
Otu01026	Clostridium_XlVa	0	0	1	0	1	0	1	0	0	0	0	0	0	0	292	0.447214	0.638
Otu01027	Acidimicrobiales_unclassified	0	0	0	0	0	0	0	0	0	1	0	1	0	0	81	0.426401	0.783
Otu01028	Neochlamydia	0	0	0	0	1	0	1	0	0	0	0	0	0	0	45	0.469668	0.465
Otu01029	Flavitalea	0	0	0	0	1	1	0	1	0	1	0	1	0	0	2756	0.456435	0.697
Otu01030	Sphingomonas	0	0	0	0	0	0	0	1	0	1	0	0	0	0	96	0.547723	0.103
Otu01031	Stella	0	0	0	0	0	0	0	0	0	0	0	1	0	0	7	0.447214	0.549
Otu01032	Bacilli_unclassified	0	0	0	0	0	0	0	0	0	0	0	1	0	0	7	0.447214	0.524
Otu01033	Devosia	0	0	0	0	1	0	0	0	0	0	0	0	0	0	3	0.5	0.383
Otu01034	Actinomycetales_unclassified	0	0	0	0	0	1	0	1	0	1	0	0	0	0	340	0.447214	0.649
Otu01035	Nitrosomonadaceae_unclassified	0	0	0	0	0	0	0	0	0	0	1	0	0	0	2	0.474342	0.426
Otu01036	Opitutus	0	0	0	0	0	0	0	1	0	0	0	0	0	0	10	0.707107	0.011
Otu01037	Clostridia_unclassified	#N/A	#N/A	#N/A	#N/A	#N/A	#N/A	#N/A	#N/A	#N/A	#N/A	#N/A	#N/A	#N/A	#N/A	#N/A	#N/A	#N/A
Otu01038	Bacilli_unclassified	0	0	0	1	0	0	0	0	0	0	0	0	1	1	413	0.551677	0.106
Otu01039	Clostridium_XlVb	#N/A	#N/A	#N/A	#N/A	#N/A	#N/A	#N/A	#N/A	#N/A	#N/A	#N/A	#N/A	#N/A	#N/A	#N/A	#N/A	#N/A
Otu01040	Clostridiales_Incertae_Sedis_XIII_unclassified	#N/A	#N/A	#N/A	#N/A	#N/A	#N/A	#N/A	#N/A	#N/A	#N/A	#N/A	#N/A	#N/A	#N/A	#N/A	#N/A	#N/A
Otu01041	Dysgonomonas	0	0	0	0	0	0	0	1	0	0	0	0	0	0	10	0.866025	0.001
Otu01042	Alphaproteobacteria_unclassified	0	0	0	1	0	0	0	0	0	0	0	0	0	0	6	0.408248	0.911
Otu01044	Nocardioides	#N/A	#N/A	#N/A	#N/A	#N/A	#N/A	#N/A	#N/A	#N/A	#N/A	#N/A	#N/A	#N/A	#N/A	#N/A	#N/A	#N/A
Otu01045	Bacteria_unclassified	0	0	1	0	0	0	0	0	0	0	0	0	0	0	12	0.377964	1
Otu01046	Clostridiales_unclassified	#N/A	#N/A	#N/A	#N/A	#N/A	#N/A	#N/A	#N/A	#N/A	#N/A	#N/A	#N/A	#N/A	#N/A	#N/A	#N/A	#N/A
Otu01047	Cellulomonadaceae_unclassified	0	0	0	0	0	0	0	0	0	1	0	0	0	0	11	0.408248	0.902
Otu01048	Porphyromonadaceae_unclassified	#N/A	#N/A	#N/A	#N/A	#N/A	#N/A	#N/A	#N/A	#N/A	#N/A	#N/A	#N/A	#N/A	#N/A	#N/A	#N/A	#N/A
Otu01049	Clostridiales_unclassified	0	0	0	0	1	0	1	0	0	0	0	0	0	0	45	0.5	0.231
Otu01050	Clostridiales_unclassified	0	0	0	0	0	0	0	0	0	0	0	0	0	1	14	0.582575	0.068
Otu01051	Opitutus	0	0	0	0	1	0	0	0	0	0	0	0	0	0	3	0.597614	0.046
Otu01052	Coriobacteriaceae_unclassified	#N/A	#N/A	#N/A	#N/A	#N/A	#N/A	#N/A	#N/A	#N/A	#N/A	#N/A	#N/A	#N/A	#N/A	#N/A	#N/A	#N/A
Otu01053	Niabella	0	0	0	0	0	0	0	0	0	1	0	0	0	0	11	0.408248	0.896
Otu01054	Porphyromonadaceae_unclassified	0	0	0	0	0	0	0	0	0	1	0	0	0	0	11	0.408248	0.896
Otu01055	Actinomycetales_unclassified	#N/A	#N/A	#N/A	#N/A	#N/A	#N/A	#N/A	#N/A	#N/A	#N/A	#N/A	#N/A	#N/A	#N/A	#N/A	#N/A	#N/A
Otu01057	Ruminococcaceae_unclassified	0	0	0	0	1	0	0	0	0	0	0	0	0	0	3	0.628281	0.025
Otu01058	Paenibacillus	0	1	1	0	0	0	0	0	0	0	0	0	0	0	25	0.392232	1
Otu01059	Cyclobacteriaceae_unclassified	0	1	1	0	0	0	0	0	0	0	0	0	0	0	25	0.480384	0.353
Otu01060	Actinomycetales_unclassified	0	0	0	1	0	0	0	0	0	0	0	0	0	0	6	0.408248	0.898
Otu01061	Syntrophococcus	0	0	0	1	0	0	0	0	0	0	0	0	0	0	6	0.57735	0.065
Otu01062	Micrococcaceae_unclassified	0	0	0	0	0	0	0	1	0	0	0	1	0	0	80	0.471405	0.411
Otu01063	Bacteria_unclassified	1	0	0	0	0	0	0	0	0	0	0	0	0	0	8	0.57735	0.056
Otu01064	Singulisphaera	0	0	0	0	1	1	0	0	1	0	0	1	0	0	977	0.471405	0.474
Otu01065	Alphaproteobacteria_unclassified	0	0	1	0	0	0	1	0	0	0	0	0	0	0	93	0.522233	0.146
Otu01066	Zavarzinella	0	0	0	0	1	0	1	1	1	1	0	0	0	0	2865	0.476731	0.488
Otu01067	Larkinella	0	0	0	0	0	0	0	0	0	1	0	0	0	0	11	0.57735	0.063
Otu01068	Clostridium_XlVb	#N/A	#N/A	#N/A	#N/A	#N/A	#N/A	#N/A	#N/A	#N/A	#N/A	#N/A	#N/A	#N/A	#N/A	#N/A	#N/A	#N/A
Otu01069	Bacteria_unclassified	0	0	0	0	0	0	0	0	0	1	0	0	0	0	11	0.408248	0.896
Otu01070	Micromonospora	1	0	0	0	0	0	1	1	0	0	0	0	0	0	435	0.46291	0.488
Otu01071	Clostridium_sensu_stricto	#N/A	#N/A	#N/A	#N/A	#N/A	#N/A	#N/A	#N/A	#N/A	#N/A	#N/A	#N/A	#N/A	#N/A	#N/A	#N/A	#N/A
Otu01072	Flavobacteriaceae_unclassified	0	0	0	0	0	0	0	0	0	0	0	0	1	0	13	0.674748	0.008
Otu01073	Chitinophagaceae_unclassified	0	0	0	0	0	1	0	1	1	0	0	0	0	0	309	0.5547	0.103
Otu01074	Nocardioides	#N/A	#N/A	#N/A	#N/A	#N/A	#N/A	#N/A	#N/A	#N/A	#N/A	#N/A	#N/A	#N/A	#N/A	#N/A	#N/A	#N/A
Otu01075	Ruminococcaceae_unclassified	#N/A	#N/A	#N/A	#N/A	#N/A	#N/A	#N/A	#N/A	#N/A	#N/A	#N/A	#N/A	#N/A	#N/A	#N/A	#N/A	#N/A
Otu01076	Coriobacteriaceae_unclassified	0	0	0	0	0	0	0	0	0	0	0	0	0	1	14	0.57735	0.088
Otu01077	Proteobacteria_unclassified	#N/A	#N/A	#N/A	#N/A	#N/A	#N/A	#N/A	#N/A	#N/A	#N/A	#N/A	#N/A	#N/A	#N/A	#N/A	#N/A	#N/A
Otu01078	Actinomycetales_unclassified	#N/A	#N/A	#N/A	#N/A	#N/A	#N/A	#N/A	#N/A	#N/A	#N/A	#N/A	#N/A	#N/A	#N/A	#N/A	#N/A	#N/A
Otu01079	Planococcaceae_unclassified	1	0	0	0	0	0	0	0	0	0	0	0	0	0	8	0.408248	0.907
Otu01081	Williamsia	#N/A	#N/A	#N/A	#N/A	#N/A	#N/A	#N/A	#N/A	#N/A	#N/A	#N/A	#N/A	#N/A	#N/A	#N/A	#N/A	#N/A
Otu01082	Bacteria_unclassified	#N/A	#N/A	#N/A	#N/A	#N/A	#N/A	#N/A	#N/A	#N/A	#N/A	#N/A	#N/A	#N/A	#N/A	#N/A	#N/A	#N/A
Otu01083	Bacteria_unclassified	#N/A	#N/A	#N/A	#N/A	#N/A	#N/A	#N/A	#N/A	#N/A	#N/A	#N/A	#N/A	#N/A	#N/A	#N/A	#N/A	#N/A
Otu01084	Pasteuria	0	0	0	0	0	1	0	0	0	1	0	0	0	0	57	0.426401	0.772
Otu01085	Lachnospiraceae_unclassified	#N/A	#N/A	#N/A	#N/A	#N/A	#N/A	#N/A	#N/A	#N/A	#N/A	#N/A	#N/A	#N/A	#N/A	#N/A	#N/A	#N/A
Otu01087	Comamonadaceae_unclassified	0	0	0	0	1	0	0	0	0	0	0	0	0	0	3	0.5	0.375
Otu01088	Sphingobacteriales_unclassified	0	0	0	0	0	1	1	1	0	0	0	1	0	0	1211	0.471405	0.493
Otu01090	Lachnospiraceae_unclassified	0	0	0	0	0	0	0	0	0	1	0	0	0	0	11	0.483046	0.243
Otu01091	Verrucomicrobiaceae_unclassified	#N/A	#N/A	#N/A	#N/A	#N/A	#N/A	#N/A	#N/A	#N/A	#N/A	#N/A	#N/A	#N/A	#N/A	#N/A	#N/A	#N/A
Otu01093	Actinomycetales_unclassified	0	0	0	0	0	1	0	1	0	0	0	0	0	0	56	0.454859	0.654
Otu01094	Rhizobiales_unclassified	0	0	0	0	0	1	0	0	0	1	0	0	0	0	57	0.426401	0.784
Otu01095	Slackia	0	0	0	0	0	0	0	0	0	0	0	0	0	1	14	0.57735	0.09
Otu01096	Clostridiales_unclassified	0	0	0	0	0	0	0	0	0	1	0	0	0	0	11	0.408248	0.901
Otu01097	Acetobacteraceae_unclassified	0	0	0	0	0	1	0	0	0	0	0	0	0	0	4	0.447214	0.545
Otu01098	Actinomycetales_unclassified	0	0	0	0	0	1	0	0	0	0	0	0	0	0	4	0.588172	0.056
Otu01099	Perlucidibaca	0	1	0	0	0	0	0	0	0	0	0	0	0	0	1	0.408248	0.909
Otu01100	Aeromicrobium	0	0	0	0	0	1	0	0	0	0	0	0	0	0	4	0.447214	0.545
Otu01101	Lachnospiraceae_unclassified	0	0	0	1	0	0	0	0	0	0	0	0	0	0	6	0.408248	0.904
Otu01102	Clostridiales_unclassified	#N/A	#N/A	#N/A	#N/A	#N/A	#N/A	#N/A	#N/A	#N/A	#N/A	#N/A	#N/A	#N/A	#N/A	#N/A	#N/A	#N/A
Otu01103	Pedobacter	0	1	1	0	1	0	0	0	0	0	0	0	0	0	126	0.420084	0.92
Otu01104	Ruminococcaceae_unclassified	0	0	0	0	1	1	0	0	0	0	0	0	0	0	40	0.471405	0.358
Otu01105	Rhodococcus	1	1	0	0	0	0	0	0	0	0	0	0	0	0	21	0.408248	0.922
Otu01106	Nocardioides	#N/A	#N/A	#N/A	#N/A	#N/A	#N/A	#N/A	#N/A	#N/A	#N/A	#N/A	#N/A	#N/A	#N/A	#N/A	#N/A	#N/A
Otu01107	Chloroflexi_unclassified	0	0	0	0	0	0	1	0	0	0	0	0	0	0	9	0.5	0.377
Otu01108	Cellvibrio	0	0	0	1	0	0	0	0	0	0	0	0	0	0	6	0.408248	0.904
Otu01109	Dysgonomonas	0	0	0	0	0	1	0	0	0	1	1	0	0	0	201	0.447214	0.639
Otu01110	Caulobacter	0	0	1	0	0	1	0	1	0	0	0	0	0	0	341	0.433013	0.768
Otu01111	Clostridiales_unclassified	0	0	0	0	0	0	0	0	0	0	0	0	0	1	14	0.57735	0.088
Otu01112	Acinetobacter	0	0	1	0	0	0	0	0	0	0	0	1	0	0	82	0.5	0.227
Otu01113	Ruminococcaceae_unclassified	1	0	0	0	0	0	0	0	0	0	0	0	0	0	8	0.408248	0.882
Otu01114	Clostridium_XI	#N/A	#N/A	#N/A	#N/A	#N/A	#N/A	#N/A	#N/A	#N/A	#N/A	#N/A	#N/A	#N/A	#N/A	#N/A	#N/A	#N/A
Otu01115	Clostridium_XlVb	#N/A	#N/A	#N/A	#N/A	#N/A	#N/A	#N/A	#N/A	#N/A	#N/A	#N/A	#N/A	#N/A	#N/A	#N/A	#N/A	#N/A
Otu01116	Veillonellaceae_unclassified	#N/A	#N/A	#N/A	#N/A	#N/A	#N/A	#N/A	#N/A	#N/A	#N/A	#N/A	#N/A	#N/A	#N/A	#N/A	#N/A	#N/A
Otu01117	Gammaproteobacteria_unclassified	0	0	0	0	0	1	0	1	0	1	0	0	0	0	340	0.447214	0.618
Otu01118	Proteobacteria_unclassified	1	0	0	0	0	0	0	0	0	1	0	0	0	0	87	0.408248	0.915
Otu01119	Bdellovibrio	0	0	1	0	0	0	0	0	0	0	0	0	0	0	12	0.377964	1
Otu01120	Acholeplasma	0	0	0	0	0	0	0	0	0	0	0	1	0	0	7	0.447214	0.544
Otu01121	Rhizobiales_unclassified	0	0	1	0	0	0	1	0	0	0	0	0	0	0	93	0.426401	0.797
Otu01122	Acetobacteraceae_unclassified	0	0	0	0	1	1	0	0	0	0	0	0	0	0	40	0.471405	0.4
Otu01123	Cryomorphaceae_unclassified	0	0	1	0	0	0	0	0	0	0	0	0	0	0	12	0.377964	1
Otu01124	Clostridiales_unclassified	0	0	0	1	0	0	0	0	0	0	0	0	0	0	6	0.408248	0.89
Otu01125	Dysgonomonas	#N/A	#N/A	#N/A	#N/A	#N/A	#N/A	#N/A	#N/A	#N/A	#N/A	#N/A	#N/A	#N/A	#N/A	#N/A	#N/A	#N/A
Otu01126	Erythrobacteraceae_unclassified	0	0	1	0	0	1	0	1	0	1	0	0	0	0	1251	0.426401	0.925
Otu01127	Rhodocyclaceae_unclassified	#N/A	#N/A	#N/A	#N/A	#N/A	#N/A	#N/A	#N/A	#N/A	#N/A	#N/A	#N/A	#N/A	#N/A	#N/A	#N/A	#N/A
Otu01128	Porphyromonadaceae_unclassified	#N/A	#N/A	#N/A	#N/A	#N/A	#N/A	#N/A	#N/A	#N/A	#N/A	#N/A	#N/A	#N/A	#N/A	#N/A	#N/A	#N/A
Otu01129	Luteimonas	#N/A	#N/A	#N/A	#N/A	#N/A	#N/A	#N/A	#N/A	#N/A	#N/A	#N/A	#N/A	#N/A	#N/A	#N/A	#N/A	#N/A
Otu01130	Dysgonomonas	#N/A	#N/A	#N/A	#N/A	#N/A	#N/A	#N/A	#N/A	#N/A	#N/A	#N/A	#N/A	#N/A	#N/A	#N/A	#N/A	#N/A
Otu01131	Bacillales_unclassified	0	1	0	0	1	0	0	0	0	1	0	0	0	0	125	0.433013	0.779
Otu01132	Nocardioides	#N/A	#N/A	#N/A	#N/A	#N/A	#N/A	#N/A	#N/A	#N/A	#N/A	#N/A	#N/A	#N/A	#N/A	#N/A	#N/A	#N/A
Otu01134	Bacteria_unclassified	0	0	0	0	0	1	0	0	0	0	0	0	0	0	4	0.447214	0.545
Otu01136	Promicromonosporaceae_unclassified	0	0	0	0	0	1	0	0	0	0	0	0	0	0	4	0.447214	0.54
Otu01137	Dysgonomonas	0	0	0	0	0	0	0	1	0	0	0	0	0	0	10	0.5	0.343
Otu01138	Chitinophagaceae_unclassified	0	0	0	0	1	1	0	0	0	0	0	0	0	0	40	0.471405	0.396
Otu01140	Clostridiales_unclassified	#N/A	#N/A	#N/A	#N/A	#N/A	#N/A	#N/A	#N/A	#N/A	#N/A	#N/A	#N/A	#N/A	#N/A	#N/A	#N/A	#N/A
Otu01141	Micrococcaceae_unclassified	0	0	1	0	0	0	0	0	0	1	1	0	0	0	244	0.420084	0.913
Otu01142	Paracoccus	0	1	1	0	0	0	0	0	0	0	0	0	0	0	25	0.392232	1
Otu01143	Actinomycetales_unclassified	0	0	0	0	0	1	1	0	0	0	0	0	0	0	55	0.471405	0.386
Otu01144	Ruminococcaceae_unclassified	#N/A	#N/A	#N/A	#N/A	#N/A	#N/A	#N/A	#N/A	#N/A	#N/A	#N/A	#N/A	#N/A	#N/A	#N/A	#N/A	#N/A
Otu01145	Rhizobiales_unclassified	0	0	0	0	0	1	0	1	0	1	0	0	0	0	340	0.447214	0.634
Otu01146	Bacteria_unclassified	0	0	0	1	0	0	0	1	0	1	0	0	0	0	404	0.433013	0.819
Otu01147	TM_genus_incertae_sedis	0	0	1	0	0	0	0	0	0	0	0	0	0	0	12	0.534522	0.104
Otu01148	Dysgonomonas	0	0	0	1	0	0	0	0	0	0	0	0	0	0	6	0.408248	0.89
Otu01149	Coriobacteriaceae_unclassified	#N/A	#N/A	#N/A	#N/A	#N/A	#N/A	#N/A	#N/A	#N/A	#N/A	#N/A	#N/A	#N/A	#N/A	#N/A	#N/A	#N/A
Otu01150	Microbacteriaceae_unclassified	0	1	1	0	0	0	0	0	0	0	0	0	0	0	25	0.392232	1
Otu01151	Coriobacteriaceae_unclassified	#N/A	#N/A	#N/A	#N/A	#N/A	#N/A	#N/A	#N/A	#N/A	#N/A	#N/A	#N/A	#N/A	#N/A	#N/A	#N/A	#N/A
Otu01152	Caulobacteraceae_unclassified	#N/A	#N/A	#N/A	#N/A	#N/A	#N/A	#N/A	#N/A	#N/A	#N/A	#N/A	#N/A	#N/A	#N/A	#N/A	#N/A	#N/A
Otu01153	Betaproteobacteria_unclassified	#N/A	#N/A	#N/A	#N/A	#N/A	#N/A	#N/A	#N/A	#N/A	#N/A	#N/A	#N/A	#N/A	#N/A	#N/A	#N/A	#N/A
Otu01154	Dysgonomonas	0	0	0	1	0	0	0	0	0	0	0	0	0	0	6	0.408248	0.904
Otu01158	Clostridium_XI	0	0	0	0	0	0	0	0	0	0	0	0	0	1	14	0.57735	0.088
Otu01159	Burkholderiales_unclassified	#N/A	#N/A	#N/A	#N/A	#N/A	#N/A	#N/A	#N/A	#N/A	#N/A	#N/A	#N/A	#N/A	#N/A	#N/A	#N/A	#N/A
Otu01160	Dysgonomonas	0	0	0	1	0	0	0	0	0	0	0	0	0	0	6	0.408248	0.898
Otu01161	Vampirovibrio	#N/A	#N/A	#N/A	#N/A	#N/A	#N/A	#N/A	#N/A	#N/A	#N/A	#N/A	#N/A	#N/A	#N/A	#N/A	#N/A	#N/A
Otu01162	Sphingomonas	0	1	0	0	0	0	0	0	0	0	0	0	0	0	1	0.408248	0.893
Otu01163	Proteobacteria_unclassified	#N/A	#N/A	#N/A	#N/A	#N/A	#N/A	#N/A	#N/A	#N/A	#N/A	#N/A	#N/A	#N/A	#N/A	#N/A	#N/A	#N/A
Otu01164	Spartobacteria_genera_incertae_sedis	0	0	0	0	1	0	0	0	0	0	0	0	0	0	3	0.597614	0.058
Otu01165	Lachnospiraceae_unclassified	#N/A	#N/A	#N/A	#N/A	#N/A	#N/A	#N/A	#N/A	#N/A	#N/A	#N/A	#N/A	#N/A	#N/A	#N/A	#N/A	#N/A
Otu01166	Dysgonomonas	0	0	0	0	0	1	0	1	0	0	0	0	0	0	56	0.471405	0.404
Otu01167	Bacteria_unclassified	#N/A	#N/A	#N/A	#N/A	#N/A	#N/A	#N/A	#N/A	#N/A	#N/A	#N/A	#N/A	#N/A	#N/A	#N/A	#N/A	#N/A
Otu01168	Clostridiales_unclassified	#N/A	#N/A	#N/A	#N/A	#N/A	#N/A	#N/A	#N/A	#N/A	#N/A	#N/A	#N/A	#N/A	#N/A	#N/A	#N/A	#N/A
Otu01169	Devosia	#N/A	#N/A	#N/A	#N/A	#N/A	#N/A	#N/A	#N/A	#N/A	#N/A	#N/A	#N/A	#N/A	#N/A	#N/A	#N/A	#N/A
Otu01170	Flavobacterium	0	0	0	0	1	0	0	0	0	0	0	0	0	0	3	0.5	0.408
Otu01171	Alishewanella	0	0	0	0	0	0	0	0	0	0	1	0	0	0	2	0.707107	0.013
Otu01172	Actinomycetales_unclassified	#N/A	#N/A	#N/A	#N/A	#N/A	#N/A	#N/A	#N/A	#N/A	#N/A	#N/A	#N/A	#N/A	#N/A	#N/A	#N/A	#N/A
Otu01173	Paenibacillus	0	0	0	1	0	1	0	0	0	1	0	0	0	0	318	0.420084	0.907
Otu01174	Lachnospiraceae_unclassified	#N/A	#N/A	#N/A	#N/A	#N/A	#N/A	#N/A	#N/A	#N/A	#N/A	#N/A	#N/A	#N/A	#N/A	#N/A	#N/A	#N/A
Otu01175	Roseomonas	0	0	0	0	0	0	0	0	0	1	0	0	0	0	11	0.408248	0.904
Otu01176	Lachnospiraceae_unclassified	0	0	0	0	0	0	1	0	0	1	0	1	0	0	421	0.447214	0.651
Otu01177	Actinomycetales_unclassified	#N/A	#N/A	#N/A	#N/A	#N/A	#N/A	#N/A	#N/A	#N/A	#N/A	#N/A	#N/A	#N/A	#N/A	#N/A	#N/A	#N/A
Otu01178	Clostridiaceae__unclassified	1	0	0	0	0	0	0	0	0	0	0	0	0	0	8	0.408248	0.882
Otu01179	Myxococcales_unclassified	1	0	0	0	0	0	0	0	0	0	0	0	0	0	8	0.408248	0.895
Otu01180	Sphingobium	1	0	0	0	0	0	0	0	0	0	0	0	0	0	8	0.408248	0.907
Otu01182	Dongia	#N/A	#N/A	#N/A	#N/A	#N/A	#N/A	#N/A	#N/A	#N/A	#N/A	#N/A	#N/A	#N/A	#N/A	#N/A	#N/A	#N/A
Otu01183	Corynebacterium	0	1	0	0	0	0	0	0	0	0	0	0	0	0	1	0.483046	0.245
Otu01184	Porphyromonadaceae_unclassified	#N/A	#N/A	#N/A	#N/A	#N/A	#N/A	#N/A	#N/A	#N/A	#N/A	#N/A	#N/A	#N/A	#N/A	#N/A	#N/A	#N/A
Otu01185	Erythrobacteraceae_unclassified	0	0	1	0	0	0	0	1	0	0	0	1	0	0	426	0.433013	0.813
Otu01186	Bacteria_unclassified	1	0	0	0	0	0	0	0	0	0	0	0	0	0	8	0.527046	0.173
Otu01188	Clostridiales_unclassified	#N/A	#N/A	#N/A	#N/A	#N/A	#N/A	#N/A	#N/A	#N/A	#N/A	#N/A	#N/A	#N/A	#N/A	#N/A	#N/A	#N/A
Otu01189	Microbacteriaceae_unclassified	0	0	0	1	0	0	0	0	0	1	0	0	0	0	74	0.408248	0.934
Otu01190	Desulfovibrio	#N/A	#N/A	#N/A	#N/A	#N/A	#N/A	#N/A	#N/A	#N/A	#N/A	#N/A	#N/A	#N/A	#N/A	#N/A	#N/A	#N/A
Otu01192	Ohtaekwangia	0	0	0	0	0	1	0	1	0	0	0	0	0	0	56	0.471405	0.367
Otu01193	Coriobacteriaceae_unclassified	#N/A	#N/A	#N/A	#N/A	#N/A	#N/A	#N/A	#N/A	#N/A	#N/A	#N/A	#N/A	#N/A	#N/A	#N/A	#N/A	#N/A
Otu01195	Pontibacter	1	0	0	0	0	0	0	0	0	0	0	1	0	0	78	0.426401	0.81
Otu01197	Peredibacter	0	0	1	1	0	0	0	0	0	0	0	0	0	0	75	0.480384	0.379
Otu01198	Alphaproteobacteria_unclassified	0	0	0	0	0	0	0	0	0	1	0	0	0	0	11	0.408248	0.908
Otu01201	Alphaproteobacteria_unclassified	0	0	0	0	0	1	1	0	0	0	0	1	0	0	323	0.46291	0.523
Otu01202	Solirubrobacterales_unclassified	#N/A	#N/A	#N/A	#N/A	#N/A	#N/A	#N/A	#N/A	#N/A	#N/A	#N/A	#N/A	#N/A	#N/A	#N/A	#N/A	#N/A
Otu01203	Actinomycetales_unclassified	0	0	0	0	0	1	0	1	0	0	0	0	0	0	56	0.57735	0.073
Otu01204	Porphyromonadaceae_unclassified	#N/A	#N/A	#N/A	#N/A	#N/A	#N/A	#N/A	#N/A	#N/A	#N/A	#N/A	#N/A	#N/A	#N/A	#N/A	#N/A	#N/A
Otu01205	Proteobacteria_unclassified	#N/A	#N/A	#N/A	#N/A	#N/A	#N/A	#N/A	#N/A	#N/A	#N/A	#N/A	#N/A	#N/A	#N/A	#N/A	#N/A	#N/A
Otu01206	Actinomycetales_unclassified	0	0	0	0	0	0	0	0	0	0	0	1	0	0	7	0.447214	0.524
Otu01207	Dysgonomonas	#N/A	#N/A	#N/A	#N/A	#N/A	#N/A	#N/A	#N/A	#N/A	#N/A	#N/A	#N/A	#N/A	#N/A	#N/A	#N/A	#N/A
Otu01208	Rhizobiales_unclassified	#N/A	#N/A	#N/A	#N/A	#N/A	#N/A	#N/A	#N/A	#N/A	#N/A	#N/A	#N/A	#N/A	#N/A	#N/A	#N/A	#N/A
Otu01209	Dysgonomonas	0	0	0	1	0	0	0	0	0	0	0	0	0	0	6	0.408248	0.902
Otu01210	Acidimicrobiales_unclassified	0	1	0	0	0	0	0	0	0	0	0	0	0	0	1	0.408248	0.894
Otu01211	Bacteria_unclassified	#N/A	#N/A	#N/A	#N/A	#N/A	#N/A	#N/A	#N/A	#N/A	#N/A	#N/A	#N/A	#N/A	#N/A	#N/A	#N/A	#N/A
Otu01212	Bacteroidetes_unclassified	0	0	0	1	0	1	0	1	0	1	0	0	0	0	1195	0.436436	0.827
Otu01213	Sphingobacteriales_unclassified	#N/A	#N/A	#N/A	#N/A	#N/A	#N/A	#N/A	#N/A	#N/A	#N/A	#N/A	#N/A	#N/A	#N/A	#N/A	#N/A	#N/A
Otu01214	Burkholderiales_unclassified	#N/A	#N/A	#N/A	#N/A	#N/A	#N/A	#N/A	#N/A	#N/A	#N/A	#N/A	#N/A	#N/A	#N/A	#N/A	#N/A	#N/A
Otu01215	Bacteria_unclassified	0	0	0	0	0	1	0	0	0	0	1	0	0	0	29	0.471405	0.393
Otu01216	Parachlamydiaceae_unclassified	0	0	0	0	0	0	0	0	1	0	0	0	0	0	5	0.5	0.386
Otu01217	Dysgonomonas	0	0	0	1	0	0	0	0	0	0	0	0	0	0	6	0.408248	0.904
Otu01218	Proteiniclasticum	0	1	1	0	0	0	0	0	0	0	0	0	0	1	182	0.433013	0.8
Otu01219	Ruminococcaceae_unclassified	0	0	0	0	1	0	1	0	0	0	0	0	0	0	45	0.5	0.203
Otu01220	Nocardioides	0	0	1	0	0	0	0	0	0	0	0	0	0	0	12	0.377964	1
Otu01222	Modestobacter	0	0	0	0	0	0	1	0	0	0	0	1	0	0	79	0.471405	0.413
Otu01223	Actinomycetales_unclassified	#N/A	#N/A	#N/A	#N/A	#N/A	#N/A	#N/A	#N/A	#N/A	#N/A	#N/A	#N/A	#N/A	#N/A	#N/A	#N/A	#N/A
Otu01224	Clostridium_XlVb	0	0	0	0	1	0	0	0	0	0	0	0	0	0	3	0.5	0.383
Otu01225	Actinomycetales_unclassified	#N/A	#N/A	#N/A	#N/A	#N/A	#N/A	#N/A	#N/A	#N/A	#N/A	#N/A	#N/A	#N/A	#N/A	#N/A	#N/A	#N/A
Otu01226	Methylobacterium	#N/A	#N/A	#N/A	#N/A	#N/A	#N/A	#N/A	#N/A	#N/A	#N/A	#N/A	#N/A	#N/A	#N/A	#N/A	#N/A	#N/A
Otu01227	Algoriphagus	0	0	0	0	1	1	0	0	0	0	0	0	0	0	40	0.57735	0.063
Otu01228	Gallicola	0	0	0	0	0	0	0	0	0	0	0	0	0	1	14	0.57735	0.088
Otu01229	Coriobacteriaceae_unclassified	#N/A	#N/A	#N/A	#N/A	#N/A	#N/A	#N/A	#N/A	#N/A	#N/A	#N/A	#N/A	#N/A	#N/A	#N/A	#N/A	#N/A
Otu01230	Bacillales_unclassified	0	0	0	0	0	0	0	0	0	0	0	1	0	0	7	0.447214	0.549
Otu01231	Proteobacteria_unclassified	#N/A	#N/A	#N/A	#N/A	#N/A	#N/A	#N/A	#N/A	#N/A	#N/A	#N/A	#N/A	#N/A	#N/A	#N/A	#N/A	#N/A
Otu01232	Chitinophagaceae_unclassified	0	0	0	0	0	1	0	0	0	1	0	0	0	0	57	0.426401	0.772
Otu01233	Clostridiales_unclassified	0	0	0	0	0	0	1	0	0	0	0	0	0	0	9	0.5	0.377
Otu01234	Lachnospiraceae_unclassified	0	0	0	1	0	0	0	0	0	0	0	0	0	1	77	0.471405	0.406
Otu01235	Clostridiales_unclassified	#N/A	#N/A	#N/A	#N/A	#N/A	#N/A	#N/A	#N/A	#N/A	#N/A	#N/A	#N/A	#N/A	#N/A	#N/A	#N/A	#N/A
Otu01236	Coriobacteriaceae_unclassified	0	0	0	0	0	0	0	0	0	0	0	0	0	1	14	0.57735	0.089
Otu01237	Stenotrophomonas	0	1	0	0	0	0	0	0	0	0	0	0	0	0	1	0.408248	0.888
Otu01238	Dysgonomonas	0	0	0	1	0	0	0	1	0	0	0	0	0	0	73	0.447214	0.643
Otu01239	Ohtaekwangia	0	0	0	0	0	1	0	0	0	0	0	0	0	0	4	0.632456	0.024
Otu01240	Lachnospiraceae_unclassified	0	0	0	0	0	0	1	0	0	0	0	0	0	0	9	0.5	0.377
Otu01241	Actinomycetales_unclassified	0	0	0	0	0	1	0	0	0	1	0	0	0	0	57	0.426401	0.779
Otu01242	Clostridium_XlVb	#N/A	#N/A	#N/A	#N/A	#N/A	#N/A	#N/A	#N/A	#N/A	#N/A	#N/A	#N/A	#N/A	#N/A	#N/A	#N/A	#N/A
Otu01243	Chondromyces	0	0	0	0	0	1	0	1	0	0	0	1	0	0	324	0.46291	0.486
Otu01244	Phyllobacteriaceae_unclassified	#N/A	#N/A	#N/A	#N/A	#N/A	#N/A	#N/A	#N/A	#N/A	#N/A	#N/A	#N/A	#N/A	#N/A	#N/A	#N/A	#N/A
Otu01245	Flavobacteriaceae_unclassified	0	0	1	0	0	0	0	0	0	0	0	0	0	0	12	0.377964	1
Otu01246	Actinoplanes	#N/A	#N/A	#N/A	#N/A	#N/A	#N/A	#N/A	#N/A	#N/A	#N/A	#N/A	#N/A	#N/A	#N/A	#N/A	#N/A	#N/A
Otu01247	Acholeplasma	#N/A	#N/A	#N/A	#N/A	#N/A	#N/A	#N/A	#N/A	#N/A	#N/A	#N/A	#N/A	#N/A	#N/A	#N/A	#N/A	#N/A
Otu01248	Ammoniphilus	#N/A	#N/A	#N/A	#N/A	#N/A	#N/A	#N/A	#N/A	#N/A	#N/A	#N/A	#N/A	#N/A	#N/A	#N/A	#N/A	#N/A
Otu01249	Lysobacter	#N/A	#N/A	#N/A	#N/A	#N/A	#N/A	#N/A	#N/A	#N/A	#N/A	#N/A	#N/A	#N/A	#N/A	#N/A	#N/A	#N/A
Otu01250	Alphaproteobacteria_unclassified	0	0	0	0	0	0	0	0	0	0	1	0	0	0	2	0.5	0.399
Otu01251	Acinetobacter	0	0	0	0	0	0	0	0	0	0	0	0	0	1	14	0.57735	0.09
Otu01252	Comamonadaceae_unclassified	0	1	1	0	0	0	0	0	0	0	0	0	0	0	25	0.392232	1
Otu01254	Nocardioides	1	0	1	0	0	0	0	0	0	0	0	0	0	0	88	0.392232	1
Otu01255	Flavobacterium	#N/A	#N/A	#N/A	#N/A	#N/A	#N/A	#N/A	#N/A	#N/A	#N/A	#N/A	#N/A	#N/A	#N/A	#N/A	#N/A	#N/A
Otu01256	Planococcaceae_unclassified	0	0	0	0	0	0	0	0	0	0	0	0	1	0	13	0.57735	0.103
Otu01257	Dysgonomonas	0	0	0	0	0	1	0	0	0	0	0	0	0	0	4	0.447214	0.548
Otu01258	Dysgonomonas	0	0	0	0	0	0	0	1	0	0	0	0	0	0	10	0.5	0.4
Otu01259	Paenibacillus	0	0	0	0	0	0	1	0	0	0	0	0	0	0	9	0.588348	0.045
Otu01260	Comamonadaceae_unclassified	0	0	0	0	0	1	0	1	0	0	0	0	0	0	56	0.471405	0.404
Otu01261	Dyadobacter	0	0	0	0	0	1	0	0	0	0	0	0	0	0	4	0.531369	0.109
Otu01262	Clostridiales_unclassified	0	0	0	0	0	0	0	0	0	1	0	0	0	0	11	0.408248	0.901
Otu01264	Peredibacter	0	0	0	1	0	0	0	0	0	0	0	0	0	0	6	0.408248	0.904
Otu01265	Betaproteobacteria_unclassified	0	0	0	0	0	0	0	0	0	0	0	0	0	1	14	0.523937	0.136
Otu01266	Proteobacteria_unclassified	0	0	0	0	0	0	0	0	0	1	0	0	0	0	11	0.408248	0.904
Otu01267	Rhodobacteraceae_unclassified	0	0	1	0	0	0	0	0	0	0	0	0	0	1	104	0.547723	0.113
Otu01268	Ilumatobacter	#N/A	#N/A	#N/A	#N/A	#N/A	#N/A	#N/A	#N/A	#N/A	#N/A	#N/A	#N/A	#N/A	#N/A	#N/A	#N/A	#N/A
Otu01270	Pedobacter	0	0	1	0	0	0	0	0	0	0	0	0	0	0	12	0.377964	1
Otu01271	Dysgonomonas	1	0	0	0	0	0	0	0	0	0	0	0	0	0	8	0.408248	0.907
Otu01272	Coriobacteriaceae_unclassified	0	0	0	1	0	0	0	0	0	0	0	0	0	0	6	0.408248	0.89
Otu01273	Clostridium_XlVb	#N/A	#N/A	#N/A	#N/A	#N/A	#N/A	#N/A	#N/A	#N/A	#N/A	#N/A	#N/A	#N/A	#N/A	#N/A	#N/A	#N/A
Otu01274	Nocardioidaceae_unclassified	#N/A	#N/A	#N/A	#N/A	#N/A	#N/A	#N/A	#N/A	#N/A	#N/A	#N/A	#N/A	#N/A	#N/A	#N/A	#N/A	#N/A
Otu01275	Clostridium_XlVa	0	1	0	0	0	0	0	0	0	0	0	0	0	0	1	0.408248	0.911
Otu01276	Clostridiales_unclassified	0	0	0	0	0	0	0	0	0	0	0	0	0	1	14	0.57735	0.088
Otu01277	Prevotella	0	0	0	0	0	0	0	0	0	1	0	0	0	0	11	0.408248	0.901
Otu01278	Mycobacterium	0	0	0	1	0	0	0	0	0	1	0	0	0	0	74	0.408248	0.928
Otu01279	Sphingomonas	0	0	0	0	0	0	0	0	0	0	0	1	0	0	7	0.447214	0.524
Otu01280	Alphaproteobacteria_unclassified	0	1	1	0	0	0	0	0	0	0	0	0	0	0	25	0.480384	0.352
Otu01281	Promicromonosporaceae_unclassified	0	0	0	0	0	1	0	0	0	0	0	0	0	0	4	0.447214	0.54
Otu01283	Bacteria_unclassified	#N/A	#N/A	#N/A	#N/A	#N/A	#N/A	#N/A	#N/A	#N/A	#N/A	#N/A	#N/A	#N/A	#N/A	#N/A	#N/A	#N/A
Otu01284	Bacteria_unclassified	#N/A	#N/A	#N/A	#N/A	#N/A	#N/A	#N/A	#N/A	#N/A	#N/A	#N/A	#N/A	#N/A	#N/A	#N/A	#N/A	#N/A
Otu01285	Lactobacillales_unclassified	0	1	0	0	0	0	0	0	0	0	0	0	0	1	27	0.471405	0.397
Otu01286	Erysipelotrichaceae_unclassified	0	0	0	0	0	0	1	0	0	0	0	0	0	0	9	0.5	0.403
Otu01287	Comamonadaceae_unclassified	0	0	0	1	0	0	0	0	0	0	0	0	0	0	6	0.408248	0.898
Otu01289	Bacteria_unclassified	1	0	0	0	0	0	0	0	0	0	0	0	0	0	8	0.408248	0.907
Otu01290	Sphingomonas	0	0	0	0	0	0	0	0	0	1	0	1	0	0	81	0.426401	0.783
Otu01291	Ruminococcaceae_unclassified	0	0	0	0	0	0	0	0	0	1	1	0	0	0	36	0.547723	0.111
Otu01292	Parachlamydiaceae_unclassified	0	0	0	0	0	0	0	0	0	1	0	0	0	0	11	0.408248	0.901
Otu01293	Dysgonomonas	0	0	0	0	0	0	0	1	0	0	0	0	0	0	10	0.5	0.343
Otu01294	Paludibacter	0	0	1	0	0	0	0	0	0	0	0	0	0	0	12	0.377964	1
Otu01295	Firmicutes_unclassified	0	1	0	1	0	0	1	0	0	0	0	0	0	0	150	0.433013	0.811
Otu01296	Ruminococcaceae_unclassified	#N/A	#N/A	#N/A	#N/A	#N/A	#N/A	#N/A	#N/A	#N/A	#N/A	#N/A	#N/A	#N/A	#N/A	#N/A	#N/A	#N/A
Otu01297	Flavobacteriaceae_unclassified	0	1	1	0	0	0	1	0	0	0	0	0	1	0	743	0.447214	0.68
Otu01298	Clostridium_XlVa	0	0	0	0	1	0	0	0	0	0	0	0	0	0	3	0.5	0.383
Otu01299	Bacteria_unclassified	0	0	0	1	0	0	0	0	0	0	0	0	0	0	6	0.408248	0.893
Otu01300	Tannerella	#N/A	#N/A	#N/A	#N/A	#N/A	#N/A	#N/A	#N/A	#N/A	#N/A	#N/A	#N/A	#N/A	#N/A	#N/A	#N/A	#N/A
Otu01301	Bacteria_unclassified	#N/A	#N/A	#N/A	#N/A	#N/A	#N/A	#N/A	#N/A	#N/A	#N/A	#N/A	#N/A	#N/A	#N/A	#N/A	#N/A	#N/A
Otu01302	Flavobacterium	0	1	0	0	0	0	0	0	0	0	0	0	0	0	1	0.408248	0.894
Otu01303	Clostridiales_unclassified	#N/A	#N/A	#N/A	#N/A	#N/A	#N/A	#N/A	#N/A	#N/A	#N/A	#N/A	#N/A	#N/A	#N/A	#N/A	#N/A	#N/A
Otu01304	Legionella	#N/A	#N/A	#N/A	#N/A	#N/A	#N/A	#N/A	#N/A	#N/A	#N/A	#N/A	#N/A	#N/A	#N/A	#N/A	#N/A	#N/A
Otu01305	Ruminococcaceae_unclassified	0	0	0	0	1	0	1	0	0	0	0	0	0	0	45	0.5	0.234
Otu01306	Burkholderiales_unclassified	0	0	1	0	0	0	0	0	0	0	0	1	0	0	82	0.408248	0.921
Otu01307	Chitinophagaceae_unclassified	0	0	0	0	1	0	0	0	0	0	0	0	0	0	3	0.5	0.375
Otu01308	Brevundimonas	0	0	0	1	0	0	0	0	0	0	0	0	0	0	6	0.408248	0.893
Otu01309	Bacteria_unclassified	#N/A	#N/A	#N/A	#N/A	#N/A	#N/A	#N/A	#N/A	#N/A	#N/A	#N/A	#N/A	#N/A	#N/A	#N/A	#N/A	#N/A
Otu01310	Firmicutes_unclassified	0	0	0	0	1	0	1	0	0	0	0	0	0	0	45	0.612372	0.051
Otu01311	Bacteria_unclassified	#N/A	#N/A	#N/A	#N/A	#N/A	#N/A	#N/A	#N/A	#N/A	#N/A	#N/A	#N/A	#N/A	#N/A	#N/A	#N/A	#N/A
Otu01312	Clostridiales_unclassified	0	0	1	0	0	0	1	0	0	0	0	0	0	0	93	0.426401	0.773
Otu01313	Rhizobiales_unclassified	0	0	0	0	0	0	0	1	0	0	0	0	0	0	10	0.5	0.4
Otu01314	Spartobacteria_family_incertae_sedis_unclassified	#N/A	#N/A	#N/A	#N/A	#N/A	#N/A	#N/A	#N/A	#N/A	#N/A	#N/A	#N/A	#N/A	#N/A	#N/A	#N/A	#N/A
Otu01315	Burkholderiales_unclassified	0	0	1	0	0	0	0	0	0	0	0	0	0	0	12	0.377964	1
Otu01316	Planococcaceae_unclassified	0	0	0	0	0	0	0	0	0	0	0	0	0	1	14	0.816497	0.002
Otu01317	Rhizobiales_unclassified	0	0	0	1	0	0	0	0	0	0	0	0	0	0	6	0.408248	0.904
Otu01318	Bacteria_unclassified	0	0	0	0	0	0	0	1	0	0	0	0	0	0	10	0.5	0.343
Otu01319	Actinomycetales_unclassified	0	0	1	0	0	0	0	0	0	0	0	0	0	0	12	0.534522	0.117
Otu01320	Gp	0	0	0	0	0	1	0	0	0	0	0	0	0	0	4	0.447214	0.527
Otu01321	Bacteria_unclassified	#N/A	#N/A	#N/A	#N/A	#N/A	#N/A	#N/A	#N/A	#N/A	#N/A	#N/A	#N/A	#N/A	#N/A	#N/A	#N/A	#N/A
Otu01322	Promicromonosporaceae_unclassified	0	0	0	0	0	1	0	1	0	0	0	0	0	0	56	0.471405	0.531
Otu01323	Rhizobiales_unclassified	0	0	0	0	0	1	0	0	0	0	0	0	0	0	4	0.447214	0.527
Otu01325	Stenotrophomonas	0	0	1	0	0	0	0	0	0	0	0	0	0	0	12	0.377964	1
Otu01326	Pseudoxanthomonas	0	0	0	0	0	0	0	1	0	0	0	0	0	0	10	0.597614	0.057
Otu01327	Rhizobium	0	1	0	0	0	0	1	0	0	0	0	1	0	0	157	0.447214	0.649
Otu01330	Bacilli_unclassified	0	0	0	0	0	0	0	0	0	0	0	0	0	1	14	0.57735	0.088
Otu01331	Dysgonomonas	#N/A	#N/A	#N/A	#N/A	#N/A	#N/A	#N/A	#N/A	#N/A	#N/A	#N/A	#N/A	#N/A	#N/A	#N/A	#N/A	#N/A
Otu01332	Opitutus	0	0	0	0	0	1	0	0	0	0	0	0	0	0	4	0.447214	0.545
Otu01333	Rhodocyclaceae_unclassified	#N/A	#N/A	#N/A	#N/A	#N/A	#N/A	#N/A	#N/A	#N/A	#N/A	#N/A	#N/A	#N/A	#N/A	#N/A	#N/A	#N/A
Otu01334	Microbacteriaceae_unclassified	0	1	1	0	0	0	0	0	0	0	0	0	0	0	25	0.392232	1
Otu01335	Microbacteriaceae_unclassified	0	1	0	0	0	0	0	0	0	0	0	0	0	0	1	0.408248	0.893
Otu01337	Sphingobacterium	1	0	1	0	0	0	0	0	0	0	0	1	0	0	417	0.408248	0.969
Otu01338	Lachnospiraceae_unclassified	#N/A	#N/A	#N/A	#N/A	#N/A	#N/A	#N/A	#N/A	#N/A	#N/A	#N/A	#N/A	#N/A	#N/A	#N/A	#N/A	#N/A
Otu01339	Actinomycetales_unclassified	0	0	1	0	0	0	0	0	0	0	0	0	0	0	12	0.377964	1
Otu01340	Lactobacillales_unclassified	1	0	0	0	0	0	0	0	0	0	0	0	0	0	8	0.408248	0.907
Otu01342	Cellvibrio	#N/A	#N/A	#N/A	#N/A	#N/A	#N/A	#N/A	#N/A	#N/A	#N/A	#N/A	#N/A	#N/A	#N/A	#N/A	#N/A	#N/A
Otu01343	Methylobacterium	0	0	0	0	0	0	0	0	1	0	1	0	0	0	30	0.474342	0.48
Otu01346	Acidimicrobiales_unclassified	0	0	0	1	0	0	0	0	0	0	0	0	0	0	6	0.408248	0.902
Otu01347	Acinetobacter	0	1	1	0	0	0	0	0	0	0	0	0	0	0	25	0.392232	1
Otu01348	Bacteroidetes_unclassified	0	0	0	0	0	1	0	0	0	0	0	0	0	0	4	0.447214	0.545
Otu01349	Proteobacteria_unclassified	0	0	0	0	1	0	0	0	0	0	0	0	0	0	3	0.5	0.408
Otu01350	Peredibacter	0	0	0	0	1	0	0	0	0	0	0	0	0	0	3	0.5	0.408
Otu01351	Nannocystaceae_unclassified	0	0	0	0	0	1	0	0	0	0	0	0	0	0	4	0.447214	0.545
Otu01352	Veillonellaceae_unclassified	0	0	0	1	0	1	0	0	0	0	0	0	0	0	52	0.426401	0.785
Otu01353	Porphyromonadaceae_unclassified	0	0	0	1	0	0	0	1	0	0	0	0	0	0	73	0.447214	0.625
Otu01354	Bacteroidales_unclassified	0	0	1	0	0	0	0	0	0	0	0	0	0	0	12	0.377964	1
Otu01355	Lachnospiraceae_unclassified	#N/A	#N/A	#N/A	#N/A	#N/A	#N/A	#N/A	#N/A	#N/A	#N/A	#N/A	#N/A	#N/A	#N/A	#N/A	#N/A	#N/A
Otu01356	Sphingobacterium	0	1	0	0	0	0	0	0	0	0	0	0	0	0	1	0.408248	0.888
Otu01357	Sphingobacterium	0	0	0	0	0	0	0	0	0	0	0	0	1	0	13	0.57735	0.103
Otu01358	Dysgonomonas	0	0	0	1	0	0	0	0	0	0	0	0	0	0	6	0.408248	0.904
Otu01359	Sphingobacterium	0	1	0	0	0	0	0	0	0	0	0	0	0	0	1	0.57735	0.05
Otu01360	Dysgonomonas	#N/A	#N/A	#N/A	#N/A	#N/A	#N/A	#N/A	#N/A	#N/A	#N/A	#N/A	#N/A	#N/A	#N/A	#N/A	#N/A	#N/A
Otu01362	Novosphingobium	0	1	0	0	0	0	0	0	0	0	0	0	0	0	1	0.408248	0.909
Otu01363	Bacteria_unclassified	0	0	0	0	1	0	0	0	0	0	0	0	0	0	3	0.5	0.375
Otu01365	Clostridium_XI	0	0	1	0	0	0	0	0	0	0	0	0	0	0	12	0.377964	1
Otu01366	Sphingobacterium	0	0	1	0	0	0	0	0	0	0	0	0	0	0	12	0.377964	1
Otu01367	Bacteria_unclassified	0	0	0	0	0	0	0	0	0	0	0	1	0	0	7	0.447214	0.544
Otu01368	Conexibacter	0	0	0	0	0	0	0	0	0	0	0	1	0	0	7	0.447214	0.549
Otu01369	Actinomycetales_unclassified	0	0	0	0	0	0	0	1	0	0	0	0	0	0	10	0.5	0.343
Otu01371	Bacteria_unclassified	1	1	0	1	0	0	0	0	0	0	0	0	0	0	149	0.408248	0.969
Otu01372	Bacilli_unclassified	0	0	0	0	0	0	0	0	0	0	0	0	0	1	14	0.816497	0.004
Otu01373	Coriobacteriaceae_unclassified	0	0	0	0	0	0	0	0	0	0	0	0	0	1	14	0.57735	0.089
Otu01376	Lachnospiraceae_unclassified	0	0	0	1	0	0	0	0	0	0	0	0	0	0	6	0.408248	0.911
Otu01377	Bacteria_unclassified	1	0	0	0	0	0	0	0	0	0	0	0	0	0	8	0.57735	0.056
Otu01378	Acinetobacter	0	0	0	0	0	0	0	0	0	0	0	0	0	1	14	1	0.001
Otu01379	Microbacteriaceae_unclassified	0	0	0	0	0	1	0	0	0	1	0	1	0	0	325	0.433013	0.792
Otu01380	Devosia	0	0	1	0	0	0	0	0	0	0	0	0	0	0	12	0.534522	0.111
Otu01381	Bacteria_unclassified	0	0	0	0	0	0	0	0	0	1	0	0	0	0	11	0.408248	0.902
Otu01382	Clostridiales_unclassified	0	0	0	0	0	0	0	0	0	0	0	0	0	1	14	0.57735	0.09
Otu01383	Lachnospiraceae_unclassified	0	0	0	0	1	0	0	0	0	0	0	0	0	0	3	0.5	0.387
Otu01384	Conexibacter	0	0	0	0	0	0	0	0	0	1	0	0	0	0	11	0.57735	0.056
Otu01385	Sphingomonas	1	0	0	0	0	1	0	0	0	1	0	1	0	0	1207	0.426401	0.927
Otu01387	Lachnospiraceae_unclassified	#N/A	#N/A	#N/A	#N/A	#N/A	#N/A	#N/A	#N/A	#N/A	#N/A	#N/A	#N/A	#N/A	#N/A	#N/A	#N/A	#N/A
Otu01388	Bacteroidetes_unclassified	0	0	0	0	0	0	0	0	0	1	0	0	0	0	11	0.408248	0.904
Otu01389	Firmicutes_unclassified	#N/A	#N/A	#N/A	#N/A	#N/A	#N/A	#N/A	#N/A	#N/A	#N/A	#N/A	#N/A	#N/A	#N/A	#N/A	#N/A	#N/A
Otu01390	Streptococcus	0	0	1	0	0	0	1	0	0	0	0	0	0	0	93	0.426401	0.779
Otu01391	Sphingobacterium	0	0	0	0	0	1	0	0	0	0	0	0	0	0	4	0.447214	0.553
Otu01392	Flavobacterium	0	0	0	0	0	1	0	0	0	0	0	0	0	0	4	0.447214	0.545
Otu01393	Porphyromonadaceae_unclassified	0	0	0	1	0	0	0	0	0	0	0	0	0	0	6	0.408248	0.904
Otu01394	Peptostreptococcaceae_unclassified	0	1	0	0	0	0	0	0	0	0	0	0	0	0	1	0.408248	0.886
Otu01395	Bacteria_unclassified	0	0	0	0	1	0	0	0	0	0	0	0	0	0	3	0.5	0.375
Otu01396	Caulobacter	0	0	0	0	0	0	0	0	0	0	1	0	0	0	2	0.5	0.391
Otu01397	Leadbetterella	0	0	0	0	0	0	0	0	0	1	0	0	0	0	11	0.408248	0.904
Otu01398	Flavobacteriaceae_unclassified	0	0	0	0	0	0	0	0	0	0	1	0	0	0	2	0.5	0.407
Otu01399	Sphingobium	0	0	0	0	0	0	0	0	0	0	0	1	0	0	7	0.447214	0.534
Otu01400	Neisseriaceae_unclassified	1	0	0	0	0	0	0	0	0	0	0	0	0	0	8	0.57735	0.063
Otu01401	Chryseobacterium	0	1	0	0	0	0	0	0	0	0	0	0	0	0	1	0.408248	0.886
Otu01402	Flavobacteriaceae_unclassified	0	0	0	1	0	0	0	0	0	0	0	0	0	0	6	0.408248	0.911
Otu01403	Weissella	0	0	0	0	0	0	0	0	0	0	1	0	0	0	2	0.5	0.391
Otu01404	Planctomycetaceae_unclassified	0	0	0	0	0	0	0	0	0	0	1	0	0	0	2	0.5	0.407
Otu01405	Gp	0	0	0	0	0	0	0	0	0	1	0	0	0	0	11	0.408248	0.902
Otu01406	Alcaligenaceae_unclassified	0	1	0	0	0	0	0	0	0	0	0	0	0	0	1	0.57735	0.05
Otu01407	Microbacteriaceae_unclassified	0	0	1	0	0	0	0	0	0	0	0	0	0	0	12	0.534522	0.114
Otu01409	Alcaligenaceae_unclassified	0	1	1	0	0	0	0	0	0	0	0	0	0	0	25	0.480384	0.342
Otu01411	Acetoanaerobium	0	0	0	0	0	0	0	0	0	0	1	0	0	0	2	0.5	0.407
Otu01412	Lachnospiraceae_unclassified	#N/A	#N/A	#N/A	#N/A	#N/A	#N/A	#N/A	#N/A	#N/A	#N/A	#N/A	#N/A	#N/A	#N/A	#N/A	#N/A	#N/A
Otu01413	Oxalobacteraceae_unclassified	0	0	0	1	0	0	0	0	0	0	0	0	0	0	6	0.408248	0.893
Otu01415	Dysgonomonas	0	0	0	1	0	0	0	0	0	0	0	0	0	0	6	0.57735	0.068
Otu01416	Actinomycetales_unclassified	0	0	0	0	1	0	0	0	0	1	0	0	0	0	47	0.447214	0.622
Otu01417	Clostridium_XI	0	0	0	0	0	0	0	0	0	0	0	0	0	1	14	0.483046	0.224
Otu01418	Singulisphaera	0	0	0	0	0	0	1	0	0	0	0	0	0	0	9	0.645497	0.018
Otu01421	Moraxellaceae_unclassified	#N/A	#N/A	#N/A	#N/A	#N/A	#N/A	#N/A	#N/A	#N/A	#N/A	#N/A	#N/A	#N/A	#N/A	#N/A	#N/A	#N/A
Otu01422	Sphingobacteriaceae_unclassified	0	0	0	0	0	0	1	0	0	0	0	0	0	0	9	0.5	0.377
Otu01423	Firmicutes_unclassified	#N/A	#N/A	#N/A	#N/A	#N/A	#N/A	#N/A	#N/A	#N/A	#N/A	#N/A	#N/A	#N/A	#N/A	#N/A	#N/A	#N/A
Otu01424	Flavobacteriaceae_unclassified	0	1	0	0	0	0	0	0	0	0	0	0	0	0	1	0.408248	0.886
Otu01425	Clostridium_XI	#N/A	#N/A	#N/A	#N/A	#N/A	#N/A	#N/A	#N/A	#N/A	#N/A	#N/A	#N/A	#N/A	#N/A	#N/A	#N/A	#N/A
Otu01426	Actinobacteria_unclassified	#N/A	#N/A	#N/A	#N/A	#N/A	#N/A	#N/A	#N/A	#N/A	#N/A	#N/A	#N/A	#N/A	#N/A	#N/A	#N/A	#N/A
Otu01427	Globicatella	1	0	0	0	0	0	0	0	0	0	0	0	0	0	8	0.408248	0.882
Otu01428	Firmicutes_unclassified	0	0	0	0	0	0	0	0	1	0	0	0	0	0	5	0.5	0.377
Otu01429	Clostridiales_unclassified	0	0	1	0	0	0	0	0	0	0	0	0	0	0	12	0.377964	1
Otu01430	Actinobacteria_unclassified	#N/A	#N/A	#N/A	#N/A	#N/A	#N/A	#N/A	#N/A	#N/A	#N/A	#N/A	#N/A	#N/A	#N/A	#N/A	#N/A	#N/A
Otu01431	Actinomycetales_unclassified	#N/A	#N/A	#N/A	#N/A	#N/A	#N/A	#N/A	#N/A	#N/A	#N/A	#N/A	#N/A	#N/A	#N/A	#N/A	#N/A	#N/A
Otu01432	Sphingobacteriaceae_unclassified	0	0	0	0	0	0	0	0	0	0	0	1	0	0	7	0.447214	0.544
Otu01433	Bacteria_unclassified	0	0	0	0	0	1	0	0	0	0	0	0	0	0	4	0.447214	0.545
Otu01434	Burkholderiales_unclassified	#N/A	#N/A	#N/A	#N/A	#N/A	#N/A	#N/A	#N/A	#N/A	#N/A	#N/A	#N/A	#N/A	#N/A	#N/A	#N/A	#N/A
Otu01435	Bacillales_unclassified	1	1	0	0	0	0	0	0	0	0	0	0	0	0	21	0.408248	0.929
Otu01436	Bacilli_unclassified	1	0	0	0	0	0	0	0	0	0	0	0	0	1	90	0.471405	0.388
Otu01437	Rhizobiales_unclassified	0	0	0	0	0	0	0	0	0	0	0	1	0	0	7	0.447214	0.534
Otu01438	Clostridiales_unclassified	0	0	0	0	0	1	0	0	0	0	0	0	0	0	4	0.447214	0.548
Otu01439	Fluviicola	0	0	1	0	0	0	0	0	0	0	0	0	0	0	12	0.377964	1
Otu01441	Ilumatobacter	0	0	0	0	0	0	0	0	0	0	1	0	0	0	2	0.5	0.399
Otu01442	Dysgonomonas	#N/A	#N/A	#N/A	#N/A	#N/A	#N/A	#N/A	#N/A	#N/A	#N/A	#N/A	#N/A	#N/A	#N/A	#N/A	#N/A	#N/A
Otu01443	Myxococcales_unclassified	#N/A	#N/A	#N/A	#N/A	#N/A	#N/A	#N/A	#N/A	#N/A	#N/A	#N/A	#N/A	#N/A	#N/A	#N/A	#N/A	#N/A
Otu01444	Propionibacteriaceae_unclassified	0	0	0	0	0	1	0	0	0	0	0	0	0	0	4	0.447214	0.54
Otu01445	Ruminococcus	0	0	0	0	0	0	0	0	0	1	1	0	0	0	36	0.447214	0.64
Otu01446	Lactobacillales_unclassified	0	0	0	0	0	0	0	0	0	0	0	0	0	1	14	0.950382	0.001
Otu01447	Porphyromonadaceae_unclassified	#N/A	#N/A	#N/A	#N/A	#N/A	#N/A	#N/A	#N/A	#N/A	#N/A	#N/A	#N/A	#N/A	#N/A	#N/A	#N/A	#N/A
Otu01448	Dysgonomonas	0	0	0	0	0	0	0	0	0	1	0	0	0	0	11	0.408248	0.896
Otu01449	Clostridiales_unclassified	0	0	1	1	0	0	0	0	0	0	0	0	0	0	75	0.392232	1
Otu01451	Clostridiales_unclassified	0	0	0	0	1	0	0	0	0	0	0	0	0	0	3	0.5	0.383
Otu01453	Sphingobacterium	0	0	0	0	0	0	0	0	0	0	0	0	1	0	13	0.57735	0.107
Otu01454	Bacteria_unclassified	1	0	0	0	0	0	0	0	0	0	0	0	0	0	8	0.408248	0.907
Otu01455	Peptostreptococcaceae_unclassified	0	0	0	0	0	0	1	0	0	1	0	0	0	0	92	0.447214	0.631
Otu01456	Rhizobiales_unclassified	0	0	0	0	0	0	0	1	1	0	0	0	0	0	65	0.5	0.21
Otu01457	Coriobacteriaceae_unclassified	0	0	0	0	0	0	0	0	0	0	0	0	0	1	14	0.57735	0.089
Otu01459	Ohtaekwangia	0	0	0	0	0	1	0	0	0	1	0	0	0	0	57	0.426401	0.791
Otu01460	Proteobacteria_unclassified	#N/A	#N/A	#N/A	#N/A	#N/A	#N/A	#N/A	#N/A	#N/A	#N/A	#N/A	#N/A	#N/A	#N/A	#N/A	#N/A	#N/A
Otu01461	Cellulomonadaceae_unclassified	#N/A	#N/A	#N/A	#N/A	#N/A	#N/A	#N/A	#N/A	#N/A	#N/A	#N/A	#N/A	#N/A	#N/A	#N/A	#N/A	#N/A
Otu01462	Betaproteobacteria_unclassified	0	0	1	0	0	0	0	0	0	0	0	0	0	0	12	0.377964	1
Otu01464	Porphyromonadaceae_unclassified	#N/A	#N/A	#N/A	#N/A	#N/A	#N/A	#N/A	#N/A	#N/A	#N/A	#N/A	#N/A	#N/A	#N/A	#N/A	#N/A	#N/A
Otu01466	Clostridiales_unclassified	0	0	0	0	0	1	0	0	0	1	0	0	0	0	57	0.426401	0.78
Otu01467	Betaproteobacteria_unclassified	#N/A	#N/A	#N/A	#N/A	#N/A	#N/A	#N/A	#N/A	#N/A	#N/A	#N/A	#N/A	#N/A	#N/A	#N/A	#N/A	#N/A
Otu01468	Clostridiales_unclassified	0	0	0	1	0	0	0	0	0	0	0	1	0	0	70	0.426401	0.788
Otu01470	Novosphingobium	0	0	0	0	0	1	0	0	0	0	0	0	0	0	4	0.531369	0.135
Otu01471	Aciditerrimonas	#N/A	#N/A	#N/A	#N/A	#N/A	#N/A	#N/A	#N/A	#N/A	#N/A	#N/A	#N/A	#N/A	#N/A	#N/A	#N/A	#N/A
Otu01472	Dysgonomonas	#N/A	#N/A	#N/A	#N/A	#N/A	#N/A	#N/A	#N/A	#N/A	#N/A	#N/A	#N/A	#N/A	#N/A	#N/A	#N/A	#N/A
Otu01473	Bacteria_unclassified	0	0	0	1	0	0	0	0	0	0	0	0	0	0	6	0.408248	0.911
Otu01474	Aeromicrobium	0	0	0	0	0	0	0	0	0	1	0	1	0	0	81	0.426401	0.783
Otu01475	Nocardioidaceae_unclassified	#N/A	#N/A	#N/A	#N/A	#N/A	#N/A	#N/A	#N/A	#N/A	#N/A	#N/A	#N/A	#N/A	#N/A	#N/A	#N/A	#N/A
Otu01476	Clostridiales_unclassified	#N/A	#N/A	#N/A	#N/A	#N/A	#N/A	#N/A	#N/A	#N/A	#N/A	#N/A	#N/A	#N/A	#N/A	#N/A	#N/A	#N/A
Otu01477	Lachnospiraceae_unclassified	0	0	0	1	0	0	0	0	0	0	0	0	0	0	6	0.57735	0.053
Otu01478	Dysgonomonas	0	0	0	0	0	0	0	1	0	0	0	0	0	0	10	0.5	0.4
Otu01479	Bacteria_unclassified	0	0	0	0	0	0	0	0	0	0	0	1	0	0	7	0.447214	0.534
Otu01480	Actinomycetales_unclassified	0	0	0	0	0	0	0	0	1	0	0	0	0	0	5	0.5	0.386
Otu01481	Actinomycetales_unclassified	0	0	0	0	0	1	0	0	0	0	0	0	0	0	4	0.447214	0.54
Otu01482	Gammaproteobacteria_unclassified	#N/A	#N/A	#N/A	#N/A	#N/A	#N/A	#N/A	#N/A	#N/A	#N/A	#N/A	#N/A	#N/A	#N/A	#N/A	#N/A	#N/A
Otu01483	Actinomycetales_unclassified	0	0	0	1	0	0	0	0	0	0	0	0	0	0	6	0.408248	0.898
Otu01484	Lachnospiraceae_unclassified	0	0	0	1	0	0	0	0	0	0	0	0	0	1	77	0.471405	0.392
Otu01487	Actinobacteria_unclassified	#N/A	#N/A	#N/A	#N/A	#N/A	#N/A	#N/A	#N/A	#N/A	#N/A	#N/A	#N/A	#N/A	#N/A	#N/A	#N/A	#N/A
Otu01488	Bacteroidetes_unclassified	#N/A	#N/A	#N/A	#N/A	#N/A	#N/A	#N/A	#N/A	#N/A	#N/A	#N/A	#N/A	#N/A	#N/A	#N/A	#N/A	#N/A
Otu01489	Bacteroidetes_unclassified	#N/A	#N/A	#N/A	#N/A	#N/A	#N/A	#N/A	#N/A	#N/A	#N/A	#N/A	#N/A	#N/A	#N/A	#N/A	#N/A	#N/A
Otu01490	Ruminococcaceae_unclassified	#N/A	#N/A	#N/A	#N/A	#N/A	#N/A	#N/A	#N/A	#N/A	#N/A	#N/A	#N/A	#N/A	#N/A	#N/A	#N/A	#N/A
Otu01491	Erysipelotrichaceae_incertae_sedis	#N/A	#N/A	#N/A	#N/A	#N/A	#N/A	#N/A	#N/A	#N/A	#N/A	#N/A	#N/A	#N/A	#N/A	#N/A	#N/A	#N/A
Otu01492	Erysipelotrichaceae_unclassified	0	0	1	0	0	0	1	0	0	0	0	0	0	0	93	0.426401	0.787
Otu01493	Aquicella	#N/A	#N/A	#N/A	#N/A	#N/A	#N/A	#N/A	#N/A	#N/A	#N/A	#N/A	#N/A	#N/A	#N/A	#N/A	#N/A	#N/A
Otu01494	Legionella	0	0	0	0	1	0	0	0	0	0	0	0	0	0	3	0.5	0.408
Otu01495	Sanguibacter	#N/A	#N/A	#N/A	#N/A	#N/A	#N/A	#N/A	#N/A	#N/A	#N/A	#N/A	#N/A	#N/A	#N/A	#N/A	#N/A	#N/A
Otu01496	Porphyromonadaceae_unclassified	#N/A	#N/A	#N/A	#N/A	#N/A	#N/A	#N/A	#N/A	#N/A	#N/A	#N/A	#N/A	#N/A	#N/A	#N/A	#N/A	#N/A
Otu01498	Rhodocyclaceae_unclassified	#N/A	#N/A	#N/A	#N/A	#N/A	#N/A	#N/A	#N/A	#N/A	#N/A	#N/A	#N/A	#N/A	#N/A	#N/A	#N/A	#N/A
Otu01499	Bacteria_unclassified	0	0	0	0	0	0	0	0	0	0	1	0	0	0	2	0.5	0.407
Otu01500	Rhodocyclaceae_unclassified	#N/A	#N/A	#N/A	#N/A	#N/A	#N/A	#N/A	#N/A	#N/A	#N/A	#N/A	#N/A	#N/A	#N/A	#N/A	#N/A	#N/A
Otu01501	Shinella	1	0	0	0	0	0	0	0	0	0	0	0	0	0	8	0.408248	0.907
Otu01502	Microbacteriaceae_unclassified	0	0	0	0	0	0	1	0	0	0	0	0	0	0	9	0.5	0.403
Otu01504	Flavobacteriaceae_unclassified	1	0	0	0	0	0	0	0	0	0	0	0	0	0	8	0.408248	0.882
Otu01506	Bacillales_unclassified	0	0	0	0	0	0	0	0	0	0	0	0	0	1	14	0.57735	0.088
Otu01507	Clostridiales_unclassified	#N/A	#N/A	#N/A	#N/A	#N/A	#N/A	#N/A	#N/A	#N/A	#N/A	#N/A	#N/A	#N/A	#N/A	#N/A	#N/A	#N/A
Otu01510	Ruminococcaceae_unclassified	0	0	0	0	0	1	0	0	0	0	0	0	0	0	4	0.447214	0.553
Otu01511	Clostridium_XlVb	#N/A	#N/A	#N/A	#N/A	#N/A	#N/A	#N/A	#N/A	#N/A	#N/A	#N/A	#N/A	#N/A	#N/A	#N/A	#N/A	#N/A
Otu01512	Rhizobiales_unclassified	0	0	0	0	0	1	0	0	0	1	0	0	0	0	57	0.426401	0.803
Otu01513	Sphingobacterium	0	1	0	0	0	0	0	0	0	0	0	0	0	0	1	0.408248	0.886
Otu01514	Comamonadaceae_unclassified	0	0	0	0	0	0	0	0	0	0	1	0	0	0	2	0.5	0.392
Otu01515	Bacteria_unclassified	#N/A	#N/A	#N/A	#N/A	#N/A	#N/A	#N/A	#N/A	#N/A	#N/A	#N/A	#N/A	#N/A	#N/A	#N/A	#N/A	#N/A
Otu01516	Acidimicrobiales_unclassified	0	0	0	0	1	0	0	0	0	0	0	0	0	0	3	0.5	0.383
Otu01517	Rhizobiales_unclassified	0	0	0	0	0	0	1	0	0	0	0	0	0	0	9	0.5	0.403
Otu01519	Sphingomonadales_unclassified	#N/A	#N/A	#N/A	#N/A	#N/A	#N/A	#N/A	#N/A	#N/A	#N/A	#N/A	#N/A	#N/A	#N/A	#N/A	#N/A	#N/A
Otu01521	Prosthecobacter	0	0	0	0	0	0	0	0	0	1	0	0	0	0	11	0.408248	0.904
Otu01522	Sphingomonas	#N/A	#N/A	#N/A	#N/A	#N/A	#N/A	#N/A	#N/A	#N/A	#N/A	#N/A	#N/A	#N/A	#N/A	#N/A	#N/A	#N/A
Otu01523	Deltaproteobacteria_unclassified	0	0	0	0	0	0	0	0	0	1	0	0	0	0	11	0.408248	0.896
Otu01524	Lachnospiraceae_unclassified	0	0	0	0	1	0	0	0	0	0	0	0	0	0	3	0.5	0.383
Otu01526	Sphingobacterium	0	0	1	0	0	0	0	0	0	0	0	0	0	0	12	0.377964	1
Otu01527	Sphingomonadales_unclassified	0	0	0	1	0	0	0	0	0	0	0	0	0	0	6	0.408248	0.904
Otu01528	Anaerovorax	0	0	0	0	0	0	0	0	0	1	0	0	0	0	11	0.57735	0.056
Otu01529	Actinomycetales_unclassified	0	1	1	0	0	0	0	0	0	0	0	0	0	0	25	0.392232	1
Otu01530	Sphingobacterium	1	1	0	0	0	0	0	0	0	0	0	0	0	0	21	0.408248	0.922
Otu01533	Rhizobiales_unclassified	0	0	0	0	0	0	0	0	1	0	0	0	0	0	5	0.5	0.386
Otu01534	Rhizobiales_unclassified	0	0	0	0	0	0	0	1	0	0	0	0	0	0	10	0.707107	0.011
Otu01535	Bacteria_unclassified	0	0	0	0	0	0	0	1	0	0	0	0	0	0	10	0.707107	0.018
Otu01536	Parabacteroides	#N/A	#N/A	#N/A	#N/A	#N/A	#N/A	#N/A	#N/A	#N/A	#N/A	#N/A	#N/A	#N/A	#N/A	#N/A	#N/A	#N/A
Otu01537	Parachlamydia	0	0	0	0	1	1	0	0	0	0	0	0	0	0	40	0.471405	0.367
Otu01538	Bacteria_unclassified	0	0	0	0	0	0	0	0	0	1	0	0	0	0	11	0.408248	0.904
Otu01539	Burkholderiales_unclassified	0	0	0	0	0	0	0	0	0	0	0	0	0	1	14	0.57735	0.088
Otu01540	Atopobium	0	0	0	1	0	0	0	0	0	0	0	0	0	0	6	0.408248	0.89
Otu01541	Clostridiales_unclassified	#N/A	#N/A	#N/A	#N/A	#N/A	#N/A	#N/A	#N/A	#N/A	#N/A	#N/A	#N/A	#N/A	#N/A	#N/A	#N/A	#N/A
Otu01542	Gammaproteobacteria_unclassified	0	0	0	0	0	0	0	0	0	0	0	0	0	1	14	0.57735	0.088
Otu01543	Lachnospiraceae_unclassified	#N/A	#N/A	#N/A	#N/A	#N/A	#N/A	#N/A	#N/A	#N/A	#N/A	#N/A	#N/A	#N/A	#N/A	#N/A	#N/A	#N/A
Otu01544	Acinetobacter	0	0	0	0	0	0	0	0	0	0	0	0	0	1	14	0.483046	0.214
Otu01545	Lachnospiraceae_unclassified	#N/A	#N/A	#N/A	#N/A	#N/A	#N/A	#N/A	#N/A	#N/A	#N/A	#N/A	#N/A	#N/A	#N/A	#N/A	#N/A	#N/A
Otu01546	Ruminococcaceae_unclassified	#N/A	#N/A	#N/A	#N/A	#N/A	#N/A	#N/A	#N/A	#N/A	#N/A	#N/A	#N/A	#N/A	#N/A	#N/A	#N/A	#N/A
Otu01548	Bacilli_unclassified	0	0	0	0	0	0	0	0	0	0	0	0	0	1	14	0.57735	0.089
Otu01549	Comamonadaceae_unclassified	0	0	0	0	1	0	0	0	0	1	0	0	0	0	47	0.447214	0.626
Otu01550	Chitinophagaceae_unclassified	0	0	0	0	0	0	0	0	0	1	0	0	0	0	11	0.408248	0.904
Otu01551	Dysgonomonas	0	0	0	0	0	0	0	1	0	0	0	0	0	0	10	0.5	0.343
Otu01553	Actinomycetales_unclassified	0	0	0	0	1	1	0	0	0	0	0	0	0	0	40	0.471405	0.544
Otu01554	Lachnospiraceae_unclassified	0	0	1	0	0	0	0	0	0	0	0	0	0	0	12	0.534522	0.137
Otu01555	Planococcaceae_unclassified	0	0	0	0	0	0	0	0	0	0	0	0	0	1	14	0.57735	0.089
Otu01556	Nocardiopsis	0	0	1	0	0	0	0	0	0	0	0	0	0	0	12	0.377964	1
Otu01558	Bacillales_unclassified	0	0	0	0	0	0	0	0	0	0	0	0	0	1	14	0.816497	0.004
Otu01559	Enterobacteriaceae_unclassified	#N/A	#N/A	#N/A	#N/A	#N/A	#N/A	#N/A	#N/A	#N/A	#N/A	#N/A	#N/A	#N/A	#N/A	#N/A	#N/A	#N/A
Otu01563	Verrucomicrobia_unclassified	0	0	1	0	0	0	0	0	0	0	0	0	0	0	12	0.377964	1
Otu01564	Clostridium_XI	#N/A	#N/A	#N/A	#N/A	#N/A	#N/A	#N/A	#N/A	#N/A	#N/A	#N/A	#N/A	#N/A	#N/A	#N/A	#N/A	#N/A
Otu01565	Lachnospiraceae_unclassified	#N/A	#N/A	#N/A	#N/A	#N/A	#N/A	#N/A	#N/A	#N/A	#N/A	#N/A	#N/A	#N/A	#N/A	#N/A	#N/A	#N/A
Otu01566	Lachnospiraceae_unclassified	#N/A	#N/A	#N/A	#N/A	#N/A	#N/A	#N/A	#N/A	#N/A	#N/A	#N/A	#N/A	#N/A	#N/A	#N/A	#N/A	#N/A
Otu01567	Lachnospiraceae_unclassified	0	0	0	1	0	0	0	0	0	0	0	0	0	0	6	0.408248	0.89
Otu01569	Gammaproteobacteria_unclassified	#N/A	#N/A	#N/A	#N/A	#N/A	#N/A	#N/A	#N/A	#N/A	#N/A	#N/A	#N/A	#N/A	#N/A	#N/A	#N/A	#N/A
Otu01571	Proteobacteria_unclassified	0	0	0	0	0	0	0	0	0	1	0	0	0	0	11	0.408248	0.902
Otu01572	Flavobacteriaceae_unclassified	0	1	0	0	0	0	0	0	0	0	0	0	0	0	1	0.408248	0.894
Otu01573	Clostridiales_unclassified	#N/A	#N/A	#N/A	#N/A	#N/A	#N/A	#N/A	#N/A	#N/A	#N/A	#N/A	#N/A	#N/A	#N/A	#N/A	#N/A	#N/A
Otu01574	Flavobacterium	0	0	1	0	0	0	0	0	0	0	0	0	0	0	12	0.377964	1
Otu01576	Solimonas	0	0	0	0	0	0	0	0	0	0	1	0	0	0	2	0.5	0.399
Otu01577	Dysgonomonas	#N/A	#N/A	#N/A	#N/A	#N/A	#N/A	#N/A	#N/A	#N/A	#N/A	#N/A	#N/A	#N/A	#N/A	#N/A	#N/A	#N/A
Otu01579	Firmicutes_unclassified	#N/A	#N/A	#N/A	#N/A	#N/A	#N/A	#N/A	#N/A	#N/A	#N/A	#N/A	#N/A	#N/A	#N/A	#N/A	#N/A	#N/A
Otu01581	Burkholderiales_unclassified	0	0	0	0	0	0	0	1	0	0	0	0	0	0	10	0.5	0.377
Otu01582	Erysipelotrichaceae_unclassified	0	0	0	0	0	0	0	0	0	0	0	1	0	0	7	0.447214	0.544
Otu01583	Dysgonomonas	0	0	0	0	0	0	1	0	0	0	0	0	0	0	9	0.5	0.377
Otu01584	Erysipelotrichaceae_unclassified	#N/A	#N/A	#N/A	#N/A	#N/A	#N/A	#N/A	#N/A	#N/A	#N/A	#N/A	#N/A	#N/A	#N/A	#N/A	#N/A	#N/A
Otu01587	Chitinophagaceae_unclassified	0	0	0	0	0	0	0	0	0	0	0	1	0	0	7	0.447214	0.534
Otu01588	Pedobacter	0	1	1	0	0	0	0	0	0	0	0	0	0	0	25	0.392232	1
Otu01589	Ochrobactrum	0	0	0	0	1	0	0	0	0	0	0	0	0	0	3	0.5	0.383
Otu01591	Planococcaceae_unclassified	0	0	0	0	0	0	0	0	0	0	0	0	0	1	14	0.730297	0.003
Otu01592	Rhizobiales_unclassified	0	0	0	0	0	0	0	1	0	0	0	0	0	0	10	0.5	0.377
Otu01594	Coriobacteriaceae_unclassified	0	0	0	1	0	0	0	0	0	0	0	0	0	0	6	0.408248	0.89
Otu01595	Clostridium_XlVb	#N/A	#N/A	#N/A	#N/A	#N/A	#N/A	#N/A	#N/A	#N/A	#N/A	#N/A	#N/A	#N/A	#N/A	#N/A	#N/A	#N/A
Otu01596	Rothia	0	0	0	0	0	0	0	0	0	0	1	0	0	0	2	0.5	0.392
Otu01597	Flavobacterium	0	0	1	0	0	0	0	0	0	0	0	0	0	0	12	0.377964	1
Otu01598	Planctomycetaceae_unclassified	0	0	0	0	0	0	1	1	0	0	0	0	0	0	91	0.5	0.217
Otu01599	Deltaproteobacteria_unclassified	#N/A	#N/A	#N/A	#N/A	#N/A	#N/A	#N/A	#N/A	#N/A	#N/A	#N/A	#N/A	#N/A	#N/A	#N/A	#N/A	#N/A
Otu01600	Flavobacterium	0	0	1	0	0	0	0	0	0	0	0	0	0	0	12	0.377964	1
Otu01601	Sphingobacterium	0	0	1	0	0	0	0	0	0	0	0	0	0	0	12	0.377964	1
Otu01602	Clostridiales_unclassified	#N/A	#N/A	#N/A	#N/A	#N/A	#N/A	#N/A	#N/A	#N/A	#N/A	#N/A	#N/A	#N/A	#N/A	#N/A	#N/A	#N/A
Otu01603	Dysgonomonas	#N/A	#N/A	#N/A	#N/A	#N/A	#N/A	#N/A	#N/A	#N/A	#N/A	#N/A	#N/A	#N/A	#N/A	#N/A	#N/A	#N/A
Otu01604	Dysgonomonas	#N/A	#N/A	#N/A	#N/A	#N/A	#N/A	#N/A	#N/A	#N/A	#N/A	#N/A	#N/A	#N/A	#N/A	#N/A	#N/A	#N/A
Otu01605	Cloacibacterium	#N/A	#N/A	#N/A	#N/A	#N/A	#N/A	#N/A	#N/A	#N/A	#N/A	#N/A	#N/A	#N/A	#N/A	#N/A	#N/A	#N/A
Otu01606	Lachnospiraceae_unclassified	#N/A	#N/A	#N/A	#N/A	#N/A	#N/A	#N/A	#N/A	#N/A	#N/A	#N/A	#N/A	#N/A	#N/A	#N/A	#N/A	#N/A
Otu01607	Sphingomonadales_unclassified	0	0	0	0	0	0	0	0	0	1	0	0	0	0	11	0.408248	0.904
Otu01609	Acinetobacter	0	0	1	0	0	0	0	0	0	0	0	0	1	0	103	0.547723	0.112
Otu01612	Leadbetterella	#N/A	#N/A	#N/A	#N/A	#N/A	#N/A	#N/A	#N/A	#N/A	#N/A	#N/A	#N/A	#N/A	#N/A	#N/A	#N/A	#N/A
Otu01613	Microbacteriaceae_unclassified	#N/A	#N/A	#N/A	#N/A	#N/A	#N/A	#N/A	#N/A	#N/A	#N/A	#N/A	#N/A	#N/A	#N/A	#N/A	#N/A	#N/A
Otu01614	Betaproteobacteria_unclassified	#N/A	#N/A	#N/A	#N/A	#N/A	#N/A	#N/A	#N/A	#N/A	#N/A	#N/A	#N/A	#N/A	#N/A	#N/A	#N/A	#N/A
Otu01615	Clostridiales_unclassified	#N/A	#N/A	#N/A	#N/A	#N/A	#N/A	#N/A	#N/A	#N/A	#N/A	#N/A	#N/A	#N/A	#N/A	#N/A	#N/A	#N/A
Otu01616	Clostridiales_unclassified	#N/A	#N/A	#N/A	#N/A	#N/A	#N/A	#N/A	#N/A	#N/A	#N/A	#N/A	#N/A	#N/A	#N/A	#N/A	#N/A	#N/A
Otu01617	Actinomycetales_unclassified	0	0	0	0	0	1	0	0	0	0	0	0	0	0	4	0.447214	0.527
Otu01618	Dysgonomonas	0	0	0	1	0	0	0	0	0	1	0	0	0	0	74	0.408248	0.932
Otu01619	Deltaproteobacteria_unclassified	#N/A	#N/A	#N/A	#N/A	#N/A	#N/A	#N/A	#N/A	#N/A	#N/A	#N/A	#N/A	#N/A	#N/A	#N/A	#N/A	#N/A
Otu01621	Rhizobiales_unclassified	#N/A	#N/A	#N/A	#N/A	#N/A	#N/A	#N/A	#N/A	#N/A	#N/A	#N/A	#N/A	#N/A	#N/A	#N/A	#N/A	#N/A
Otu01622	Cellulomonadaceae_unclassified	0	0	0	0	0	1	0	0	0	1	0	0	0	0	57	0.603023	0.043
Otu01623	Actinomycetales_unclassified	0	0	0	0	0	0	0	1	0	0	0	0	0	0	10	0.5	0.343
Otu01624	Bacteria_unclassified	0	0	0	0	0	1	0	0	0	0	0	0	0	0	4	0.447214	0.548
Otu01625	Alphaproteobacteria_unclassified	0	0	0	0	0	1	0	0	0	0	0	0	0	0	4	0.447214	0.548
Otu01626	Dysgonomonas	#N/A	#N/A	#N/A	#N/A	#N/A	#N/A	#N/A	#N/A	#N/A	#N/A	#N/A	#N/A	#N/A	#N/A	#N/A	#N/A	#N/A
Otu01627	Clostridiales_unclassified	0	0	0	0	1	0	0	0	0	0	0	0	0	0	3	0.5	0.387
Otu01628	Gammaproteobacteria_unclassified	#N/A	#N/A	#N/A	#N/A	#N/A	#N/A	#N/A	#N/A	#N/A	#N/A	#N/A	#N/A	#N/A	#N/A	#N/A	#N/A	#N/A
Otu01629	Microbacteriaceae_unclassified	#N/A	#N/A	#N/A	#N/A	#N/A	#N/A	#N/A	#N/A	#N/A	#N/A	#N/A	#N/A	#N/A	#N/A	#N/A	#N/A	#N/A
Otu01630	Porphyromonadaceae_unclassified	#N/A	#N/A	#N/A	#N/A	#N/A	#N/A	#N/A	#N/A	#N/A	#N/A	#N/A	#N/A	#N/A	#N/A	#N/A	#N/A	#N/A
Otu01631	Acinetobacter	0	0	1	0	0	0	0	0	0	0	0	0	0	0	12	0.377964	1
Otu01632	Nocardioidaceae_unclassified	#N/A	#N/A	#N/A	#N/A	#N/A	#N/A	#N/A	#N/A	#N/A	#N/A	#N/A	#N/A	#N/A	#N/A	#N/A	#N/A	#N/A
Otu01633	Phenylobacterium	0	0	0	0	0	0	0	1	0	0	0	0	0	0	10	0.5	0.4
Otu01635	Bacteria_unclassified	#N/A	#N/A	#N/A	#N/A	#N/A	#N/A	#N/A	#N/A	#N/A	#N/A	#N/A	#N/A	#N/A	#N/A	#N/A	#N/A	#N/A
Otu01636	Coriobacteriaceae_unclassified	0	0	0	0	0	0	0	0	0	0	0	0	0	1	14	0.57735	0.09
Otu01637	Alphaproteobacteria_unclassified	0	0	1	0	0	0	0	0	0	0	0	0	1	0	103	0.547723	0.096
Otu01638	Lachnospiraceae_unclassified	#N/A	#N/A	#N/A	#N/A	#N/A	#N/A	#N/A	#N/A	#N/A	#N/A	#N/A	#N/A	#N/A	#N/A	#N/A	#N/A	#N/A
Otu01639	Dysgonomonas	#N/A	#N/A	#N/A	#N/A	#N/A	#N/A	#N/A	#N/A	#N/A	#N/A	#N/A	#N/A	#N/A	#N/A	#N/A	#N/A	#N/A
Otu01640	Actinomycetales_unclassified	0	1	0	0	0	0	0	0	0	0	0	0	0	0	1	0.408248	0.886
Otu01641	Actinomycetales_unclassified	1	0	0	0	0	0	0	0	0	0	0	0	0	0	8	0.408248	0.893
Otu01642	Gammaproteobacteria_unclassified	0	0	0	0	0	0	0	0	0	1	0	0	0	0	11	0.408248	0.904
Otu01643	Actinobaculum	0	0	0	0	0	1	0	0	0	0	0	0	0	0	4	0.447214	0.553
Otu01647	Alphaproteobacteria_unclassified	0	0	0	0	0	0	0	1	0	0	0	0	0	0	10	0.5	0.4
Otu01650	Dysgonomonas	0	0	0	0	0	1	0	0	0	0	0	0	0	0	4	0.447214	0.553
Otu01651	Spartobacteria_genera_incertae_sedis	0	0	0	0	0	0	0	1	0	0	0	0	0	0	10	0.5	0.377
Otu01652	Dysgonomonas	#N/A	#N/A	#N/A	#N/A	#N/A	#N/A	#N/A	#N/A	#N/A	#N/A	#N/A	#N/A	#N/A	#N/A	#N/A	#N/A	#N/A
Otu01653	Ruminococcaceae_unclassified	#N/A	#N/A	#N/A	#N/A	#N/A	#N/A	#N/A	#N/A	#N/A	#N/A	#N/A	#N/A	#N/A	#N/A	#N/A	#N/A	#N/A
Otu01655	Bacteria_unclassified	0	0	0	0	0	0	0	1	0	0	0	0	0	0	10	0.5	0.4
Otu01656	Alkaliphilus	#N/A	#N/A	#N/A	#N/A	#N/A	#N/A	#N/A	#N/A	#N/A	#N/A	#N/A	#N/A	#N/A	#N/A	#N/A	#N/A	#N/A
Otu01657	Parachlamydiaceae_unclassified	0	0	1	0	0	0	0	0	0	0	0	0	0	0	12	0.377964	1
Otu01658	Clostridiales_unclassified	#N/A	#N/A	#N/A	#N/A	#N/A	#N/A	#N/A	#N/A	#N/A	#N/A	#N/A	#N/A	#N/A	#N/A	#N/A	#N/A	#N/A
Otu01659	Dysgonomonas	0	0	0	1	0	0	0	0	0	0	0	0	0	0	6	0.408248	0.904
Otu01660	Actinomycetales_unclassified	0	0	0	0	0	1	0	1	0	0	0	0	0	0	56	0.471405	0.407
Otu01662	Microbacteriaceae_unclassified	0	0	0	0	0	1	0	0	0	0	0	0	0	0	4	0.447214	0.54
Otu01663	Rhizobiales_unclassified	#N/A	#N/A	#N/A	#N/A	#N/A	#N/A	#N/A	#N/A	#N/A	#N/A	#N/A	#N/A	#N/A	#N/A	#N/A	#N/A	#N/A
Otu01664	Coriobacteriaceae_unclassified	#N/A	#N/A	#N/A	#N/A	#N/A	#N/A	#N/A	#N/A	#N/A	#N/A	#N/A	#N/A	#N/A	#N/A	#N/A	#N/A	#N/A
Otu01665	Actinomycetales_unclassified	0	0	0	0	1	1	0	0	0	0	0	0	0	0	40	0.471405	0.353
Otu01666	Legionella	#N/A	#N/A	#N/A	#N/A	#N/A	#N/A	#N/A	#N/A	#N/A	#N/A	#N/A	#N/A	#N/A	#N/A	#N/A	#N/A	#N/A
Otu01667	Cohnella	0	0	0	0	0	0	0	1	0	1	0	0	0	0	96	0.547723	0.107
Otu01668	Planococcaceae_unclassified	0	0	0	0	0	0	0	0	0	0	0	0	0	1	14	0.483046	0.206
Otu01669	Alphaproteobacteria_unclassified	0	0	0	0	0	0	0	0	0	1	0	0	0	0	11	0.408248	0.904
Otu01671	Sphingobacterium	#N/A	#N/A	#N/A	#N/A	#N/A	#N/A	#N/A	#N/A	#N/A	#N/A	#N/A	#N/A	#N/A	#N/A	#N/A	#N/A	#N/A
Otu01673	Peptostreptococcaceae_unclassified	#N/A	#N/A	#N/A	#N/A	#N/A	#N/A	#N/A	#N/A	#N/A	#N/A	#N/A	#N/A	#N/A	#N/A	#N/A	#N/A	#N/A
Otu01676	Sphingobacterium	0	0	0	0	0	0	0	0	0	0	0	0	1	0	13	0.57735	0.103
Otu01677	Sphingobacterium	0	1	0	0	0	0	0	0	0	0	0	0	0	0	1	0.57735	0.049
Otu01678	Lachnospiraceae_unclassified	#N/A	#N/A	#N/A	#N/A	#N/A	#N/A	#N/A	#N/A	#N/A	#N/A	#N/A	#N/A	#N/A	#N/A	#N/A	#N/A	#N/A
Otu01679	Ruminococcaceae_unclassified	#N/A	#N/A	#N/A	#N/A	#N/A	#N/A	#N/A	#N/A	#N/A	#N/A	#N/A	#N/A	#N/A	#N/A	#N/A	#N/A	#N/A
Otu01680	Promicromonosporaceae_unclassified	0	0	0	0	0	1	0	0	0	0	0	0	0	0	4	0.447214	0.54
Otu01681	Bosea	#N/A	#N/A	#N/A	#N/A	#N/A	#N/A	#N/A	#N/A	#N/A	#N/A	#N/A	#N/A	#N/A	#N/A	#N/A	#N/A	#N/A
Otu01682	Acinetobacter	0	0	0	0	0	0	0	0	0	0	0	0	0	1	14	0.57735	0.09
Otu01683	Actinomycetales_unclassified	#N/A	#N/A	#N/A	#N/A	#N/A	#N/A	#N/A	#N/A	#N/A	#N/A	#N/A	#N/A	#N/A	#N/A	#N/A	#N/A	#N/A
Otu01684	Pseudoxanthomonas	0	0	0	0	0	0	0	0	0	1	0	0	0	0	11	0.408248	0.902
Otu01685	Micromonosporaceae_unclassified	0	0	0	0	0	1	0	0	0	0	0	0	0	0	4	0.447214	0.553
Otu01686	Clostridiales_unclassified	0	0	0	0	0	0	0	0	0	1	0	0	0	0	11	0.408248	0.896
Otu01687	Rhizobiales_unclassified	#N/A	#N/A	#N/A	#N/A	#N/A	#N/A	#N/A	#N/A	#N/A	#N/A	#N/A	#N/A	#N/A	#N/A	#N/A	#N/A	#N/A
Otu01688	Nocardioidaceae_unclassified	0	0	0	1	0	0	0	0	0	0	0	0	0	0	6	0.408248	0.904
Otu01692	Dysgonomonas	#N/A	#N/A	#N/A	#N/A	#N/A	#N/A	#N/A	#N/A	#N/A	#N/A	#N/A	#N/A	#N/A	#N/A	#N/A	#N/A	#N/A
Otu01693	Actinomycetales_unclassified	0	0	0	0	0	1	0	0	0	1	0	0	0	0	57	0.426401	0.779
Otu01694	Burkholderiales_unclassified	0	0	0	0	0	1	0	0	0	0	0	0	0	0	4	0.447214	0.548
Otu01695	Clostridiales_unclassified	0	0	1	0	0	0	0	0	0	0	0	0	0	0	12	0.377964	1
Otu01696	Sphingobacteriales_unclassified	0	0	1	0	0	0	0	0	0	0	0	0	0	0	12	0.377964	1
Otu01697	Bacteroidales_unclassified	0	0	0	0	0	0	0	0	0	1	0	0	0	0	11	0.408248	0.896
Otu01698	Clostridium_XlVb	0	0	0	0	1	0	1	0	0	0	0	0	0	0	45	0.5	0.211
Otu01699	Rhodococcus	0	0	0	0	0	0	0	0	0	1	0	0	0	0	11	0.408248	0.908
Otu01700	Dysgonomonas	#N/A	#N/A	#N/A	#N/A	#N/A	#N/A	#N/A	#N/A	#N/A	#N/A	#N/A	#N/A	#N/A	#N/A	#N/A	#N/A	#N/A
Otu01702	Coriobacteriaceae_unclassified	#N/A	#N/A	#N/A	#N/A	#N/A	#N/A	#N/A	#N/A	#N/A	#N/A	#N/A	#N/A	#N/A	#N/A	#N/A	#N/A	#N/A
Otu01703	Sphingomonas	0	0	0	0	0	0	1	0	0	0	0	0	0	0	9	0.5	0.403
Otu01705	Clostridiales_unclassified	0	0	0	0	0	0	0	0	0	0	0	0	0	1	14	0.483046	0.214
Otu01706	Hyphomicrobiaceae_unclassified	0	0	0	0	0	0	0	1	0	0	0	0	0	0	10	0.5	0.4
Otu01710	Comamonadaceae_unclassified	0	0	1	0	0	0	0	0	0	0	0	0	0	0	12	0.377964	1
Otu01711	Asaccharobacter	0	0	0	0	0	0	0	0	0	0	0	0	0	1	14	0.57735	0.089
Otu01713	Porphyromonadaceae_unclassified	0	0	0	1	0	0	0	0	0	0	0	0	0	0	6	0.408248	0.911
Otu01714	Clostridia_unclassified	0	0	0	0	0	0	0	0	0	0	0	0	0	1	14	0.68313	0.005
Otu01715	Dysgonomonas	#N/A	#N/A	#N/A	#N/A	#N/A	#N/A	#N/A	#N/A	#N/A	#N/A	#N/A	#N/A	#N/A	#N/A	#N/A	#N/A	#N/A
Otu01716	Planctomycetaceae_unclassified	0	0	0	0	0	1	0	0	0	1	0	0	0	0	57	0.426401	0.772
Otu01717	Clostridia_unclassified	#N/A	#N/A	#N/A	#N/A	#N/A	#N/A	#N/A	#N/A	#N/A	#N/A	#N/A	#N/A	#N/A	#N/A	#N/A	#N/A	#N/A
Otu01718	Clostridium_sensu_stricto	0	0	0	0	1	0	0	0	0	1	0	0	0	0	47	0.447214	0.623
Otu01719	Porphyromonadaceae_unclassified	#N/A	#N/A	#N/A	#N/A	#N/A	#N/A	#N/A	#N/A	#N/A	#N/A	#N/A	#N/A	#N/A	#N/A	#N/A	#N/A	#N/A
Otu01720	Peptostreptococcaceae_unclassified	#N/A	#N/A	#N/A	#N/A	#N/A	#N/A	#N/A	#N/A	#N/A	#N/A	#N/A	#N/A	#N/A	#N/A	#N/A	#N/A	#N/A
Otu01723	Burkholderiales_unclassified	#N/A	#N/A	#N/A	#N/A	#N/A	#N/A	#N/A	#N/A	#N/A	#N/A	#N/A	#N/A	#N/A	#N/A	#N/A	#N/A	#N/A
Otu01726	Hyphomicrobiaceae_unclassified	0	0	0	0	0	0	1	1	0	0	0	0	0	0	91	0.5	0.223
Otu01727	Proteiniclasticum	0	0	0	0	0	0	0	0	0	0	0	0	0	1	14	0.57735	0.09
Otu01728	Ohtaekwangia	0	0	0	0	0	0	0	1	0	0	0	0	0	0	10	0.5	0.343
Otu01729	Bacteria_unclassified	#N/A	#N/A	#N/A	#N/A	#N/A	#N/A	#N/A	#N/A	#N/A	#N/A	#N/A	#N/A	#N/A	#N/A	#N/A	#N/A	#N/A
Otu01733	Lachnospiraceae_unclassified	0	0	1	0	0	0	0	0	0	0	0	0	0	0	12	0.377964	1
Otu01735	Nocardioidaceae_unclassified	#N/A	#N/A	#N/A	#N/A	#N/A	#N/A	#N/A	#N/A	#N/A	#N/A	#N/A	#N/A	#N/A	#N/A	#N/A	#N/A	#N/A
Otu01739	Flavobacteriaceae_unclassified	0	0	0	0	0	0	0	0	0	0	0	1	0	0	7	0.447214	0.544
Otu01740	Clostridiales_unclassified	0	0	0	0	0	0	0	0	0	0	0	0	0	1	14	0.57735	0.088
Otu01741	Sphingomonas	0	0	0	0	0	1	0	0	0	1	0	0	0	0	57	0.426401	0.785
Otu01742	Promicromonosporaceae_unclassified	0	0	0	0	0	1	0	1	0	0	0	0	0	0	56	0.471405	0.407
Otu01744	Firmicutes_unclassified	#N/A	#N/A	#N/A	#N/A	#N/A	#N/A	#N/A	#N/A	#N/A	#N/A	#N/A	#N/A	#N/A	#N/A	#N/A	#N/A	#N/A
Otu01745	Ruminococcaceae_unclassified	0	0	0	1	0	0	0	0	0	0	0	0	0	0	6	0.408248	0.898
Otu01746	Actinomycetales_unclassified	#N/A	#N/A	#N/A	#N/A	#N/A	#N/A	#N/A	#N/A	#N/A	#N/A	#N/A	#N/A	#N/A	#N/A	#N/A	#N/A	#N/A
Otu01747	Dysgonomonas	0	0	0	1	0	0	0	0	0	0	0	0	0	0	6	0.408248	0.89
Otu01751	Rhodobacteraceae_unclassified	0	0	1	0	0	0	0	0	0	0	0	0	0	0	12	0.377964	1
Otu01752	Firmicutes_unclassified	#N/A	#N/A	#N/A	#N/A	#N/A	#N/A	#N/A	#N/A	#N/A	#N/A	#N/A	#N/A	#N/A	#N/A	#N/A	#N/A	#N/A
Otu01756	Rhizobiales_unclassified	0	0	0	0	0	0	0	1	0	0	0	0	0	0	10	0.5	0.4
Otu01757	Acinetobacter	0	0	1	0	0	0	0	0	0	0	0	0	0	0	12	0.377964	1
Otu01758	Acinetobacter	0	1	1	0	0	0	0	0	0	0	0	0	0	0	25	0.392232	1
Otu01760	Bacteroidetes_unclassified	0	0	0	0	0	1	0	1	0	0	0	0	0	0	56	0.471405	0.408
Otu01761	Bacilli_unclassified	0	0	0	0	0	0	0	0	0	0	0	0	1	0	13	0.57735	0.081
Otu01763	Ohtaekwangia	0	0	0	0	0	0	0	1	0	0	0	0	0	0	10	0.5	0.4
Otu01765	Alteromonadales_unclassified	0	0	0	0	0	1	0	0	0	0	0	0	0	0	4	0.447214	0.545
Otu01766	Ohtaekwangia	0	0	0	0	0	1	0	0	0	1	0	0	0	0	57	0.426401	0.786
Otu01767	Hyphomicrobium	0	0	0	0	0	0	0	0	0	1	0	0	0	0	11	0.408248	0.89
Otu01768	Clostridiales_unclassified	0	0	0	0	0	0	1	0	0	0	0	0	0	0	9	0.5	0.406
Otu01769	Rhizobiales_unclassified	0	0	0	0	0	0	0	1	0	0	0	0	0	0	10	0.5	0.4
Otu01772	Deltaproteobacteria_unclassified	0	0	0	0	0	0	0	1	0	0	0	0	0	0	10	0.5	0.4
Otu01773	Burkholderiales_incertae_sedis_unclassified	0	0	0	0	0	1	0	0	0	0	0	0	0	0	4	0.447214	0.527
Otu01774	Acetobacteraceae_unclassified	0	0	0	0	1	0	0	0	0	0	0	0	0	0	3	0.5	0.375
Otu01775	Chitinophagaceae_unclassified	0	0	0	0	0	0	0	1	0	0	0	0	0	0	10	0.5	0.377
Otu01776	Opitutus	0	0	0	0	1	0	0	0	0	0	0	0	0	0	3	0.5	0.375
Otu01777	Bacteroidetes_unclassified	0	0	0	1	0	0	0	0	0	0	0	0	0	0	6	0.408248	0.893
Otu01778	Porphyromonadaceae_unclassified	0	0	0	0	0	1	0	1	0	0	0	0	0	0	56	0.471405	0.404
Otu01779	Rhizobiales_unclassified	0	0	0	0	0	1	0	0	0	0	0	0	0	0	4	0.447214	0.545
Otu01780	Alphaproteobacteria_unclassified	0	0	0	0	1	0	0	0	0	0	0	0	0	0	3	0.5	0.383
Otu01781	Alphaproteobacteria_unclassified	0	0	0	0	0	1	0	1	0	0	0	0	0	0	56	0.471405	0.404
Otu01783	Alphaproteobacteria_unclassified	#N/A	#N/A	#N/A	#N/A	#N/A	#N/A	#N/A	#N/A	#N/A	#N/A	#N/A	#N/A	#N/A	#N/A	#N/A	#N/A	#N/A
Otu01785	Bacilli_unclassified	#N/A	#N/A	#N/A	#N/A	#N/A	#N/A	#N/A	#N/A	#N/A	#N/A	#N/A	#N/A	#N/A	#N/A	#N/A	#N/A	#N/A
Otu01786	Rhizobiales_unclassified	0	0	0	0	0	0	0	1	0	0	0	0	0	0	10	0.5	0.377
Otu01787	Firmicutes_unclassified	0	0	0	0	0	1	0	0	0	0	0	0	0	0	4	0.447214	0.527
Otu01789	Mucilaginibacter	0	0	0	0	0	0	0	1	0	0	0	0	0	0	10	0.5	0.343
Otu01790	Dysgonomonas	0	0	0	0	0	1	0	0	0	1	0	0	0	0	57	0.426401	0.784
Otu01791	Erythrobacteraceae_unclassified	0	0	0	0	0	0	0	1	0	0	0	0	0	0	10	0.5	0.4
Otu01794	Lactococcus	#N/A	#N/A	#N/A	#N/A	#N/A	#N/A	#N/A	#N/A	#N/A	#N/A	#N/A	#N/A	#N/A	#N/A	#N/A	#N/A	#N/A
Otu01798	Firmicutes_unclassified	0	0	0	0	0	0	1	0	0	0	0	0	0	0	9	0.5	0.377
Otu01802	Dysgonomonas	0	0	0	0	0	1	0	0	0	0	0	0	0	0	4	0.447214	0.553
Otu01803	Iamia	#N/A	#N/A	#N/A	#N/A	#N/A	#N/A	#N/A	#N/A	#N/A	#N/A	#N/A	#N/A	#N/A	#N/A	#N/A	#N/A	#N/A
Otu01804	Dysgonomonas	#N/A	#N/A	#N/A	#N/A	#N/A	#N/A	#N/A	#N/A	#N/A	#N/A	#N/A	#N/A	#N/A	#N/A	#N/A	#N/A	#N/A
Otu01805	Gp	0	0	0	0	0	1	0	0	0	0	0	0	0	0	4	0.447214	0.545
Otu01806	Dysgonomonas	#N/A	#N/A	#N/A	#N/A	#N/A	#N/A	#N/A	#N/A	#N/A	#N/A	#N/A	#N/A	#N/A	#N/A	#N/A	#N/A	#N/A
Otu01807	Actinomycetales_unclassified	0	0	0	1	0	0	0	0	0	0	0	0	0	0	6	0.408248	0.902
Otu01808	Mogibacterium	1	0	0	0	0	0	0	0	0	0	0	0	0	0	8	0.408248	0.881
Otu01810	Clostridium_XI	0	0	0	0	0	0	0	0	0	1	0	0	0	0	11	0.408248	0.896
Otu01811	Aurantimonas	0	1	0	0	0	0	0	0	0	0	0	0	0	0	1	0.408248	0.909
Otu01812	Actinomycetales_unclassified	0	0	0	0	0	1	0	1	0	0	0	0	0	0	56	0.471405	0.399
Otu01815	Betaproteobacteria_unclassified	#N/A	#N/A	#N/A	#N/A	#N/A	#N/A	#N/A	#N/A	#N/A	#N/A	#N/A	#N/A	#N/A	#N/A	#N/A	#N/A	#N/A
Otu01816	Chitinophagaceae_unclassified	0	0	0	0	0	1	0	0	0	0	0	0	0	0	4	0.447214	0.545
Otu01817	Rhizobiales_unclassified	#N/A	#N/A	#N/A	#N/A	#N/A	#N/A	#N/A	#N/A	#N/A	#N/A	#N/A	#N/A	#N/A	#N/A	#N/A	#N/A	#N/A
Otu01818	Bosea	0	0	0	0	0	1	0	0	0	0	0	0	0	0	4	0.447214	0.553
Otu01819	Planifilum	1	0	1	0	0	0	0	0	0	0	0	0	0	0	88	0.392232	1
Otu01820	Phyllobacteriaceae_unclassified	0	0	0	0	0	0	1	0	0	0	0	0	0	0	9	0.5	0.377
Otu01821	Burkholderiales_unclassified	#N/A	#N/A	#N/A	#N/A	#N/A	#N/A	#N/A	#N/A	#N/A	#N/A	#N/A	#N/A	#N/A	#N/A	#N/A	#N/A	#N/A
Otu01822	Sedimentibacter	#N/A	#N/A	#N/A	#N/A	#N/A	#N/A	#N/A	#N/A	#N/A	#N/A	#N/A	#N/A	#N/A	#N/A	#N/A	#N/A	#N/A
Otu01823	Firmicutes_unclassified	0	0	0	1	0	0	0	0	0	0	0	1	0	0	70	0.426401	0.8
Otu01824	Comamonadaceae_unclassified	0	0	0	0	0	0	0	0	0	1	0	0	0	0	11	0.408248	0.908
Otu01825	Ruminococcaceae_unclassified	#N/A	#N/A	#N/A	#N/A	#N/A	#N/A	#N/A	#N/A	#N/A	#N/A	#N/A	#N/A	#N/A	#N/A	#N/A	#N/A	#N/A
Otu01826	Marmoricola	1	0	0	0	0	0	0	0	0	0	0	0	0	0	8	0.408248	0.893
Otu01827	Paenibacillus	0	0	0	0	0	0	1	0	0	0	0	0	0	0	9	0.5	0.377
Otu01828	Dysgonomonas	#N/A	#N/A	#N/A	#N/A	#N/A	#N/A	#N/A	#N/A	#N/A	#N/A	#N/A	#N/A	#N/A	#N/A	#N/A	#N/A	#N/A
Otu01829	Zimmermannella	#N/A	#N/A	#N/A	#N/A	#N/A	#N/A	#N/A	#N/A	#N/A	#N/A	#N/A	#N/A	#N/A	#N/A	#N/A	#N/A	#N/A
Otu01831	Bacillales_unclassified	0	0	0	1	0	0	0	0	0	0	0	0	0	0	6	0.408248	0.902
Otu01832	Planococcaceae_unclassified	0	0	0	1	0	0	0	0	0	0	0	0	0	0	6	0.408248	0.902
Otu01834	Porphyromonadaceae_unclassified	#N/A	#N/A	#N/A	#N/A	#N/A	#N/A	#N/A	#N/A	#N/A	#N/A	#N/A	#N/A	#N/A	#N/A	#N/A	#N/A	#N/A
Otu01835	Byssovorax	0	0	0	0	0	1	0	0	0	0	0	0	0	0	4	0.447214	0.545
Otu01836	Nocardioidaceae_unclassified	#N/A	#N/A	#N/A	#N/A	#N/A	#N/A	#N/A	#N/A	#N/A	#N/A	#N/A	#N/A	#N/A	#N/A	#N/A	#N/A	#N/A
Otu01837	Gammaproteobacteria_unclassified	0	0	0	0	1	0	0	0	0	1	0	0	0	0	47	0.447214	0.607
Otu01838	OD_genus_incertae_sedis	0	0	0	0	0	0	0	0	0	0	1	0	0	0	2	0.5	0.399
Otu01840	Sphingobacterium	0	0	0	0	0	1	0	0	1	0	0	0	0	0	51	0.471405	0.417
Otu01843	Clostridium_XlVa	#N/A	#N/A	#N/A	#N/A	#N/A	#N/A	#N/A	#N/A	#N/A	#N/A	#N/A	#N/A	#N/A	#N/A	#N/A	#N/A	#N/A
Otu01845	Clostridium_XlVb	0	0	0	0	1	0	0	0	0	0	0	0	0	0	3	0.5	0.383
Otu01846	Bacteria_unclassified	#N/A	#N/A	#N/A	#N/A	#N/A	#N/A	#N/A	#N/A	#N/A	#N/A	#N/A	#N/A	#N/A	#N/A	#N/A	#N/A	#N/A
Otu01847	Sphingobacterium	0	0	0	0	0	0	0	0	0	0	0	1	0	0	7	0.447214	0.524
Otu01849	Flavobacterium	#N/A	#N/A	#N/A	#N/A	#N/A	#N/A	#N/A	#N/A	#N/A	#N/A	#N/A	#N/A	#N/A	#N/A	#N/A	#N/A	#N/A
Otu01850	Lactobacillales_unclassified	1	0	0	0	0	0	0	0	0	0	0	0	0	0	8	0.408248	0.893
Otu01851	Proteobacteria_unclassified	#N/A	#N/A	#N/A	#N/A	#N/A	#N/A	#N/A	#N/A	#N/A	#N/A	#N/A	#N/A	#N/A	#N/A	#N/A	#N/A	#N/A
Otu01853	Flavobacteriaceae_unclassified	0	1	0	0	0	0	0	0	0	0	0	0	0	0	1	0.408248	0.894
Otu01854	Flavobacterium	0	0	0	1	0	0	0	0	0	0	0	0	0	0	6	0.408248	0.911
Otu01855	Proteobacteria_unclassified	#N/A	#N/A	#N/A	#N/A	#N/A	#N/A	#N/A	#N/A	#N/A	#N/A	#N/A	#N/A	#N/A	#N/A	#N/A	#N/A	#N/A
Otu01858	Porphyromonadaceae_unclassified	#N/A	#N/A	#N/A	#N/A	#N/A	#N/A	#N/A	#N/A	#N/A	#N/A	#N/A	#N/A	#N/A	#N/A	#N/A	#N/A	#N/A
Otu01860	Dysgonomonas	0	0	0	1	0	1	0	0	0	0	0	0	0	0	52	0.426401	0.802
Otu01863	Flavobacterium	0	0	0	0	0	0	0	0	0	1	0	0	0	0	11	0.408248	0.896
Otu01864	Spartobacteria_genera_incertae_sedis	#N/A	#N/A	#N/A	#N/A	#N/A	#N/A	#N/A	#N/A	#N/A	#N/A	#N/A	#N/A	#N/A	#N/A	#N/A	#N/A	#N/A
Otu01865	Actinomycetales_unclassified	#N/A	#N/A	#N/A	#N/A	#N/A	#N/A	#N/A	#N/A	#N/A	#N/A	#N/A	#N/A	#N/A	#N/A	#N/A	#N/A	#N/A
Otu01866	Porphyromonadaceae_unclassified	#N/A	#N/A	#N/A	#N/A	#N/A	#N/A	#N/A	#N/A	#N/A	#N/A	#N/A	#N/A	#N/A	#N/A	#N/A	#N/A	#N/A
Otu01867	Singulisphaera	0	0	0	0	0	0	0	0	0	1	0	0	0	0	11	0.408248	0.896
Otu01868	Steroidobacter	0	0	0	0	0	0	0	1	0	0	0	1	0	0	80	0.471405	0.403
Otu01869	Xanthomonadaceae_unclassified	0	0	0	0	0	0	0	1	0	0	0	0	0	0	10	0.707107	0.02
Otu01870	Stenotrophomonas	0	0	0	0	0	0	0	0	0	1	0	0	0	0	11	0.408248	0.904
Otu01872	Dysgonomonas	0	0	0	1	0	0	0	0	0	0	0	0	0	0	6	0.408248	0.902
Otu01875	Erysipelothrix	#N/A	#N/A	#N/A	#N/A	#N/A	#N/A	#N/A	#N/A	#N/A	#N/A	#N/A	#N/A	#N/A	#N/A	#N/A	#N/A	#N/A
Otu01876	Ruminococcaceae_unclassified	#N/A	#N/A	#N/A	#N/A	#N/A	#N/A	#N/A	#N/A	#N/A	#N/A	#N/A	#N/A	#N/A	#N/A	#N/A	#N/A	#N/A
Otu01877	Bacteroidetes_unclassified	0	0	0	0	0	0	0	1	0	0	0	0	0	0	10	0.707107	0.012
Otu01878	Bacteroidetes_unclassified	0	0	0	0	1	0	0	0	0	0	0	0	0	0	3	0.5	0.383
Otu01879	Bacteroidetes_unclassified	#N/A	#N/A	#N/A	#N/A	#N/A	#N/A	#N/A	#N/A	#N/A	#N/A	#N/A	#N/A	#N/A	#N/A	#N/A	#N/A	#N/A
Otu01880	Nocardioidaceae_unclassified	#N/A	#N/A	#N/A	#N/A	#N/A	#N/A	#N/A	#N/A	#N/A	#N/A	#N/A	#N/A	#N/A	#N/A	#N/A	#N/A	#N/A
Otu01882	Actinomycetales_unclassified	#N/A	#N/A	#N/A	#N/A	#N/A	#N/A	#N/A	#N/A	#N/A	#N/A	#N/A	#N/A	#N/A	#N/A	#N/A	#N/A	#N/A
Otu01883	Actinomycetales_unclassified	0	0	0	1	0	0	0	0	0	0	0	0	0	0	6	0.57735	0.057
Otu01884	Actinomycetales_unclassified	0	0	0	0	1	0	0	0	0	0	0	0	0	0	3	0.5	0.375
Otu01885	Microbacteriaceae_unclassified	0	0	0	1	1	1	0	0	0	0	0	0	0	0	251	0.447214	0.648
Otu01886	Verrucomicrobiaceae_unclassified	0	0	0	0	0	0	0	0	0	1	0	1	0	0	81	0.426401	0.785
Otu01887	Clostridiales_unclassified	0	0	1	0	0	0	0	0	0	0	0	0	0	0	12	0.377964	1
Otu01890	Actinomycetales_unclassified	0	0	0	0	0	1	0	0	0	0	0	0	0	0	4	0.447214	0.553
Otu01891	Actinomycetales_unclassified	0	0	0	1	0	0	0	0	0	0	0	0	0	0	6	0.408248	0.898
Otu01892	Dysgonomonas	0	0	0	1	0	0	0	1	0	0	0	0	0	0	73	0.447214	0.638
Otu01893	Bacteria_unclassified	#N/A	#N/A	#N/A	#N/A	#N/A	#N/A	#N/A	#N/A	#N/A	#N/A	#N/A	#N/A	#N/A	#N/A	#N/A	#N/A	#N/A
Otu01894	Actinomycetales_unclassified	#N/A	#N/A	#N/A	#N/A	#N/A	#N/A	#N/A	#N/A	#N/A	#N/A	#N/A	#N/A	#N/A	#N/A	#N/A	#N/A	#N/A
Otu01895	Bacteria_unclassified	#N/A	#N/A	#N/A	#N/A	#N/A	#N/A	#N/A	#N/A	#N/A	#N/A	#N/A	#N/A	#N/A	#N/A	#N/A	#N/A	#N/A
Otu01896	Ilumatobacter	0	0	0	0	0	1	0	1	0	0	0	0	0	0	56	0.471405	0.404
Otu01897	Actinobacteria_unclassified	#N/A	#N/A	#N/A	#N/A	#N/A	#N/A	#N/A	#N/A	#N/A	#N/A	#N/A	#N/A	#N/A	#N/A	#N/A	#N/A	#N/A
Otu01898	Actinomycetales_unclassified	0	0	0	0	0	1	0	0	0	0	0	0	0	0	4	0.447214	0.54
Otu01899	Promicromonosporaceae_unclassified	0	0	0	0	0	0	0	1	0	0	0	0	0	0	10	0.5	0.4
Otu01900	Bacteria_unclassified	#N/A	#N/A	#N/A	#N/A	#N/A	#N/A	#N/A	#N/A	#N/A	#N/A	#N/A	#N/A	#N/A	#N/A	#N/A	#N/A	#N/A
Otu01902	Actinomycetales_unclassified	#N/A	#N/A	#N/A	#N/A	#N/A	#N/A	#N/A	#N/A	#N/A	#N/A	#N/A	#N/A	#N/A	#N/A	#N/A	#N/A	#N/A
Otu01903	Bacteria_unclassified	0	0	0	0	0	0	0	1	0	0	0	0	0	0	10	0.5	0.4
Otu01904	Dysgonomonas	0	0	0	1	0	0	0	0	0	0	0	0	0	0	6	0.57735	0.061
Otu01905	Nocardioidaceae_unclassified	#N/A	#N/A	#N/A	#N/A	#N/A	#N/A	#N/A	#N/A	#N/A	#N/A	#N/A	#N/A	#N/A	#N/A	#N/A	#N/A	#N/A
Otu01907	Pseudomonadaceae_unclassified	1	0	0	0	0	0	0	0	0	0	1	0	0	0	33	0.447214	0.65
Otu01910	Proteobacteria_unclassified	0	0	0	0	1	0	0	0	0	0	0	0	0	0	3	0.5	0.375
Otu01912	Rhizobiales_unclassified	0	0	0	0	0	0	0	1	0	0	0	0	0	0	10	0.5	0.343
Otu01914	Rhizobiales_unclassified	0	0	0	0	0	0	0	1	0	0	0	0	0	0	10	0.707107	0.02
Otu01915	Firmicutes_unclassified	#N/A	#N/A	#N/A	#N/A	#N/A	#N/A	#N/A	#N/A	#N/A	#N/A	#N/A	#N/A	#N/A	#N/A	#N/A	#N/A	#N/A
Otu01916	Dysgonomonas	0	0	0	0	0	0	0	1	0	0	0	0	0	0	10	0.5	0.343
Otu01917	Dysgonomonas	0	0	0	1	0	0	0	0	0	0	0	0	0	0	6	0.408248	0.902
Otu01918	Dysgonomonas	0	0	0	0	0	0	0	1	0	0	0	0	0	0	10	0.5	0.343
Otu01919	Rhizobiales_unclassified	0	0	0	0	0	0	0	1	0	0	0	0	0	0	10	0.5	0.4
Otu01920	Dysgonomonas	0	0	0	1	0	0	0	1	0	0	0	0	0	0	73	0.447214	0.638
Otu01921	Dysgonomonas	#N/A	#N/A	#N/A	#N/A	#N/A	#N/A	#N/A	#N/A	#N/A	#N/A	#N/A	#N/A	#N/A	#N/A	#N/A	#N/A	#N/A
Otu01922	Firmicutes_unclassified	0	0	0	0	0	0	0	0	0	1	0	0	0	0	11	0.408248	0.901
Otu01924	Rhizobiaceae_unclassified	0	0	0	0	0	0	0	1	0	0	0	0	0	0	10	0.5	0.343
Otu01925	Firmicutes_unclassified	#N/A	#N/A	#N/A	#N/A	#N/A	#N/A	#N/A	#N/A	#N/A	#N/A	#N/A	#N/A	#N/A	#N/A	#N/A	#N/A	#N/A
Otu01930	Pedobacter	0	1	0	0	0	0	0	0	0	0	0	0	0	0	1	0.408248	0.909
Otu01931	Dysgonomonas	#N/A	#N/A	#N/A	#N/A	#N/A	#N/A	#N/A	#N/A	#N/A	#N/A	#N/A	#N/A	#N/A	#N/A	#N/A	#N/A	#N/A
Otu01933	Sphingobacterium	0	0	0	0	0	0	0	1	0	0	0	0	0	0	10	0.5	0.343
Otu01934	Devosia	0	0	1	0	0	0	0	1	0	0	0	0	0	0	97	0.426401	0.772
Otu01936	Bosea	0	0	0	0	0	0	0	1	0	0	0	0	0	0	10	0.5	0.4
Otu01937	Rhizobiales_unclassified	0	0	0	0	0	1	0	1	0	0	0	0	0	0	56	0.471405	0.398
Otu01939	Rhizobiales_unclassified	0	0	0	0	0	1	0	0	0	0	0	0	0	0	4	0.447214	0.553
Otu01940	Firmicutes_unclassified	0	0	0	1	0	0	0	0	0	0	0	0	0	0	6	0.408248	0.898
Otu01941	Dysgonomonas	#N/A	#N/A	#N/A	#N/A	#N/A	#N/A	#N/A	#N/A	#N/A	#N/A	#N/A	#N/A	#N/A	#N/A	#N/A	#N/A	#N/A
Otu01942	Rhizobiales_unclassified	#N/A	#N/A	#N/A	#N/A	#N/A	#N/A	#N/A	#N/A	#N/A	#N/A	#N/A	#N/A	#N/A	#N/A	#N/A	#N/A	#N/A
Otu01944	Dysgonomonas	#N/A	#N/A	#N/A	#N/A	#N/A	#N/A	#N/A	#N/A	#N/A	#N/A	#N/A	#N/A	#N/A	#N/A	#N/A	#N/A	#N/A
Otu01946	Firmicutes_unclassified	#N/A	#N/A	#N/A	#N/A	#N/A	#N/A	#N/A	#N/A	#N/A	#N/A	#N/A	#N/A	#N/A	#N/A	#N/A	#N/A	#N/A
Otu01947	Phyllobacteriaceae_unclassified	#N/A	#N/A	#N/A	#N/A	#N/A	#N/A	#N/A	#N/A	#N/A	#N/A	#N/A	#N/A	#N/A	#N/A	#N/A	#N/A	#N/A
Otu01948	Chitinophagaceae_unclassified	0	0	0	0	0	1	0	0	0	0	0	0	0	0	4	0.447214	0.545
Otu01950	Bradyrhizobiaceae_unclassified	0	0	0	0	0	0	0	0	0	0	1	0	0	0	2	0.5	0.392
Otu01951	Coriobacteriaceae_unclassified	1	0	0	0	0	0	0	0	0	0	0	0	0	0	8	0.408248	0.882
Otu01952	Gammaproteobacteria_unclassified	0	0	0	0	0	0	0	1	0	1	0	0	0	0	96	0.447214	0.61
Otu01954	Clostridiales_unclassified	0	0	0	0	0	0	0	0	0	1	0	0	0	0	11	0.408248	0.904
Otu01955	Lachnospiraceae_unclassified	0	0	0	0	0	0	0	0	0	0	0	0	0	1	14	0.57735	0.088
Otu01956	Actinomycetales_unclassified	0	0	0	0	0	1	0	0	0	0	0	0	0	0	4	0.447214	0.54
Otu01957	Actinomycetales_unclassified	#N/A	#N/A	#N/A	#N/A	#N/A	#N/A	#N/A	#N/A	#N/A	#N/A	#N/A	#N/A	#N/A	#N/A	#N/A	#N/A	#N/A
Otu01958	Clostridium_XI	#N/A	#N/A	#N/A	#N/A	#N/A	#N/A	#N/A	#N/A	#N/A	#N/A	#N/A	#N/A	#N/A	#N/A	#N/A	#N/A	#N/A
Otu01960	Micrococcaceae_unclassified	1	0	0	0	0	0	0	0	0	0	0	1	0	0	78	0.426401	0.795
Otu01963	Clostridiaceae__unclassified	0	1	1	0	0	0	0	0	0	0	0	0	0	1	182	0.5	0.286
Otu01964	Micromonospora	0	0	0	0	1	0	0	0	0	0	0	0	0	0	3	0.5	0.387
Otu01966	Bacteria_unclassified	1	0	0	0	0	0	0	0	0	0	0	0	0	0	8	0.408248	0.893
Otu01969	Clostridiales_unclassified	#N/A	#N/A	#N/A	#N/A	#N/A	#N/A	#N/A	#N/A	#N/A	#N/A	#N/A	#N/A	#N/A	#N/A	#N/A	#N/A	#N/A
Otu01970	Gallicola	#N/A	#N/A	#N/A	#N/A	#N/A	#N/A	#N/A	#N/A	#N/A	#N/A	#N/A	#N/A	#N/A	#N/A	#N/A	#N/A	#N/A
Otu01971	Dysgonomonas	#N/A	#N/A	#N/A	#N/A	#N/A	#N/A	#N/A	#N/A	#N/A	#N/A	#N/A	#N/A	#N/A	#N/A	#N/A	#N/A	#N/A
Otu01972	Lachnospiraceae_unclassified	#N/A	#N/A	#N/A	#N/A	#N/A	#N/A	#N/A	#N/A	#N/A	#N/A	#N/A	#N/A	#N/A	#N/A	#N/A	#N/A	#N/A
Otu01973	Nocardioides	0	1	0	0	0	0	0	0	0	0	0	0	0	0	1	0.408248	0.888
Otu01976	Anaerovorax	1	0	0	0	0	0	0	0	0	0	0	0	0	0	8	0.408248	0.881
Otu01979	Sandaracinobacter	0	0	0	0	0	0	0	0	0	0	0	1	0	0	7	0.447214	0.534
Otu01980	Clostridiales_unclassified	#N/A	#N/A	#N/A	#N/A	#N/A	#N/A	#N/A	#N/A	#N/A	#N/A	#N/A	#N/A	#N/A	#N/A	#N/A	#N/A	#N/A
Otu01981	Actinomycetales_unclassified	#N/A	#N/A	#N/A	#N/A	#N/A	#N/A	#N/A	#N/A	#N/A	#N/A	#N/A	#N/A	#N/A	#N/A	#N/A	#N/A	#N/A
Otu01983	Sphingomonadaceae_unclassified	0	0	0	0	1	0	0	1	0	1	0	1	0	0	1096	0.458831	0.597
Otu01984	Ruminococcus	#N/A	#N/A	#N/A	#N/A	#N/A	#N/A	#N/A	#N/A	#N/A	#N/A	#N/A	#N/A	#N/A	#N/A	#N/A	#N/A	#N/A
Otu01985	Syntrophococcus	0	0	1	0	0	0	0	0	0	0	0	0	0	0	12	0.377964	1
Otu01988	Flavobacteriaceae_unclassified	0	0	0	0	0	0	0	0	0	0	1	0	0	0	2	0.5	0.407
Otu01989	Acinetobacter	0	0	0	0	0	0	0	0	0	0	0	0	1	1	105	0.57735	0.061
Otu01991	Coriobacteriaceae_unclassified	0	0	0	0	0	0	0	0	0	0	0	0	0	1	14	0.57735	0.088
Otu01992	Enterorhabdus	#N/A	#N/A	#N/A	#N/A	#N/A	#N/A	#N/A	#N/A	#N/A	#N/A	#N/A	#N/A	#N/A	#N/A	#N/A	#N/A	#N/A
Otu01995	Psychrobacter	0	0	1	0	0	0	0	0	0	0	0	0	0	0	12	0.377964	1
Otu01996	Bacteria_unclassified	#N/A	#N/A	#N/A	#N/A	#N/A	#N/A	#N/A	#N/A	#N/A	#N/A	#N/A	#N/A	#N/A	#N/A	#N/A	#N/A	#N/A
Otu01997	Lachnospiraceae_unclassified	#N/A	#N/A	#N/A	#N/A	#N/A	#N/A	#N/A	#N/A	#N/A	#N/A	#N/A	#N/A	#N/A	#N/A	#N/A	#N/A	#N/A
Otu01998	Flavobacteriaceae_unclassified	0	1	0	0	0	0	0	0	0	0	0	0	0	0	1	0.408248	0.894
Otu01999	Flavobacteriaceae_unclassified	0	0	1	0	0	0	0	0	0	0	0	0	0	0	12	0.377964	1
Otu02002	Sphingomonadales_unclassified	0	0	1	0	0	0	0	0	0	0	0	0	0	0	12	0.377964	1
Otu02004	Flavobacterium	0	1	0	0	0	0	0	1	0	0	0	0	0	0	23	0.447214	0.632
Otu02006	Flavobacterium	0	0	0	0	0	0	0	1	0	0	0	0	0	0	10	0.5	0.343
Otu02011	Dysgonomonas	0	0	0	1	0	0	0	0	0	0	0	0	0	0	6	0.408248	0.898
Otu02013	Lactobacillales_unclassified	0	0	0	0	0	0	0	0	0	0	0	0	0	1	14	0.57735	0.09
Otu02014	Singulisphaera	0	0	0	0	0	1	0	0	0	0	0	0	0	0	4	0.447214	0.553
Otu02015	Paenibacillus	0	0	0	0	0	0	1	0	0	1	0	0	0	0	92	0.447214	0.61
Otu02016	Burkholderiales_unclassified	#N/A	#N/A	#N/A	#N/A	#N/A	#N/A	#N/A	#N/A	#N/A	#N/A	#N/A	#N/A	#N/A	#N/A	#N/A	#N/A	#N/A
Otu02019	Dysgonomonas	#N/A	#N/A	#N/A	#N/A	#N/A	#N/A	#N/A	#N/A	#N/A	#N/A	#N/A	#N/A	#N/A	#N/A	#N/A	#N/A	#N/A
Otu02020	Anaerococcus	1	0	0	0	0	0	0	0	0	0	0	0	0	0	8	0.408248	0.895
Otu02022	Dysgonomonas	0	0	0	1	0	0	0	0	0	0	0	0	0	0	6	0.408248	0.904
Otu02023	Acinetobacter	0	0	0	0	0	0	0	0	0	0	0	0	0	1	14	0.57735	0.09
Otu02025	Actinomycetales_unclassified	0	1	0	0	0	0	0	0	0	0	0	0	0	0	1	0.408248	0.911
Otu02030	Clostridium_XlVa	0	0	0	0	0	0	1	0	0	0	0	0	0	0	9	0.5	0.403
Otu02031	Actinomycetales_unclassified	#N/A	#N/A	#N/A	#N/A	#N/A	#N/A	#N/A	#N/A	#N/A	#N/A	#N/A	#N/A	#N/A	#N/A	#N/A	#N/A	#N/A
Otu02032	Actinomycetales_unclassified	0	0	0	1	0	0	0	0	0	0	0	0	0	0	6	0.408248	0.898
Otu02034	Chondromyces	0	0	0	0	0	1	0	0	0	1	0	0	0	0	57	0.426401	0.788
Otu02036	Flavobacteriaceae_unclassified	0	0	1	0	0	0	0	0	0	0	0	0	0	0	12	0.377964	1
Otu02037	Chryseobacterium	0	0	0	0	0	0	0	0	0	0	0	0	1	0	13	0.57735	0.081
Otu02042	Sphingomonas	0	0	0	0	0	0	0	0	0	0	0	0	1	0	13	0.57735	0.103
Otu02043	Microbacteriaceae_unclassified	0	0	1	0	0	0	0	0	0	0	0	0	0	0	12	0.377964	1
Otu02044	Actinomycetales_unclassified	#N/A	#N/A	#N/A	#N/A	#N/A	#N/A	#N/A	#N/A	#N/A	#N/A	#N/A	#N/A	#N/A	#N/A	#N/A	#N/A	#N/A
Otu02046	Clostridium_XI	#N/A	#N/A	#N/A	#N/A	#N/A	#N/A	#N/A	#N/A	#N/A	#N/A	#N/A	#N/A	#N/A	#N/A	#N/A	#N/A	#N/A
Otu02048	Clostridiales_unclassified	0	0	0	0	0	0	0	0	0	0	0	1	0	0	7	0.447214	0.544
Otu02049	Dysgonomonas	#N/A	#N/A	#N/A	#N/A	#N/A	#N/A	#N/A	#N/A	#N/A	#N/A	#N/A	#N/A	#N/A	#N/A	#N/A	#N/A	#N/A
Otu02052	Actinomycetales_unclassified	0	0	0	0	1	0	0	0	0	0	0	0	0	0	3	0.5	0.383
Otu02053	Planococcaceae_unclassified	0	0	1	1	0	0	0	0	0	0	0	0	0	0	75	0.392232	1
Otu02054	Armatimonadetes_gp	0	0	0	0	0	0	0	0	0	1	0	0	0	0	11	0.408248	0.904
Otu02055	Planococcaceae_unclassified	0	0	0	0	0	0	0	0	0	0	0	0	1	0	13	0.57735	0.081
Otu02056	Lactobacillales_unclassified	0	0	0	0	0	0	0	0	0	0	0	0	0	1	14	0.57735	0.09
Otu02057	Cellulomonas	0	0	0	0	0	0	0	1	0	0	0	0	0	0	10	0.5	0.4
Otu02058	Bacillus	0	1	1	0	0	0	0	0	0	0	0	0	0	0	25	0.392232	1
Otu02059	Microbacteriaceae_unclassified	#N/A	#N/A	#N/A	#N/A	#N/A	#N/A	#N/A	#N/A	#N/A	#N/A	#N/A	#N/A	#N/A	#N/A	#N/A	#N/A	#N/A
Otu02060	Bacillales_unclassified	0	0	0	0	1	0	0	0	0	0	0	0	0	0	3	0.5	0.408
Otu02063	Clostridiales_unclassified	0	0	0	1	0	0	0	0	0	0	0	0	0	0	6	0.408248	0.904
Otu02068	Alphaproteobacteria_unclassified	0	0	0	0	0	1	0	0	0	0	0	0	0	0	4	0.447214	0.553
Otu02069	Coriobacteriaceae_unclassified	0	0	0	1	0	0	0	0	0	0	0	0	0	0	6	0.408248	0.902
Otu02071	Roseomonas	#N/A	#N/A	#N/A	#N/A	#N/A	#N/A	#N/A	#N/A	#N/A	#N/A	#N/A	#N/A	#N/A	#N/A	#N/A	#N/A	#N/A
Otu02072	Alphaproteobacteria_unclassified	0	1	0	0	0	0	0	0	0	0	0	0	0	0	1	0.408248	0.909
Otu02076	Proteobacteria_unclassified	0	0	0	0	1	0	0	0	0	0	0	0	0	0	3	0.5	0.408
Otu02079	Alphaproteobacteria_unclassified	#N/A	#N/A	#N/A	#N/A	#N/A	#N/A	#N/A	#N/A	#N/A	#N/A	#N/A	#N/A	#N/A	#N/A	#N/A	#N/A	#N/A
Otu02080	Porphyromonadaceae_unclassified	#N/A	#N/A	#N/A	#N/A	#N/A	#N/A	#N/A	#N/A	#N/A	#N/A	#N/A	#N/A	#N/A	#N/A	#N/A	#N/A	#N/A
Otu02082	Acinetobacter	0	0	0	0	0	0	0	0	0	0	0	0	0	1	14	0.57735	0.088
Otu02083	Roseomonas	0	0	0	0	0	0	0	1	0	0	0	0	0	0	10	0.5	0.343
Otu02084	Aquicella	0	0	0	0	0	1	0	0	0	0	0	0	0	0	4	0.447214	0.545
Otu02086	Peptoniphilus	0	0	0	0	0	0	0	0	0	0	0	1	0	0	7	0.447214	0.549
Otu02088	Bacilli_unclassified	1	0	0	0	0	0	0	0	0	0	0	0	0	0	8	0.408248	0.907
Otu02089	Bacilli_unclassified	0	0	0	0	0	0	0	0	0	0	0	0	0	1	14	0.57735	0.088
Otu02091	Acinetobacter	0	1	0	0	0	0	0	0	0	0	0	0	0	0	1	0.408248	0.888
Otu02092	Alphaproteobacteria_unclassified	0	0	0	0	0	0	0	1	0	0	0	1	0	0	80	0.471405	0.38
Otu02093	Alphaproteobacteria_unclassified	0	0	0	0	0	1	1	0	0	0	0	0	0	0	55	0.471405	0.381
Otu02094	Bacilli_unclassified	0	0	0	0	0	0	0	0	0	0	0	0	1	0	13	0.57735	0.081
Otu02095	Rhodobacteraceae_unclassified	0	0	0	0	0	1	0	0	0	0	0	0	0	0	4	0.447214	0.527
Otu02097	Rhodobacteraceae_unclassified	0	0	0	0	0	0	0	0	0	0	0	0	0	1	14	0.57735	0.088
Otu02098	Paracoccus	0	0	0	0	0	0	0	0	1	0	0	0	0	0	5	0.5	0.386
Otu02099	Acinetobacter	0	0	0	0	0	0	0	0	0	0	0	0	0	1	14	0.57735	0.089
Otu02102	Proteobacteria_unclassified	0	0	0	0	1	0	0	0	0	0	0	0	0	0	3	0.5	0.408
Otu02103	Bacteria_unclassified	0	0	0	0	0	0	0	1	0	0	0	0	0	0	10	0.5	0.4
Otu02104	Clostridia_unclassified	#N/A	#N/A	#N/A	#N/A	#N/A	#N/A	#N/A	#N/A	#N/A	#N/A	#N/A	#N/A	#N/A	#N/A	#N/A	#N/A	#N/A
Otu02108	Chitinophagaceae_unclassified	0	0	0	0	1	0	0	0	0	0	0	0	0	0	3	0.5	0.408
Otu02109	Gammaproteobacteria_unclassified	0	0	0	0	0	0	0	0	1	0	0	0	0	0	5	0.5	0.41
Otu02110	Bacteria_unclassified	#N/A	#N/A	#N/A	#N/A	#N/A	#N/A	#N/A	#N/A	#N/A	#N/A	#N/A	#N/A	#N/A	#N/A	#N/A	#N/A	#N/A
Otu02111	Bacteria_unclassified	#N/A	#N/A	#N/A	#N/A	#N/A	#N/A	#N/A	#N/A	#N/A	#N/A	#N/A	#N/A	#N/A	#N/A	#N/A	#N/A	#N/A
Otu02113	Shewanella	1	0	0	0	0	0	0	0	0	0	0	0	0	0	8	0.408248	0.907
Otu02114	Lachnospiraceae_unclassified	#N/A	#N/A	#N/A	#N/A	#N/A	#N/A	#N/A	#N/A	#N/A	#N/A	#N/A	#N/A	#N/A	#N/A	#N/A	#N/A	#N/A
Otu02115	Stenotrophomonas	0	1	0	0	0	0	0	0	0	0	0	0	0	0	1	0.408248	0.909
Otu02116	Alphaproteobacteria_unclassified	0	0	0	0	0	0	0	1	0	0	0	0	0	0	10	0.5	0.343
Otu02119	Bacteria_unclassified	#N/A	#N/A	#N/A	#N/A	#N/A	#N/A	#N/A	#N/A	#N/A	#N/A	#N/A	#N/A	#N/A	#N/A	#N/A	#N/A	#N/A
Otu02120	Gracilibacter	0	0	0	0	0	0	0	0	0	1	0	0	0	0	11	0.408248	0.896
Otu02121	Bauldia	#N/A	#N/A	#N/A	#N/A	#N/A	#N/A	#N/A	#N/A	#N/A	#N/A	#N/A	#N/A	#N/A	#N/A	#N/A	#N/A	#N/A
Otu02122	Rhodobacteraceae_unclassified	#N/A	#N/A	#N/A	#N/A	#N/A	#N/A	#N/A	#N/A	#N/A	#N/A	#N/A	#N/A	#N/A	#N/A	#N/A	#N/A	#N/A
Otu02123	Flavobacteriaceae_unclassified	0	0	0	0	0	0	0	0	0	0	0	0	1	0	13	0.57735	0.081
Otu02124	Parachlamydiaceae_unclassified	#N/A	#N/A	#N/A	#N/A	#N/A	#N/A	#N/A	#N/A	#N/A	#N/A	#N/A	#N/A	#N/A	#N/A	#N/A	#N/A	#N/A
Otu02125	Brevundimonas	0	0	0	0	0	0	0	0	0	1	0	0	0	0	11	0.408248	0.896
Otu02128	Gp	0	0	0	0	0	0	0	0	0	0	0	1	0	0	7	0.447214	0.548
Otu02130	Nocardioides	#N/A	#N/A	#N/A	#N/A	#N/A	#N/A	#N/A	#N/A	#N/A	#N/A	#N/A	#N/A	#N/A	#N/A	#N/A	#N/A	#N/A
Otu02131	Actinomycetales_unclassified	0	0	0	0	0	1	0	0	0	0	0	0	0	0	4	0.447214	0.54
Otu02132	Escherichia_Shigella	0	0	0	0	0	0	0	0	0	0	0	0	0	1	14	0.57735	0.089
Otu02133	Enterobacteriaceae_unclassified	1	0	0	0	0	0	0	0	0	0	0	0	0	0	8	0.408248	0.907
Otu02134	Actinomycetales_unclassified	0	0	0	0	0	1	0	0	0	0	0	0	0	0	4	0.447214	0.54
Otu02136	Morganella	#N/A	#N/A	#N/A	#N/A	#N/A	#N/A	#N/A	#N/A	#N/A	#N/A	#N/A	#N/A	#N/A	#N/A	#N/A	#N/A	#N/A
Otu02138	Promicromonosporaceae_unclassified	0	0	0	0	0	1	0	0	0	0	0	0	0	0	4	0.447214	0.54
Otu02139	Sporobacter	#N/A	#N/A	#N/A	#N/A	#N/A	#N/A	#N/A	#N/A	#N/A	#N/A	#N/A	#N/A	#N/A	#N/A	#N/A	#N/A	#N/A
Otu02140	Singulisphaera	#N/A	#N/A	#N/A	#N/A	#N/A	#N/A	#N/A	#N/A	#N/A	#N/A	#N/A	#N/A	#N/A	#N/A	#N/A	#N/A	#N/A
Otu02142	Comamonas	0	1	0	0	0	0	0	0	0	0	0	0	0	0	1	0.408248	0.886
Otu02143	Marmoricola	0	0	0	1	0	0	0	0	0	0	0	0	0	0	6	0.408248	0.902
Otu02144	Opitutus	0	0	0	0	0	1	0	0	0	0	0	0	0	0	4	0.447214	0.545
Otu02145	Rhodospirillales_unclassified	0	0	0	0	0	0	0	1	0	0	0	0	0	0	10	0.5	0.377
Otu02147	Ornithinimicrobium	#N/A	#N/A	#N/A	#N/A	#N/A	#N/A	#N/A	#N/A	#N/A	#N/A	#N/A	#N/A	#N/A	#N/A	#N/A	#N/A	#N/A
Otu02149	Lachnospiraceae_unclassified	0	0	0	0	0	1	0	0	0	0	0	0	0	0	4	0.447214	0.548
Otu02150	Actinomycetales_unclassified	0	0	0	1	0	0	0	0	0	0	0	0	0	0	6	0.408248	0.902
Otu02153	Clostridium_XlVb	#N/A	#N/A	#N/A	#N/A	#N/A	#N/A	#N/A	#N/A	#N/A	#N/A	#N/A	#N/A	#N/A	#N/A	#N/A	#N/A	#N/A
Otu02154	Dysgonomonas	0	0	0	0	0	0	0	1	0	0	0	0	0	0	10	0.5	0.343
Otu02156	Azospirillum	#N/A	#N/A	#N/A	#N/A	#N/A	#N/A	#N/A	#N/A	#N/A	#N/A	#N/A	#N/A	#N/A	#N/A	#N/A	#N/A	#N/A
Otu02159	Acetobacteraceae_unclassified	0	0	0	0	1	0	0	0	0	0	0	0	0	0	3	0.5	0.375
Otu02160	Rubrobacter	#N/A	#N/A	#N/A	#N/A	#N/A	#N/A	#N/A	#N/A	#N/A	#N/A	#N/A	#N/A	#N/A	#N/A	#N/A	#N/A	#N/A
Otu02162	Actinomycetales_unclassified	#N/A	#N/A	#N/A	#N/A	#N/A	#N/A	#N/A	#N/A	#N/A	#N/A	#N/A	#N/A	#N/A	#N/A	#N/A	#N/A	#N/A
Otu02163	Rhizobiales_unclassified	0	0	0	0	0	1	0	0	0	0	0	0	0	0	4	0.632456	0.027
Otu02165	Veillonellaceae_unclassified	0	0	0	0	1	1	0	0	0	0	0	0	0	0	40	0.471405	0.378
Otu02167	Porphyromonadaceae_unclassified	#N/A	#N/A	#N/A	#N/A	#N/A	#N/A	#N/A	#N/A	#N/A	#N/A	#N/A	#N/A	#N/A	#N/A	#N/A	#N/A	#N/A
Otu02170	Rhizobiales_unclassified	0	0	0	0	0	1	0	0	0	0	0	0	0	0	4	0.447214	0.553
Otu02173	Clostridiales_unclassified	0	0	0	1	0	0	0	0	0	0	0	0	0	0	6	0.408248	0.893
Otu02174	Xanthomonadaceae_unclassified	0	0	1	0	0	0	0	0	0	0	0	0	0	0	12	0.377964	1
Otu02175	Azospira	0	0	0	0	0	0	0	0	0	0	0	1	0	0	7	0.447214	0.549
Otu02176	Stenotrophomonas	0	1	0	0	0	0	0	0	0	0	0	0	0	0	1	0.408248	0.894
Otu02177	Clostridiales_unclassified	#N/A	#N/A	#N/A	#N/A	#N/A	#N/A	#N/A	#N/A	#N/A	#N/A	#N/A	#N/A	#N/A	#N/A	#N/A	#N/A	#N/A
Otu02178	Clostridiales_unclassified	0	0	0	0	0	0	1	0	0	0	0	0	0	0	9	0.5	0.377
Otu02179	Pasteurellaceae_unclassified	1	0	0	0	0	0	0	0	0	0	0	0	0	0	8	0.408248	0.907
Otu02180	Aeromicrobium	#N/A	#N/A	#N/A	#N/A	#N/A	#N/A	#N/A	#N/A	#N/A	#N/A	#N/A	#N/A	#N/A	#N/A	#N/A	#N/A	#N/A
Otu02182	Clostridium_sensu_stricto	#N/A	#N/A	#N/A	#N/A	#N/A	#N/A	#N/A	#N/A	#N/A	#N/A	#N/A	#N/A	#N/A	#N/A	#N/A	#N/A	#N/A
Otu02184	Erysipelotrichaceae_unclassified	0	0	1	0	0	0	0	0	0	0	0	0	0	0	12	0.377964	1
Otu02186	Erysipelotrichaceae_unclassified	0	0	0	0	1	0	0	0	0	0	0	0	0	0	3	0.5	0.387
Otu02190	Actinobacteria_unclassified	#N/A	#N/A	#N/A	#N/A	#N/A	#N/A	#N/A	#N/A	#N/A	#N/A	#N/A	#N/A	#N/A	#N/A	#N/A	#N/A	#N/A
Otu02191	Spartobacteria_genera_incertae_sedis	0	0	0	0	0	0	0	0	0	0	0	1	0	0	7	0.447214	0.544
Otu02192	Lachnospiraceae_unclassified	#N/A	#N/A	#N/A	#N/A	#N/A	#N/A	#N/A	#N/A	#N/A	#N/A	#N/A	#N/A	#N/A	#N/A	#N/A	#N/A	#N/A
Otu02193	Dysgonomonas	0	0	0	0	1	0	0	1	0	0	0	0	0	0	46	0.5	0.27
Otu02196	Betaproteobacteria_unclassified	0	1	0	0	0	0	0	0	0	0	0	0	0	0	1	0.408248	0.888
Otu02198	Olsenella	0	0	0	1	0	0	0	0	0	0	0	0	0	0	6	0.408248	0.89
Otu02199	Flavobacterium	0	0	0	0	0	0	0	0	0	1	0	0	0	0	11	0.408248	0.904
Otu02203	Carnobacteriaceae_unclassified	#N/A	#N/A	#N/A	#N/A	#N/A	#N/A	#N/A	#N/A	#N/A	#N/A	#N/A	#N/A	#N/A	#N/A	#N/A	#N/A	#N/A
Otu02205	Clostridiales_Incertae_Sedis_XIII_unclassified	0	0	0	0	0	0	0	0	0	0	0	0	0	1	14	0.57735	0.088
Otu02207	Flavobacteriaceae_unclassified	0	0	0	0	1	0	0	0	0	0	0	0	0	0	3	0.5	0.408
Otu02209	Dysgonomonas	#N/A	#N/A	#N/A	#N/A	#N/A	#N/A	#N/A	#N/A	#N/A	#N/A	#N/A	#N/A	#N/A	#N/A	#N/A	#N/A	#N/A
Otu02214	Betaproteobacteria_unclassified	0	0	0	0	0	0	0	0	0	0	0	1	0	0	7	0.447214	0.549
Otu02221	Microbacteriaceae_unclassified	0	0	0	0	0	1	0	0	0	0	0	0	0	0	4	0.447214	0.54
Otu02222	Actinomycetales_unclassified	0	0	0	0	1	0	0	0	0	0	0	0	0	0	3	0.5	0.375
Otu02223	Bacilli_unclassified	#N/A	#N/A	#N/A	#N/A	#N/A	#N/A	#N/A	#N/A	#N/A	#N/A	#N/A	#N/A	#N/A	#N/A	#N/A	#N/A	#N/A
Otu02224	Bacilli_unclassified	0	0	0	0	0	0	0	0	0	0	0	0	0	1	14	0.57735	0.09
Otu02225	Actinomycetales_unclassified	#N/A	#N/A	#N/A	#N/A	#N/A	#N/A	#N/A	#N/A	#N/A	#N/A	#N/A	#N/A	#N/A	#N/A	#N/A	#N/A	#N/A
Otu02226	Actinomycetales_unclassified	#N/A	#N/A	#N/A	#N/A	#N/A	#N/A	#N/A	#N/A	#N/A	#N/A	#N/A	#N/A	#N/A	#N/A	#N/A	#N/A	#N/A
Otu02227	Bacteroidetes_unclassified	0	0	0	0	0	0	0	0	0	0	1	0	1	0	38	0.47907	0.349
Otu02229	Bacteroidetes_unclassified	0	0	0	1	0	0	0	0	0	0	0	0	0	0	6	0.408248	0.898
Otu02231	Bacteroidetes_unclassified	#N/A	#N/A	#N/A	#N/A	#N/A	#N/A	#N/A	#N/A	#N/A	#N/A	#N/A	#N/A	#N/A	#N/A	#N/A	#N/A	#N/A
Otu02232	Coriobacteriaceae_unclassified	#N/A	#N/A	#N/A	#N/A	#N/A	#N/A	#N/A	#N/A	#N/A	#N/A	#N/A	#N/A	#N/A	#N/A	#N/A	#N/A	#N/A
Otu02233	Microbacteriaceae_unclassified	0	1	0	0	0	0	0	0	0	0	0	0	0	0	1	0.408248	0.909
Otu02234	Microbacteriaceae_unclassified	0	0	0	0	1	1	0	0	0	0	0	0	0	0	40	0.471405	0.401
Otu02237	Chelatococcus	#N/A	#N/A	#N/A	#N/A	#N/A	#N/A	#N/A	#N/A	#N/A	#N/A	#N/A	#N/A	#N/A	#N/A	#N/A	#N/A	#N/A
Otu02238	Microbacteriaceae_unclassified	#N/A	#N/A	#N/A	#N/A	#N/A	#N/A	#N/A	#N/A	#N/A	#N/A	#N/A	#N/A	#N/A	#N/A	#N/A	#N/A	#N/A
Otu02239	Lachnospiraceae_unclassified	0	0	0	1	0	0	0	0	0	0	0	0	0	0	6	0.408248	0.89
Otu02240	Cellulomonas	#N/A	#N/A	#N/A	#N/A	#N/A	#N/A	#N/A	#N/A	#N/A	#N/A	#N/A	#N/A	#N/A	#N/A	#N/A	#N/A	#N/A
Otu02241	Bacilli_unclassified	#N/A	#N/A	#N/A	#N/A	#N/A	#N/A	#N/A	#N/A	#N/A	#N/A	#N/A	#N/A	#N/A	#N/A	#N/A	#N/A	#N/A
Otu02244	Proteiniclasticum	0	0	1	0	0	0	1	0	0	0	0	0	0	0	93	0.426401	0.797
Otu02245	Sphingomonadales_unclassified	0	1	0	0	0	0	0	0	0	0	0	0	0	0	1	0.408248	0.893
Otu02247	Bacteria_unclassified	#N/A	#N/A	#N/A	#N/A	#N/A	#N/A	#N/A	#N/A	#N/A	#N/A	#N/A	#N/A	#N/A	#N/A	#N/A	#N/A	#N/A
Otu02249	Olsenella	0	0	1	0	0	0	0	0	0	0	0	0	0	0	12	0.377964	1
Otu02253	Dysgonomonas	0	0	0	0	0	1	0	0	0	0	0	0	0	0	4	0.447214	0.548
Otu02254	Firmicutes_unclassified	#N/A	#N/A	#N/A	#N/A	#N/A	#N/A	#N/A	#N/A	#N/A	#N/A	#N/A	#N/A	#N/A	#N/A	#N/A	#N/A	#N/A
Otu02255	Alphaproteobacteria_unclassified	0	0	0	0	1	0	0	0	0	1	0	0	0	0	47	0.447214	0.607
Otu02256	Acinetobacter	0	0	0	0	0	0	0	0	0	0	0	0	0	1	14	0.57735	0.089
Otu02257	Sphingomonadaceae_unclassified	0	0	0	0	0	0	0	1	0	0	0	0	0	0	10	0.5	0.343
Otu02258	Dysgonomonas	0	0	0	0	0	1	0	0	0	0	0	0	0	0	4	0.447214	0.553
Otu02259	Bacteria_unclassified	#N/A	#N/A	#N/A	#N/A	#N/A	#N/A	#N/A	#N/A	#N/A	#N/A	#N/A	#N/A	#N/A	#N/A	#N/A	#N/A	#N/A
Otu02260	Bacteria_unclassified	0	0	0	0	0	1	0	0	0	0	0	0	0	0	4	0.447214	0.54
Otu02261	Bacteria_unclassified	#N/A	#N/A	#N/A	#N/A	#N/A	#N/A	#N/A	#N/A	#N/A	#N/A	#N/A	#N/A	#N/A	#N/A	#N/A	#N/A	#N/A
Otu02264	Erythrobacteraceae_unclassified	#N/A	#N/A	#N/A	#N/A	#N/A	#N/A	#N/A	#N/A	#N/A	#N/A	#N/A	#N/A	#N/A	#N/A	#N/A	#N/A	#N/A
Otu02266	Rhodoplanes	0	0	0	0	1	0	0	0	0	0	0	0	0	0	3	0.5	0.375
Otu02267	Alphaproteobacteria_unclassified	#N/A	#N/A	#N/A	#N/A	#N/A	#N/A	#N/A	#N/A	#N/A	#N/A	#N/A	#N/A	#N/A	#N/A	#N/A	#N/A	#N/A
Otu02272	Bacteria_unclassified	#N/A	#N/A	#N/A	#N/A	#N/A	#N/A	#N/A	#N/A	#N/A	#N/A	#N/A	#N/A	#N/A	#N/A	#N/A	#N/A	#N/A
Otu02275	Verrucomicrobium	#N/A	#N/A	#N/A	#N/A	#N/A	#N/A	#N/A	#N/A	#N/A	#N/A	#N/A	#N/A	#N/A	#N/A	#N/A	#N/A	#N/A
Otu02276	Sphingomonadales_unclassified	0	0	0	0	0	0	0	1	0	0	0	0	0	0	10	0.5	0.4
Otu02278	Bacteria_unclassified	0	0	0	0	1	0	0	0	0	0	0	0	0	0	3	0.5	0.375
Otu02279	Sphingobium	0	0	0	0	0	0	0	1	0	0	0	0	0	0	10	0.5	0.4
Otu02280	Bacteria_unclassified	0	0	0	0	1	0	0	0	0	0	0	0	0	0	3	0.5	0.375
Otu02281	Proteobacteria_unclassified	#N/A	#N/A	#N/A	#N/A	#N/A	#N/A	#N/A	#N/A	#N/A	#N/A	#N/A	#N/A	#N/A	#N/A	#N/A	#N/A	#N/A
Otu02283	Proteobacteria_unclassified	#N/A	#N/A	#N/A	#N/A	#N/A	#N/A	#N/A	#N/A	#N/A	#N/A	#N/A	#N/A	#N/A	#N/A	#N/A	#N/A	#N/A
Otu02287	Proteobacteria_unclassified	0	0	0	0	0	0	0	0	0	1	0	0	0	0	11	0.408248	0.904
Otu02288	Dysgonomonas	#N/A	#N/A	#N/A	#N/A	#N/A	#N/A	#N/A	#N/A	#N/A	#N/A	#N/A	#N/A	#N/A	#N/A	#N/A	#N/A	#N/A
Otu02292	Rhizobiales_unclassified	0	0	0	0	0	0	0	0	1	0	0	0	0	0	5	0.5	0.41
Otu02293	Rhodobacteraceae_unclassified	0	0	1	0	0	0	0	0	0	0	0	0	0	0	12	0.377964	1
Otu02297	Rubellimicrobium	0	0	0	0	0	0	1	0	0	0	0	0	0	0	9	0.5	0.377
Otu02299	Proteobacteria_unclassified	#N/A	#N/A	#N/A	#N/A	#N/A	#N/A	#N/A	#N/A	#N/A	#N/A	#N/A	#N/A	#N/A	#N/A	#N/A	#N/A	#N/A
Otu02300	Proteobacteria_unclassified	0	0	0	0	0	0	0	0	0	1	0	0	0	0	11	0.57735	0.053
Otu02301	Rhodobacter	#N/A	#N/A	#N/A	#N/A	#N/A	#N/A	#N/A	#N/A	#N/A	#N/A	#N/A	#N/A	#N/A	#N/A	#N/A	#N/A	#N/A
Otu02302	Bacteria_unclassified	#N/A	#N/A	#N/A	#N/A	#N/A	#N/A	#N/A	#N/A	#N/A	#N/A	#N/A	#N/A	#N/A	#N/A	#N/A	#N/A	#N/A
Otu02303	Bacteria_unclassified	#N/A	#N/A	#N/A	#N/A	#N/A	#N/A	#N/A	#N/A	#N/A	#N/A	#N/A	#N/A	#N/A	#N/A	#N/A	#N/A	#N/A
Otu02304	Alphaproteobacteria_unclassified	0	0	0	0	0	0	0	1	0	0	0	0	0	0	10	0.5	0.4
Otu02306	Rhizobiales_unclassified	0	0	0	0	0	1	0	0	0	0	0	0	0	0	4	0.447214	0.553
Otu02307	Acinetobacter	1	1	0	0	0	0	0	0	0	0	0	0	1	0	167	0.447214	0.648
Otu02309	Alphaproteobacteria_unclassified	#N/A	#N/A	#N/A	#N/A	#N/A	#N/A	#N/A	#N/A	#N/A	#N/A	#N/A	#N/A	#N/A	#N/A	#N/A	#N/A	#N/A
Otu02312	Alphaproteobacteria_unclassified	0	0	0	0	0	0	0	0	0	0	0	0	1	0	13	0.57735	0.081
Otu02314	Rhodobacteraceae_unclassified	0	0	1	0	0	0	0	0	0	0	0	0	0	0	12	0.377964	1
Otu02315	Bacteria_unclassified	#N/A	#N/A	#N/A	#N/A	#N/A	#N/A	#N/A	#N/A	#N/A	#N/A	#N/A	#N/A	#N/A	#N/A	#N/A	#N/A	#N/A
Otu02319	Bacteria_unclassified	0	0	1	0	0	0	0	0	0	0	0	0	0	0	12	0.377964	1
Otu02323	Bacteria_unclassified	0	0	0	0	0	1	1	0	0	0	0	0	0	0	55	0.471405	0.384
Otu02329	Coriobacteriaceae_unclassified	0	0	0	1	0	0	0	0	0	0	0	0	0	0	6	0.408248	0.89
Otu02332	Ruminococcus	#N/A	#N/A	#N/A	#N/A	#N/A	#N/A	#N/A	#N/A	#N/A	#N/A	#N/A	#N/A	#N/A	#N/A	#N/A	#N/A	#N/A
Otu02336	Planctomycetaceae_unclassified	#N/A	#N/A	#N/A	#N/A	#N/A	#N/A	#N/A	#N/A	#N/A	#N/A	#N/A	#N/A	#N/A	#N/A	#N/A	#N/A	#N/A
Otu02340	Porphyromonadaceae_unclassified	#N/A	#N/A	#N/A	#N/A	#N/A	#N/A	#N/A	#N/A	#N/A	#N/A	#N/A	#N/A	#N/A	#N/A	#N/A	#N/A	#N/A
Otu02342	Burkholderiales_unclassified	0	0	0	0	0	0	0	0	0	0	0	0	0	1	14	0.57735	0.088
Otu02343	Clostridiales_unclassified	0	0	0	0	1	0	0	0	0	0	0	0	0	0	3	0.5	0.408
Otu02344	Comamonadaceae_unclassified	0	0	0	0	0	1	0	0	0	0	0	0	0	0	4	0.447214	0.545
Otu02346	Peptostreptococcaceae_unclassified	0	0	0	0	0	0	0	0	0	0	0	0	0	1	14	0.57735	0.088
Otu02347	Lactobacillales_unclassified	#N/A	#N/A	#N/A	#N/A	#N/A	#N/A	#N/A	#N/A	#N/A	#N/A	#N/A	#N/A	#N/A	#N/A	#N/A	#N/A	#N/A
Otu02353	Lachnospiraceae_unclassified	0	0	1	0	0	0	0	0	0	0	0	0	0	0	12	0.377964	1
Otu02354	Chitinophaga	0	0	0	0	1	0	0	1	0	0	0	0	0	0	46	0.5	0.24
Otu02358	Bacteria_unclassified	#N/A	#N/A	#N/A	#N/A	#N/A	#N/A	#N/A	#N/A	#N/A	#N/A	#N/A	#N/A	#N/A	#N/A	#N/A	#N/A	#N/A
Otu02359	Alphaproteobacteria_unclassified	0	0	0	0	0	0	0	1	0	0	0	0	0	0	10	0.5	0.4
Otu02360	Promicromonosporaceae_unclassified	0	0	0	0	0	1	0	0	0	0	0	0	0	0	4	0.447214	0.548
Otu02361	Alcaligenaceae_unclassified	0	0	0	1	0	0	0	0	0	0	0	0	0	0	6	0.408248	0.898
Otu02363	Alphaproteobacteria_unclassified	0	1	0	0	0	0	0	1	0	0	0	0	0	0	23	0.447214	0.615
Otu02364	Firmicutes_unclassified	#N/A	#N/A	#N/A	#N/A	#N/A	#N/A	#N/A	#N/A	#N/A	#N/A	#N/A	#N/A	#N/A	#N/A	#N/A	#N/A	#N/A
Otu02365	Acholeplasma	#N/A	#N/A	#N/A	#N/A	#N/A	#N/A	#N/A	#N/A	#N/A	#N/A	#N/A	#N/A	#N/A	#N/A	#N/A	#N/A	#N/A
[truncated: 1,946 more rows]

## Sheet: qPCR efficiency
	Bacteria												Fungus
	CT	Quant											CT	Quant
	6.442	1	0										10.277	1	0
	5.778	1	0										10.366	1	0
	5.982	0.2	-0.69897										9.968	1	0
	5.646	0.2	-0.69897										11.886	0.2	-0.69897
	5.739	0.2	-0.69897			#NAME?							11.72	0.2	-0.69897
	8.624	0.04	-1.39794										11.815	0.2	-0.69897
	9.433	0.04	-1.39794										15.362	0.04	-1.39794
	11.081	0.008	-2.09691										15.145	0.04	-1.39794
	11.17	0.008	-2.09691										14.691	0.04	-1.39794
	11.477	0.008	-2.09691										17.705	0.008	-2.09691
	13.727	0.002	-2.69897										17.408	0.008	-2.09691
	13.235	0.002	-2.69897										17.762	0.008	-2.09691
	13.607	0.002	-2.69897										19.622	0.002	-2.69897
													19.432	0.002	-2.69897
													19.774	0.002	-2.69897
	slop	efficiency
	-3.1081	109.768	2.09768
													slop	efficiency
													-3.625	88.7392	1.88739

## Sheet: Density Anova (with Eggs)
16S
comparison	p-value
Egg-Mom	1.08e-05
L-Mom	0.249819
FP-Mom	1
MP-Mom	0.999806
FYA-Mom	0.998997
MYA-Mom	0.702595
FMA-Mom	0.996576
MMA-Mom	0.999831
L-Egg	0.306615
FP-Egg	5e-06
MP-Egg	9e-07
FYA-Egg	9.63e-05
MYA-Egg	0.0015492
FMA-Egg	2e-06
MMA-Egg	4.9e-06
FP-L	0.22002
MP-L	0.0909008
FYA-L	0.564273
MYA-L	0.960368
FMA-L	0.07463
MMA-L	0.123707
MP-FP	0.999765
FYA-FP	0.998585
MYA-FP	0.651846
FMA-FP	0.995946
MMA-FP	0.999804
FYA-MP	0.947468
MYA-MP	0.314322
FMA-MP	0.999997
MMA-MP	1
MYA-FYA	0.974473
FMA-FYA	0.882266
MMA-FYA	0.961668
FMA-MYA	0.262169
MMA-MYA	0.413121
MMA-FMA	0.999999
ITS
comparison	p-value
Egg-Mom	0.0184907
L-Mom	1
FP-Mom	0.999955
MP-Mom	1
FYA-Mom	0.931829
MYA-Mom	0.515226
FMA-Mom	0.996153
MMA-Mom	0.999989
L-Egg	0.0175667
FP-Egg	0.0012145
MP-Egg	0.0047551
FYA-Egg	0.165064
MYA-Egg	0.601967
FMA-Egg	0.0829173
MMA-Egg	0.0453771
FP-L	0.99997
MP-L	1
FYA-L	0.925722
MYA-L	0.501979
FMA-L	0.996533
MMA-L	0.999992
MP-FP	0.99977
FYA-FP	0.575318
MYA-FP	0.130931
FMA-FP	0.999599
MMA-FP	1
FYA-MP	0.869887
MYA-MP	0.337027
FMA-MP	0.994128
MMA-MP	0.999971
MYA-FYA	0.992662
FMA-FYA	0.80431
MMA-FYA	0.893764
FMA-MYA	0.516991
MMA-MYA	0.54676
MMA-FMA	0.999912

## Sheet: Density Anova (without Eggs)
16S
comparison	p-value
L-Mom	0.0057965
FP-Mom	1
MP-Mom	0.988934
FYA-Mom	0.961284
MYA-Mom	0.120345
FMA-Mom	0.907206
MMA-Mom	0.990097
FP-L	0.0042546
MP-L	0.0005871
FYA-L	0.0557427
MYA-L	0.590274
FMA-L	0.0003892
MMA-L	0.0011383
MP-FP	0.987158
FYA-FP	0.950229
MYA-FP	0.091157
FMA-FP	0.895911
MMA-FP	0.988861
FYA-MP	0.529281
MYA-MP	0.0103696
FMA-MP	0.999598
MMA-MP	1
MYA-FYA	0.675301
FMA-FYA	0.334964
MMA-FYA	0.59717
FMA-MYA	0.0065331
MMA-MYA	0.0217442
MMA-FMA	0.999889
ITS
comparison	p-value
L-Mom	1
FP-Mom	0.999891
MP-Mom	1
FYA-Mom	0.926435
MYA-Mom	0.539584
FMA-Mom	0.994431
MMA-Mom	0.999969
FP-L	0.999922
MP-L	1
FYA-L	0.920449
MYA-L	0.527253
FMA-L	0.994923
MMA-L	0.999977
MP-FP	0.999539
FYA-FP	0.595238
MYA-FP	0.161768
FMA-FP	0.999248
MMA-FP	1
FYA-MP	0.866979
MYA-MP	0.370874
FMA-MP	0.991887
MMA-MP	0.999926
MYA-FYA	0.990104
FMA-FYA	0.805789
MMA-FYA	0.889621
FMA-MYA	0.541225
MMA-MYA	0.568841
MMA-FMA	0.999802

## Sheet: Density Anova (All samples)
16s
comparison	p-value
L-Mom	0.0250275
FP-Mom	0.0433923
FPC-Mom	0.998164
MP-Mom	0.0090552
MPC-Mom	0.444366
FYA-Mom	0.999829
MYA-Mom	0.851517
FMA-Mom	0.543891
MMA-Mom	0.947743
Plate-Mom	0.0118751
FP-L	3.3e-06
FPC-L	0.0120891
MP-L	7e-07
MPC-L	0.0006583
FYA-L	0.0962934
MYA-L	0.37251
FMA-L	0.0001669
MMA-L	0.0012931
Plate-L	0.999783
FPC-FP	0.719397
MP-FP	0.999928
MPC-FP	1
FYA-FP	0.0066083
MYA-FP	0.0001829
FMA-FP	0.992037
MMA-FP	0.736263
Plate-FP	5.1e-06
MP-FPC	0.415504
MPC-FPC	0.944014
FYA-FPC	0.936567
MYA-FPC	0.4997
FMA-FPC	0.996621
MMA-FPC	1
Plate-FPC	0.005614
MPC-MP	0.999996
FYA-MP	0.0011585
MYA-MP	2.59e-05
FMA-MP	0.871747
MMA-MP	0.381755
Plate-MP	1.4e-06
FYA-MPC	0.19962
MYA-MPC	0.0390142
FMA-MPC	0.999752
MMA-MPC	0.970325
Plate-MPC	0.0003548
MYA-FYA	0.99615
FMA-FYA	0.195364
MMA-FYA	0.643263
Plate-FYA	0.041844
FMA-MYA	0.0175999
MMA-MYA	0.130541
Plate-MYA	0.167581
MMA-FMA	0.999502
Plate-FMA	0.0001348
Plate-MMA	0.0008144
ITS
comparison	p-value
Egg-Mom	0.0331626
Ped-Mom	1.9e-06
L-Mom	1
FP-Mom	1
FPC-Mom	0.0155609
MP-Mom	1
MPC-Mom	0.5011
FYA-Mom	0.986898
MYA-Mom	0.710699
FMA-Mom	0.999838
MMA-Mom	1
Plate-Mom	1
Ped-Egg	0.148274
L-Egg	0.0314761
FP-Egg	0.0018976
FPC-Egg	0.999889
MP-Egg	0.0081237
MPC-Egg	0.999999
FYA-Egg	0.27768
MYA-Egg	0.790037
FMA-Egg	0.146316
MMA-Egg	0.0815262
Plate-Egg	0.0780173
L-Ped	1.8e-06
FP-Ped	0
FPC-Ped	0.851071
MP-Ped	0
MPC-Ped	0.262255
FYA-Ped	1.43e-05
MYA-Ped	0.000276
FMA-Ped	0.0012603
MMA-Ped	7.33e-05
Plate-Ped	1.77e-05
FP-L	1
FPC-L	0.014822
MP-L	1
MPC-L	0.490957
FYA-L	0.985039
MYA-L	0.697639
FMA-L	0.999861
MMA-L	1
Plate-L	1
FPC-FP	0.0014052
MP-FP	0.999998
MPC-FP	0.211536
FYA-FP	0.766805
MYA-FP	0.224723
FMA-FP	0.999995
MMA-FP	1
Plate-FP	1
MP-FPC	0.0049235
MPC-FPC	0.996588
FYA-FPC	0.126505
MYA-FPC	0.460706
FMA-FPC	0.0699545
