# Supplementary material for: Microbiome composition and turnover in the face of complex lifecycles and bottlenecks: insights through the study of dung beetles
Source: Appl Environ Microbiol. 2024 Dec 20;91(1):e01278-24. doi: 10.1128/aem.01278-24 (PMC11784073; doi:10.1128/aem.01278-24)
Supplement: Data Set S2 — Metadata for richness and density as well as OTU classifications and site x species matrices. [file aem.01278-24-s0002.xlsx]

## Sheet: Supplemental Data 2
Table of Contents:
Excel Sheet Name:			Content:
Richness_Metadata			Metadata for the analysis of microbial richness across samples. Includes sample IDs, families, life stages, and observed richness values
Density_Metadata			Metadata for the analysis of microbial density and richness across samples. Includes sample IDs, families, life stages, sample weights, CT values, efficiency-corrected values, and weight-scaled values
OTU_Classifications			File listing the taxonomic classifications of each OTU classified in Mothur workflow. Includes OTU number, observation count, complete taxonomy identification (semicolon delimited), and taxonomic classifications down to Genera
PRE_rarefaction_OTU_Table			Site x species matrix of OTUs across samples prior to rarefaction. Includes sample IDs, families, life stages, and observations of each OTU within each sample
POST_rarefaction_OTU_Table			Site x species matrix of OTUs across samples retained after rarefaction (data file used for final analyses). Includes sample IDs, families, life stages, and observations of each OTU within each sample
Acronyms used throughout:
Acronyms:		Meaning
Mom		Mothers: F1 individuals used to produce brood balls and offspring samples
Egg		Egg: Samples harvested as eggs
Ped		Pedestals: Pedestal samples produced by moms and under the egg
L		Larvae: Larvae harvested in the third instar of the larval stage
FP		Female Pupae: Female pupae harvested on day 3 of pupation
FPC		Female Pupal Chambers: The pupal chamber produced by the larvae and surrounding that pupae
MP		Male Pupae: Male pupae harvested on day 3 of pupation
MPC		Male Pupal Chambers: The pupal chamber produced by the larvae and surrounding that pupae
FYA		Female Young Adults: Adult samples harvested immediately after eclosure into adulthood
MYA		Male Young Adults: Adult samples harvested immediately after eclosure into adulthood
FMA		Female Mature Adults: Adult samples allowed to congregate in a colony for 3 weeks prior to harvesting
MMA		Male Mature Adults: Adult samples allowed to congregate in a colony for 3 weeks prior to harvesting
Transfer		Breeding Dung: Samples collected from the homogenized dung prior to being given to Mothers to feed on and produce brood balls from
Plate		Plate Dung: Samples collected from the homogenized dung prior to being used to construct artificial brood balls that the beetles were stored in to develop

## Sheet: Richness_Metadata
sample	family	life_stage	richness
A_Egg	A	Egg	123
A_FMA	A	FMA	70
A_FPC	A	FPC	163
A_MMA	A	MMA	53
A_Mom	A	Mom	93
A_MP	A	MP	83
A_MYA	A	MYA	55
A_Ped	A	Ped	165
B_Egg	B	Egg	169
B_FMA	B	FMA	69
B_FYA	B	FYA	67
B_L	B	L	149
B_MMA	B	MMA	72
B_Mom	B	Mom	67
B_MP	B	MP	176
B_Ped	B	Ped	177
C_Egg	C	Egg	159
C_FMA	C	FMA	66
C_FPC	C	FPC	184
C_FYA	C	FYA	85
C_L	C	L	212
C_MMA	C	MMA	178
C_Mom	C	Mom	73
C_MPC	C	MPC	204
C_MYA	C	MYA	240
C_Ped	C	Ped	157
D_Egg	D	Egg	156
D_FP	D	FP	213
D_FYA	D	FYA	30
D_L	D	L	175
D_Mom	D	Mom	78
D_MPC	D	MPC	220
D_MYA	D	MYA	254
D_Ped	D	Ped	176
E_FP	E	FP	162
E_FPC	E	FPC	197
E_FYA	E	FYA	73
E_L	E	L	146
E_MP	E	MP	155
E_MPC	E	MPC	209
E_MYA	E	MYA	95
E_Ped	E	Ped	140
F_Egg	F	Egg	139
F_FMA	F	FMA	96
F_FP	F	FP	237
F_FPC	F	FPC	238
F_L	F	L	69
F_MMA	F	MMA	48
F_Mom	F	Mom	79
F_MP	F	MP	177
F_MYA	F	MYA	219
F_Ped	F	Ped	196
G_Egg	G	Egg	64
G_FP	G	FP	100
G_FPC	G	FPC	214
G_L	G	L	164
G_MMA	G	MMA	212
G_Mom	G	Mom	100
G_MPC	G	MPC	227
G_MYA	G	MYA	45
G_Ped	G	Ped	212
PD1	Plate	Plate	67
PD2	Plate	Plate	111
PD3	Plate	Plate	81
TD1	Transfer	Transfer	108
TD2	Transfer	Transfer	98
TD3	Transfer	Transfer	125

## Sheet: Density_Metadata
sample	family	life_stage	weight	meanCT	efficiency_corrected	weight_scaled
A.egg	A	Egg	4.4	27.369	2.71E-08	-8.20994
A.ped	A	Ped	16.7	18.355	8.42E-06	-6.29717
A.male.pupa	A	MP	142.7	36.256	9.48E-11	-12.1778
A.female.pupa	A	FP	150.2	33.128	6.94E-10	-11.3353
A.male.young	A	MYA	71.7	26.865	3.74E-08	-9.28267
B.mom	B	Mom	48.7	29.911	5.38E-09	-9.95678
B.egg	B	Egg	6	26.572	4.51E-08	-8.12429
B.ped	B	Ped	2.9	21.441	1.18E-06	-6.39002
B.L3	B	L	61.6	33.45	5.65E-10	-11.0372
B.male.pupa	B	MP	158.9	28.361	1.44E-08	-10.0419
B.female.pupa	B	FP	158.9	33.716	4.77E-10	-11.5223
B.female.young	B	FYA	71.2	26.057	6.26E-08	-9.05625
C.mom	C	Mom	77.3	36.297	9.23E-11	-11.9229
C.egg	C	Egg	2.8	26.687	4.19E-08	-7.82509
C.ped	C	Ped	6.2	22.517	5.96E-07	-7.01748
C.L3	C	L	55.8	32.941	7.82E-10	-10.8536
C.male.pupa	C	MP	152.2	30.209	4.45E-09	-10.534
C.female.pupa	C	FP	150.2	38.36	2.48E-11	-12.7817
C.female.chamber	C	FPC	266.7	22.846	4.83E-07	-8.74207
C.male.young	C	MYA	65.7	30.536	3.61E-09	-10.2596
C.female.young	C	FYA	67.9	29.406	7.42E-09	-9.96151
D.egg	D	Egg	3	26.693	4.17E-08	-7.85672
D.ped	D	Ped	3.8	17.274	1.68E-05	-5.35538
D.L3	D	L	72	32.941	7.82E-10	-10.9643
D.male.pupa	D	MP	141.3	37.389	4.61E-11	-12.4868
D.female.pupa	D	FP	136.8	30.882	2.90E-09	-10.6738
D.male.young	D	MYA	81.8	30.592	3.49E-09	-10.3703
D.female.young	D	FYA	79.7	26.107	6.06E-08	-9.11905
E.ped	E	Ped	20.7	19.957	3.04E-06	-6.83332
E.male.pupa	E	MP	170.5	32.368	1.13E-09	-11.1802
E.male.chamber	E	MPC	211.5	16.615	2.55E-05	-6.91872
E.female.pupa	E	FP	132.7	33.191	6.67E-10	-11.2989
E.female.chamber	E	FPC	159.2	17.731	1.25E-05	-7.10389
E.male.young	E	MYA	69.4	31.669	1.76E-09	-10.5966
E.female.young	E	FYA	68.8	24.15	2.11E-07	-8.51414
F.mom	F	Mom	80.2	32.342	1.14E-09	-10.8455
F.egg	F	Egg	4.6	27.18	3.06E-08	-8.17699
F.ped	F	Ped	5.8	18.389	8.24E-06	-5.84728
F.male.pupa	F	MP	157.9	20.447	2.22E-06	-7.8512
F.female.pupa	F	FP	132.3	27.437	2.60E-08	-9.70684
F.female.chamber	F	FPC	189.6	15.021	7.04E-05	-6.43057
F.male.young	F	MYA	73	21.34	1.26E-06	-7.76302
F.female.young	F	FYA	81.1	34.638	2.65E-10	-11.4851
F.male.mature	F	MMA	89.3	32.897	8.04E-10	-11.0456
G.mom	G	Mom	66.6	30.743	3.17E-09	-10.3227
G.ped	G	Ped	0.8	17.438	1.51E-05	-4.72403
G.L3	G	L	79.7	30.204	4.46E-09	-10.2517
G.male.pupa	G	MP	192.3	31.305	2.21E-09	-10.9386
G.male.chamber	G	MPC	191	28.302	1.50E-08	-10.1055
G.female.pupa	G	FP	158.4	28.542	1.29E-08	-10.0905
G.male.young	G	MYA	93.1	20.341	2.38E-06	-7.59246
G.female.young	G	FYA	71.3	33.271	6.34E-10	-11.0513
G.male.mature	G	MMA	71.4	33.66	4.95E-10	-11.1594
G.female.mature	G	FMA	96	35.28	1.76E-10	-11.7358
plate.dung1	Plate	Plate	189.9	27.916	1.92E-08	-9.99623
plate.dung2	Plate	Plate	80.9	29.461	7.16E-09	-10.0528
plate.dung3	Plate	Plate	184.4	35.698	1.35E-10	-12.1349

## Sheet: OTU_Classifications
OTU	Size	Taxonomy	Domain	Phylum	Class	Order	Family	Genus
Otu00001	42535	Bacteria(100);"Proteobacteria"(100);Gammaproteobacteria(100);Pseudomonadales(100);Moraxellaceae(100);Acinetobacter(100);	Bacteria	"Proteobacteria"	Gammaproteobacteria	Pseudomonadales	Moraxellaceae	Acinetobacter
Otu00002	20542	Bacteria(100);"Proteobacteria"(100);Alphaproteobacteria(100);Rhizobiales(100);Brucellaceae(100);Brucellaceae_unclassified(100);	Bacteria	"Proteobacteria"	Alphaproteobacteria	Rhizobiales	Brucellaceae	Brucellaceae_unclassified
Otu00003	20036	Bacteria(100);"Proteobacteria"(100);Gammaproteobacteria(100);Pseudomonadales(100);Moraxellaceae(100);Acinetobacter(100);	Bacteria	"Proteobacteria"	Gammaproteobacteria	Pseudomonadales	Moraxellaceae	Acinetobacter
Otu00004	15163	Bacteria(100);"Bacteroidetes"(100);"Bacteroidia"(100);"Bacteroidales"(100);"Porphyromonadaceae"(100);"Porphyromonadaceae"_unclassified(100);	Bacteria	"Bacteroidetes"	"Bacteroidia"	"Bacteroidales"	"Porphyromonadaceae"	"Porphyromonadaceae"_unclassified
Otu00005	14733	Bacteria(100);Firmicutes(100);Clostridia(100);Clostridiales(100);Peptostreptococcaceae(100);Clostridium_XI(80);	Bacteria	Firmicutes	Clostridia	Clostridiales	Peptostreptococcaceae	Clostridium_XI
Otu00006	12116	Bacteria(100);"Proteobacteria"(100);Betaproteobacteria(100);Burkholderiales(100);Comamonadaceae(99);Comamonadaceae_unclassified(56);	Bacteria	"Proteobacteria"	Betaproteobacteria	Burkholderiales	Comamonadaceae	Comamonadaceae_unclassified
Otu00007	11325	Bacteria(100);"Bacteroidetes"(100);"Bacteroidia"(100);"Bacteroidales"(100);"Porphyromonadaceae"(100);Dysgonomonas(100);	Bacteria	"Bacteroidetes"	"Bacteroidia"	"Bacteroidales"	"Porphyromonadaceae"	Dysgonomonas
Otu00008	10496	Bacteria(100);"Bacteroidetes"(100);"Bacteroidia"(100);"Bacteroidales"(100);"Porphyromonadaceae"(100);Dysgonomonas(100);	Bacteria	"Bacteroidetes"	"Bacteroidia"	"Bacteroidales"	"Porphyromonadaceae"	Dysgonomonas
Otu00009	9959	Bacteria(100);"Proteobacteria"(100);Betaproteobacteria(100);Burkholderiales(100);Comamonadaceae(100);Variovorax(92);	Bacteria	"Proteobacteria"	Betaproteobacteria	Burkholderiales	Comamonadaceae	Variovorax
Otu00010	8293	Bacteria(100);"Bacteroidetes"(100);Flavobacteria(100);"Flavobacteriales"(100);Flavobacteriaceae(100);Flavobacteriaceae_unclassified(92);	Bacteria	"Bacteroidetes"	Flavobacteria	"Flavobacteriales"	Flavobacteriaceae	Flavobacteriaceae_unclassified
Otu00011	8240	Bacteria(100);"Proteobacteria"(100);Betaproteobacteria(100);Burkholderiales(100);Burkholderiales_unclassified(100);Burkholderiales_unclassified(100);	Bacteria	"Proteobacteria"	Betaproteobacteria	Burkholderiales	Burkholderiales_unclassified	Burkholderiales_unclassified
Otu00012	8093	Bacteria(100);"Actinobacteria"(100);Actinobacteria(100);Actinomycetales(100);Nocardioidaceae(100);Nocardioides(83);	Bacteria	"Actinobacteria"	Actinobacteria	Actinomycetales	Nocardioidaceae	Nocardioides
Otu00013	8015	Bacteria(100);"Bacteroidetes"(100);"Bacteroidia"(100);"Bacteroidales"(100);"Porphyromonadaceae"(100);Dysgonomonas(100);	Bacteria	"Bacteroidetes"	"Bacteroidia"	"Bacteroidales"	"Porphyromonadaceae"	Dysgonomonas
Otu00014	7508	Bacteria(100);"Bacteroidetes"(100);"Bacteroidia"(100);"Bacteroidales"(100);"Porphyromonadaceae"(100);Dysgonomonas(100);	Bacteria	"Bacteroidetes"	"Bacteroidia"	"Bacteroidales"	"Porphyromonadaceae"	Dysgonomonas
Otu00015	7394	Bacteria(100);"Proteobacteria"(100);Betaproteobacteria(100);Burkholderiales(100);Burkholderiaceae(100);Ralstonia(100);	Bacteria	"Proteobacteria"	Betaproteobacteria	Burkholderiales	Burkholderiaceae	Ralstonia
Otu00016	7039	Bacteria(100);"Proteobacteria"(100);Betaproteobacteria(100);Betaproteobacteria_unclassified(100);Betaproteobacteria_unclassified(100);Betaproteobacteria_unclassified(100);	Bacteria	"Proteobacteria"	Betaproteobacteria	Betaproteobacteria_unclassified	Betaproteobacteria_unclassified	Betaproteobacteria_unclassified
Otu00017	6665	Bacteria(100);"Bacteroidetes"(100);"Bacteroidia"(100);"Bacteroidales"(100);"Porphyromonadaceae"(100);Dysgonomonas(100);	Bacteria	"Bacteroidetes"	"Bacteroidia"	"Bacteroidales"	"Porphyromonadaceae"	Dysgonomonas
Otu00018	6597	Bacteria(100);"Bacteroidetes"(100);Flavobacteria(100);"Flavobacteriales"(100);Cryomorphaceae(100);Fluviicola(100);	Bacteria	"Bacteroidetes"	Flavobacteria	"Flavobacteriales"	Cryomorphaceae	Fluviicola
Otu00019	6168	Bacteria(100);"Proteobacteria"(100);Gammaproteobacteria(100);Xanthomonadales(100);Xanthomonadaceae(100);Stenotrophomonas(100);	Bacteria	"Proteobacteria"	Gammaproteobacteria	Xanthomonadales	Xanthomonadaceae	Stenotrophomonas
Otu00020	5640	Bacteria(100);"Bacteroidetes"(100);Flavobacteria(100);"Flavobacteriales"(100);Flavobacteriaceae(100);Chryseobacterium(100);	Bacteria	"Bacteroidetes"	Flavobacteria	"Flavobacteriales"	Flavobacteriaceae	Chryseobacterium
Otu00021	5575	Bacteria(100);"Bacteroidetes"(100);Flavobacteria(100);"Flavobacteriales"(100);Flavobacteriaceae(100);Flavobacterium(100);	Bacteria	"Bacteroidetes"	Flavobacteria	"Flavobacteriales"	Flavobacteriaceae	Flavobacterium
Otu00022	5385	Bacteria(100);Firmicutes(100);Bacilli(100);Bacillales(100);Planococcaceae(100);Planococcaceae_unclassified(100);	Bacteria	Firmicutes	Bacilli	Bacillales	Planococcaceae	Planococcaceae_unclassified
Otu00023	5360	Bacteria(100);"Proteobacteria"(100);Betaproteobacteria(100);Betaproteobacteria_unclassified(100);Betaproteobacteria_unclassified(100);Betaproteobacteria_unclassified(100);	Bacteria	"Proteobacteria"	Betaproteobacteria	Betaproteobacteria_unclassified	Betaproteobacteria_unclassified	Betaproteobacteria_unclassified
Otu00024	5067	Bacteria(100);"Actinobacteria"(100);Actinobacteria(100);Actinomycetales(100);Nocardioidaceae(100);Nocardioides(97);	Bacteria	"Actinobacteria"	Actinobacteria	Actinomycetales	Nocardioidaceae	Nocardioides
Otu00025	4937	Bacteria(100);"Proteobacteria"(100);Gammaproteobacteria(100);Xanthomonadales(100);Xanthomonadaceae(100);Pseudoxanthomonas(100);	Bacteria	"Proteobacteria"	Gammaproteobacteria	Xanthomonadales	Xanthomonadaceae	Pseudoxanthomonas
Otu00026	4926	Bacteria(100);Firmicutes(100);Clostridia(100);Clostridiales(100);Peptostreptococcaceae(100);Clostridium_XI(100);	Bacteria	Firmicutes	Clostridia	Clostridiales	Peptostreptococcaceae	Clostridium_XI
Otu00027	4915	Bacteria(100);"Actinobacteria"(100);Actinobacteria(100);Actinomycetales(100);Cellulomonadaceae(95);Cellulomonas(95);	Bacteria	"Actinobacteria"	Actinobacteria	Actinomycetales	Cellulomonadaceae	Cellulomonas
Otu00028	4734	Bacteria(100);"Actinobacteria"(100);Actinobacteria(100);Actinomycetales(100);Promicromonosporaceae(100);Promicromonosporaceae_unclassified(100);	Bacteria	"Actinobacteria"	Actinobacteria	Actinomycetales	Promicromonosporaceae	Promicromonosporaceae_unclassified
Otu00029	4672	Bacteria(100);"Actinobacteria"(100);Actinobacteria(100);Actinomycetales(100);Microbacteriaceae(100);Microbacteriaceae_unclassified(100);	Bacteria	"Actinobacteria"	Actinobacteria	Actinomycetales	Microbacteriaceae	Microbacteriaceae_unclassified
Otu00030	4602	Bacteria(100);Firmicutes(100);Clostridia(100);Clostridiales(100);Peptostreptococcaceae(100);Clostridium_XI(100);	Bacteria	Firmicutes	Clostridia	Clostridiales	Peptostreptococcaceae	Clostridium_XI
Otu00031	4458	Bacteria(100);Firmicutes(100);Bacilli(100);Lactobacillales(100);Enterococcaceae(98);Enterococcus(96);	Bacteria	Firmicutes	Bacilli	Lactobacillales	Enterococcaceae	Enterococcus
Otu00032	4385	Bacteria(100);"Bacteroidetes"(100);"Sphingobacteria"(100);"Sphingobacteriales"(100);Sphingobacteriaceae(100);Sphingobacterium(100);	Bacteria	"Bacteroidetes"	"Sphingobacteria"	"Sphingobacteriales"	Sphingobacteriaceae	Sphingobacterium
Otu00033	4366	Bacteria(100);"Bacteroidetes"(100);"Bacteroidia"(100);"Bacteroidales"(100);"Porphyromonadaceae"(100);"Porphyromonadaceae"_unclassified(100);	Bacteria	"Bacteroidetes"	"Bacteroidia"	"Bacteroidales"	"Porphyromonadaceae"	"Porphyromonadaceae"_unclassified
Otu00034	4319	Bacteria(100);"Bacteroidetes"(100);"Bacteroidia"(100);"Bacteroidales"(100);"Porphyromonadaceae"(100);Dysgonomonas(100);	Bacteria	"Bacteroidetes"	"Bacteroidia"	"Bacteroidales"	"Porphyromonadaceae"	Dysgonomonas
Otu00035	4263	Bacteria(100);"Bacteroidetes"(100);"Bacteroidia"(100);"Bacteroidales"(100);"Porphyromonadaceae"(100);Dysgonomonas(100);	Bacteria	"Bacteroidetes"	"Bacteroidia"	"Bacteroidales"	"Porphyromonadaceae"	Dysgonomonas
Otu00036	4184	Bacteria(100);"Proteobacteria"(100);Alphaproteobacteria(100);Rhizobiales(100);Hyphomicrobiaceae(98);Devosia(98);	Bacteria	"Proteobacteria"	Alphaproteobacteria	Rhizobiales	Hyphomicrobiaceae	Devosia
Otu00037	4167	Bacteria(100);Firmicutes(100);Clostridia(100);Clostridiales(100);Clostridiales_Incertae_Sedis_XI(100);Clostridiales_Incertae_Sedis_XI_unclassified(94);	Bacteria	Firmicutes	Clostridia	Clostridiales	Clostridiales_Incertae_Sedis_XI	Clostridiales_Incertae_Sedis_XI_unclassified
Otu00038	3825	Bacteria(100);"Actinobacteria"(100);Actinobacteria(100);Actinomycetales(100);Cellulomonadaceae(98);Cellulomonadaceae_unclassified(97);	Bacteria	"Actinobacteria"	Actinobacteria	Actinomycetales	Cellulomonadaceae	Cellulomonadaceae_unclassified
Otu00039	3764	Bacteria(100);Firmicutes(100);Clostridia(100);Clostridiales(100);Lachnospiraceae(100);Lachnospiraceae_unclassified(100);	Bacteria	Firmicutes	Clostridia	Clostridiales	Lachnospiraceae	Lachnospiraceae_unclassified
Otu00040	3763	Bacteria(100);"Bacteroidetes"(100);"Bacteroidia"(100);"Bacteroidales"(100);"Porphyromonadaceae"(100);"Porphyromonadaceae"_unclassified(100);	Bacteria	"Bacteroidetes"	"Bacteroidia"	"Bacteroidales"	"Porphyromonadaceae"	"Porphyromonadaceae"_unclassified
Otu00041	3558	Bacteria(100);Bacteria_unclassified(100);Bacteria_unclassified(100);Bacteria_unclassified(100);Bacteria_unclassified(100);Bacteria_unclassified(100);	Bacteria	Bacteria_unclassified	Bacteria_unclassified	Bacteria_unclassified	Bacteria_unclassified	Bacteria_unclassified
Otu00042	3429	Bacteria(100);"Actinobacteria"(100);Actinobacteria(100);Actinomycetales(100);Nocardioidaceae(100);Nocardioides(97);	Bacteria	"Actinobacteria"	Actinobacteria	Actinomycetales	Nocardioidaceae	Nocardioides
Otu00043	3409	Bacteria(100);Firmicutes(100);Clostridia(100);Clostridiales(100);Lachnospiraceae(100);Clostridium_XlVb(100);	Bacteria	Firmicutes	Clostridia	Clostridiales	Lachnospiraceae	Clostridium_XlVb
Otu00044	3331	Bacteria(100);"Proteobacteria"(100);Alphaproteobacteria(100);Rhodobacterales(100);Rhodobacteraceae(100);Rhodobacteraceae_unclassified(100);	Bacteria	"Proteobacteria"	Alphaproteobacteria	Rhodobacterales	Rhodobacteraceae	Rhodobacteraceae_unclassified
Otu00045	3294	Bacteria(100);"Bacteroidetes"(100);"Sphingobacteria"(100);"Sphingobacteriales"(100);Sphingobacteriaceae(100);Sphingobacterium(100);	Bacteria	"Bacteroidetes"	"Sphingobacteria"	"Sphingobacteriales"	Sphingobacteriaceae	Sphingobacterium
Otu00046	3246	Bacteria(100);Firmicutes(100);Clostridia(100);Clostridiales(100);Lachnospiraceae(100);Lachnospiraceae_unclassified(100);	Bacteria	Firmicutes	Clostridia	Clostridiales	Lachnospiraceae	Lachnospiraceae_unclassified
Otu00047	3225	Bacteria(100);"Actinobacteria"(100);Actinobacteria(100);Solirubrobacterales(100);Patulibacteraceae(100);Patulibacter(100);	Bacteria	"Actinobacteria"	Actinobacteria	Solirubrobacterales	Patulibacteraceae	Patulibacter
Otu00048	3139	Bacteria(100);"Bacteroidetes"(100);Flavobacteria(100);"Flavobacteriales"(100);Flavobacteriaceae(100);Chryseobacterium(100);	Bacteria	"Bacteroidetes"	Flavobacteria	"Flavobacteriales"	Flavobacteriaceae	Chryseobacterium
Otu00049	3037	Bacteria(100);Firmicutes(100);Clostridia(100);Clostridiales(100);Ruminococcaceae(99);Ruminococcaceae_unclassified(99);	Bacteria	Firmicutes	Clostridia	Clostridiales	Ruminococcaceae	Ruminococcaceae_unclassified
Otu00050	3022	Bacteria(100);"Bacteroidetes"(100);"Bacteroidia"(100);"Bacteroidales"(100);"Porphyromonadaceae"(100);Proteiniphilum(99);	Bacteria	"Bacteroidetes"	"Bacteroidia"	"Bacteroidales"	"Porphyromonadaceae"	Proteiniphilum
Otu00051	2938	Bacteria(100);"Proteobacteria"(100);Gammaproteobacteria(100);Pseudomonadales(100);Moraxellaceae(100);Acinetobacter(100);	Bacteria	"Proteobacteria"	Gammaproteobacteria	Pseudomonadales	Moraxellaceae	Acinetobacter
Otu00052	2853	Bacteria(100);"Proteobacteria"(100);Gammaproteobacteria(100);Pseudomonadales(100);Pseudomonadaceae(100);Pseudomonadaceae_unclassified(99);	Bacteria	"Proteobacteria"	Gammaproteobacteria	Pseudomonadales	Pseudomonadaceae	Pseudomonadaceae_unclassified
Otu00053	2850	Bacteria(100);"Proteobacteria"(100);Gammaproteobacteria(100);Xanthomonadales(100);Xanthomonadaceae(100);Ignatzschineria(100);	Bacteria	"Proteobacteria"	Gammaproteobacteria	Xanthomonadales	Xanthomonadaceae	Ignatzschineria
Otu00054	2785	Bacteria(100);Firmicutes(100);Clostridia(100);Clostridiales(100);Clostridiaceae_1(100);Proteiniclasticum(100);	Bacteria	Firmicutes	Clostridia	Clostridiales	Clostridiaceae_1	Proteiniclasticum
Otu00055	2693	Bacteria(100);"Bacteroidetes"(100);"Sphingobacteria"(100);"Sphingobacteriales"(100);Sphingobacteriaceae(100);Sphingobacterium(100);	Bacteria	"Bacteroidetes"	"Sphingobacteria"	"Sphingobacteriales"	Sphingobacteriaceae	Sphingobacterium
Otu00056	2652	Bacteria(100);"Actinobacteria"(100);Actinobacteria(100);Actinomycetales(100);Nocardioidaceae(100);Nocardioides(93);	Bacteria	"Actinobacteria"	Actinobacteria	Actinomycetales	Nocardioidaceae	Nocardioides
Otu00057	2622	Bacteria(100);"Proteobacteria"(100);Gammaproteobacteria(100);Pseudomonadales(100);Moraxellaceae(100);Acinetobacter(100);	Bacteria	"Proteobacteria"	Gammaproteobacteria	Pseudomonadales	Moraxellaceae	Acinetobacter
Otu00058	2617	Bacteria(100);"Proteobacteria"(100);Alphaproteobacteria(100);Rhizobiales(100);Bradyrhizobiaceae(100);Bradyrhizobium(99);	Bacteria	"Proteobacteria"	Alphaproteobacteria	Rhizobiales	Bradyrhizobiaceae	Bradyrhizobium
Otu00059	2520	Bacteria(100);Firmicutes(100);Erysipelotrichia(100);Erysipelotrichales(100);Erysipelotrichaceae(100);Erysipelothrix(100);	Bacteria	Firmicutes	Erysipelotrichia	Erysipelotrichales	Erysipelotrichaceae	Erysipelothrix
Otu00060	2508	Bacteria(100);"Actinobacteria"(100);Actinobacteria(100);Actinomycetales(100);Microbacteriaceae(100);Leucobacter(90);	Bacteria	"Actinobacteria"	Actinobacteria	Actinomycetales	Microbacteriaceae	Leucobacter
Otu00061	2504	Bacteria(100);"Proteobacteria"(100);Alphaproteobacteria(100);Sphingomonadales(100);Sphingomonadales_unclassified(86);Sphingomonadales_unclassified(86);	Bacteria	"Proteobacteria"	Alphaproteobacteria	Sphingomonadales	Sphingomonadales_unclassified	Sphingomonadales_unclassified
Otu00062	2474	Bacteria(100);"Proteobacteria"(100);Gammaproteobacteria(100);Pseudomonadales(100);Pseudomonadaceae(100);Serpens(94);	Bacteria	"Proteobacteria"	Gammaproteobacteria	Pseudomonadales	Pseudomonadaceae	Serpens
Otu00063	2451	Bacteria(100);"Actinobacteria"(100);Actinobacteria(100);Actinomycetales(100);Nocardioidaceae(100);Nocardioides(94);	Bacteria	"Actinobacteria"	Actinobacteria	Actinomycetales	Nocardioidaceae	Nocardioides
Otu00064	2444	Bacteria(100);"Bacteroidetes"(100);Flavobacteria(100);"Flavobacteriales"(100);Flavobacteriaceae(100);Flavobacterium(100);	Bacteria	"Bacteroidetes"	Flavobacteria	"Flavobacteriales"	Flavobacteriaceae	Flavobacterium
Otu00065	2326	Bacteria(100);"Proteobacteria"(100);Deltaproteobacteria(100);Deltaproteobacteria_unclassified(100);Deltaproteobacteria_unclassified(100);Deltaproteobacteria_unclassified(100);	Bacteria	"Proteobacteria"	Deltaproteobacteria	Deltaproteobacteria_unclassified	Deltaproteobacteria_unclassified	Deltaproteobacteria_unclassified
Otu00066	2264	Bacteria(100);Firmicutes(100);Erysipelotrichia(100);Erysipelotrichales(100);Erysipelotrichaceae(100);Turicibacter(100);	Bacteria	Firmicutes	Erysipelotrichia	Erysipelotrichales	Erysipelotrichaceae	Turicibacter
Otu00067	2190	Bacteria(100);"Bacteroidetes"(100);Flavobacteria(100);"Flavobacteriales"(100);Flavobacteriaceae(100);Flavobacteriaceae_unclassified(100);	Bacteria	"Bacteroidetes"	Flavobacteria	"Flavobacteriales"	Flavobacteriaceae	Flavobacteriaceae_unclassified
Otu00068	2089	Bacteria(100);Firmicutes(100);Clostridia(100);Clostridiales(100);Ruminococcaceae(99);Ruminococcaceae_unclassified(99);	Bacteria	Firmicutes	Clostridia	Clostridiales	Ruminococcaceae	Ruminococcaceae_unclassified
Otu00069	1978	Bacteria(100);Firmicutes(100);Bacilli(100);Bacillales(100);Planococcaceae(100);Planococcaceae_unclassified(88);	Bacteria	Firmicutes	Bacilli	Bacillales	Planococcaceae	Planococcaceae_unclassified
Otu00070	1969	Bacteria(100);"Proteobacteria"(100);Alphaproteobacteria(100);Rhodobacterales(100);Rhodobacteraceae(100);Rhodobacteraceae_unclassified(100);	Bacteria	"Proteobacteria"	Alphaproteobacteria	Rhodobacterales	Rhodobacteraceae	Rhodobacteraceae_unclassified
Otu00071	1956	Bacteria(100);"Proteobacteria"(100);Alphaproteobacteria(100);Sphingomonadales(100);Sphingomonadaceae(100);Sphingomonadaceae_unclassified(100);	Bacteria	"Proteobacteria"	Alphaproteobacteria	Sphingomonadales	Sphingomonadaceae	Sphingomonadaceae_unclassified
Otu00072	1898	Bacteria(100);Firmicutes(100);Clostridia(100);Clostridiales(100);Lachnospiraceae(100);Clostridium_XlVb(100);	Bacteria	Firmicutes	Clostridia	Clostridiales	Lachnospiraceae	Clostridium_XlVb
Otu00073	1865	Bacteria(100);Bacteria_unclassified(100);Bacteria_unclassified(100);Bacteria_unclassified(100);Bacteria_unclassified(100);Bacteria_unclassified(100);	Bacteria	Bacteria_unclassified	Bacteria_unclassified	Bacteria_unclassified	Bacteria_unclassified	Bacteria_unclassified
Otu00074	1857	Bacteria(100);"Proteobacteria"(100);"Proteobacteria"_unclassified(100);"Proteobacteria"_unclassified(100);"Proteobacteria"_unclassified(100);"Proteobacteria"_unclassified(100);	Bacteria	"Proteobacteria"	"Proteobacteria"_unclassified	"Proteobacteria"_unclassified	"Proteobacteria"_unclassified	"Proteobacteria"_unclassified
Otu00075	1812	Bacteria(100);"Bacteroidetes"(100);"Bacteroidia"(100);"Bacteroidales"(100);"Porphyromonadaceae"(100);Dysgonomonas(100);	Bacteria	"Bacteroidetes"	"Bacteroidia"	"Bacteroidales"	"Porphyromonadaceae"	Dysgonomonas
Otu00076	1795	Bacteria(100);"Actinobacteria"(100);Actinobacteria(100);Actinomycetales(100);Sanguibacteraceae(97);Sanguibacter(97);	Bacteria	"Actinobacteria"	Actinobacteria	Actinomycetales	Sanguibacteraceae	Sanguibacter
Otu00077	1716	Bacteria(100);"Actinobacteria"(100);Actinobacteria(100);Actinomycetales(100);Mycobacteriaceae(100);Mycobacterium(100);	Bacteria	"Actinobacteria"	Actinobacteria	Actinomycetales	Mycobacteriaceae	Mycobacterium
Otu00078	1709	Bacteria(100);Firmicutes(100);Clostridia(100);Clostridiales(100);Lachnospiraceae(99);Lachnospiraceae_unclassified(99);	Bacteria	Firmicutes	Clostridia	Clostridiales	Lachnospiraceae	Lachnospiraceae_unclassified
Otu00079	1652	Bacteria(100);"Bacteroidetes"(100);"Bacteroidia"(100);"Bacteroidales"(100);"Porphyromonadaceae"(100);Dysgonomonas(100);	Bacteria	"Bacteroidetes"	"Bacteroidia"	"Bacteroidales"	"Porphyromonadaceae"	Dysgonomonas
Otu00080	1644	Bacteria(100);Firmicutes(100);Negativicutes(100);Selenomonadales(100);Veillonellaceae(100);Veillonellaceae_unclassified(100);	Bacteria	Firmicutes	Negativicutes	Selenomonadales	Veillonellaceae	Veillonellaceae_unclassified
Otu00081	1620	Bacteria(100);Firmicutes(100);Clostridia(100);Clostridiales(100);Lachnospiraceae(100);Clostridium_XlVb(100);	Bacteria	Firmicutes	Clostridia	Clostridiales	Lachnospiraceae	Clostridium_XlVb
Otu00082	1608	Bacteria(100);"Bacteroidetes"(100);"Bacteroidia"(100);"Bacteroidales"(100);"Bacteroidales"_unclassified(100);"Bacteroidales"_unclassified(100);	Bacteria	"Bacteroidetes"	"Bacteroidia"	"Bacteroidales"	"Bacteroidales"_unclassified	"Bacteroidales"_unclassified
Otu00083	1498	Bacteria(100);"Proteobacteria"(100);Gammaproteobacteria(100);Pseudomonadales(100);Moraxellaceae(100);Acinetobacter(100);	Bacteria	"Proteobacteria"	Gammaproteobacteria	Pseudomonadales	Moraxellaceae	Acinetobacter
Otu00084	1488	Bacteria(100);"Bacteroidetes"(100);Flavobacteria(100);"Flavobacteriales"(100);Flavobacteriaceae(100);Chryseobacterium(99);	Bacteria	"Bacteroidetes"	Flavobacteria	"Flavobacteriales"	Flavobacteriaceae	Chryseobacterium
Otu00085	1482	Bacteria(100);Firmicutes(100);Clostridia(100);Clostridiales(100);Lachnospiraceae(100);Clostridium_XlVb(100);	Bacteria	Firmicutes	Clostridia	Clostridiales	Lachnospiraceae	Clostridium_XlVb
Otu00086	1476	Bacteria(100);"Proteobacteria"(100);Gammaproteobacteria(100);"Enterobacteriales"(100);Enterobacteriaceae(100);Enterobacteriaceae_unclassified(100);	Bacteria	"Proteobacteria"	Gammaproteobacteria	"Enterobacteriales"	Enterobacteriaceae	Enterobacteriaceae_unclassified
Otu00087	1467	Bacteria(100);"Proteobacteria"(100);Alphaproteobacteria(100);Rhizobiales(100);Rhizobiales_unclassified(74);Rhizobiales_unclassified(74);	Bacteria	"Proteobacteria"	Alphaproteobacteria	Rhizobiales	Rhizobiales_unclassified	Rhizobiales_unclassified
Otu00088	1438	Bacteria(100);"Proteobacteria"(100);Gammaproteobacteria(100);Xanthomonadales(100);Xanthomonadaceae(100);Luteimonas(100);	Bacteria	"Proteobacteria"	Gammaproteobacteria	Xanthomonadales	Xanthomonadaceae	Luteimonas
Otu00089	1423	Bacteria(100);"Bacteroidetes"(100);"Bacteroidia"(100);"Bacteroidales"(100);"Porphyromonadaceae"(100);Dysgonomonas(100);	Bacteria	"Bacteroidetes"	"Bacteroidia"	"Bacteroidales"	"Porphyromonadaceae"	Dysgonomonas
Otu00090	1390	Bacteria(100);"Proteobacteria"(100);Alphaproteobacteria(100);Sphingomonadales(100);Sphingomonadaceae(100);Sphingopyxis(99);	Bacteria	"Proteobacteria"	Alphaproteobacteria	Sphingomonadales	Sphingomonadaceae	Sphingopyxis
Otu00091	1370	Bacteria(100);"Bacteroidetes"(100);"Bacteroidia"(100);"Bacteroidales"(100);"Porphyromonadaceae"(100);Dysgonomonas(100);	Bacteria	"Bacteroidetes"	"Bacteroidia"	"Bacteroidales"	"Porphyromonadaceae"	Dysgonomonas
Otu00092	1346	Bacteria(100);"Proteobacteria"(100);Alphaproteobacteria(100);Rhizobiales(100);Hyphomicrobiaceae(100);Devosia(100);	Bacteria	"Proteobacteria"	Alphaproteobacteria	Rhizobiales	Hyphomicrobiaceae	Devosia
Otu00093	1329	Bacteria(100);"Actinobacteria"(100);Actinobacteria(100);Coriobacteriales(100);Coriobacteriaceae(100);Olsenella(100);	Bacteria	"Actinobacteria"	Actinobacteria	Coriobacteriales	Coriobacteriaceae	Olsenella
Otu00094	1324	Bacteria(100);"Proteobacteria"(100);Alphaproteobacteria(100);Rhizobiales(100);Phyllobacteriaceae(97);Phyllobacteriaceae_unclassified(97);	Bacteria	"Proteobacteria"	Alphaproteobacteria	Rhizobiales	Phyllobacteriaceae	Phyllobacteriaceae_unclassified
Otu00095	1307	Bacteria(100);"Proteobacteria"(100);Alphaproteobacteria(100);Caulobacterales(100);Caulobacteraceae(100);Brevundimonas(100);	Bacteria	"Proteobacteria"	Alphaproteobacteria	Caulobacterales	Caulobacteraceae	Brevundimonas
Otu00096	1292	Bacteria(100);"Actinobacteria"(100);Actinobacteria(100);Actinomycetales(100);Actinomycetales_unclassified(66);Actinomycetales_unclassified(66);	Bacteria	"Actinobacteria"	Actinobacteria	Actinomycetales	Actinomycetales_unclassified	Actinomycetales_unclassified
Otu00097	1255	Bacteria(100);"Actinobacteria"(100);Actinobacteria(100);Actinomycetales(100);Micrococcaceae(100);Arthrobacter(97);	Bacteria	"Actinobacteria"	Actinobacteria	Actinomycetales	Micrococcaceae	Arthrobacter
Otu00098	1231	Bacteria(100);"Actinobacteria"(100);Actinobacteria(100);Actinomycetales(100);Tsukamurellaceae(97);Tsukamurella(97);	Bacteria	"Actinobacteria"	Actinobacteria	Actinomycetales	Tsukamurellaceae	Tsukamurella
Otu00099	1230	Bacteria(100);"Bacteroidetes"(100);"Bacteroidia"(100);"Bacteroidales"(100);"Porphyromonadaceae"(100);Dysgonomonas(100);	Bacteria	"Bacteroidetes"	"Bacteroidia"	"Bacteroidales"	"Porphyromonadaceae"	Dysgonomonas
Otu00100	1210	Bacteria(100);Bacteria_unclassified(100);Bacteria_unclassified(100);Bacteria_unclassified(100);Bacteria_unclassified(100);Bacteria_unclassified(100);	Bacteria	Bacteria_unclassified	Bacteria_unclassified	Bacteria_unclassified	Bacteria_unclassified	Bacteria_unclassified
Otu00101	1191	Bacteria(100);"Bacteroidetes"(100);"Bacteroidia"(100);"Bacteroidales"(100);"Porphyromonadaceae"(100);Dysgonomonas(100);	Bacteria	"Bacteroidetes"	"Bacteroidia"	"Bacteroidales"	"Porphyromonadaceae"	Dysgonomonas
Otu00102	1188	Bacteria(100);"Proteobacteria"(100);Alphaproteobacteria(100);Sphingomonadales(100);Sphingomonadaceae(100);Novosphingobium(100);	Bacteria	"Proteobacteria"	Alphaproteobacteria	Sphingomonadales	Sphingomonadaceae	Novosphingobium
Otu00103	1179	Bacteria(100);"Actinobacteria"(100);Actinobacteria(100);Actinomycetales(100);Cellulomonadaceae(95);Cellulomonas(94);	Bacteria	"Actinobacteria"	Actinobacteria	Actinomycetales	Cellulomonadaceae	Cellulomonas
Otu00104	1171	Bacteria(100);"Proteobacteria"(100);Alphaproteobacteria(100);Rhizobiales(100);Hyphomicrobiaceae(100);Devosia(100);	Bacteria	"Proteobacteria"	Alphaproteobacteria	Rhizobiales	Hyphomicrobiaceae	Devosia
Otu00105	1166	Bacteria(100);Firmicutes(100);Clostridia(100);Clostridiales(100);Clostridiales_Incertae_Sedis_XIII(100);Mogibacterium(99);	Bacteria	Firmicutes	Clostridia	Clostridiales	Clostridiales_Incertae_Sedis_XIII	Mogibacterium
Otu00106	1163	Bacteria(100);"Proteobacteria"(100);Gammaproteobacteria(100);Gammaproteobacteria_unclassified(100);Gammaproteobacteria_unclassified(100);Gammaproteobacteria_unclassified(100);	Bacteria	"Proteobacteria"	Gammaproteobacteria	Gammaproteobacteria_unclassified	Gammaproteobacteria_unclassified	Gammaproteobacteria_unclassified
Otu00107	1121	Bacteria(100);"Actinobacteria"(100);Actinobacteria(100);Actinomycetales(100);Nocardioidaceae(100);Nocardioidaceae_unclassified(100);	Bacteria	"Actinobacteria"	Actinobacteria	Actinomycetales	Nocardioidaceae	Nocardioidaceae_unclassified
Otu00108	1087	Bacteria(100);"Proteobacteria"(100);Alphaproteobacteria(100);Caulobacterales(100);Caulobacteraceae(100);Brevundimonas(100);	Bacteria	"Proteobacteria"	Alphaproteobacteria	Caulobacterales	Caulobacteraceae	Brevundimonas
Otu00109	1073	Bacteria(100);"Proteobacteria"(100);Betaproteobacteria(100);Burkholderiales(100);Burkholderiales_incertae_sedis(81);Aquabacterium(80);	Bacteria	"Proteobacteria"	Betaproteobacteria	Burkholderiales	Burkholderiales_incertae_sedis	Aquabacterium
Otu00110	1073	Bacteria(100);Firmicutes(100);Clostridia(100);Clostridiales(100);Lachnospiraceae(100);Lachnospiraceae_unclassified(100);	Bacteria	Firmicutes	Clostridia	Clostridiales	Lachnospiraceae	Lachnospiraceae_unclassified
Otu00111	1063	Bacteria(100);"Bacteroidetes"(100);"Sphingobacteria"(100);"Sphingobacteriales"(100);Sphingobacteriaceae(100);Sphingobacterium(100);	Bacteria	"Bacteroidetes"	"Sphingobacteria"	"Sphingobacteriales"	Sphingobacteriaceae	Sphingobacterium
Otu00112	1046	Bacteria(100);Firmicutes(100);Erysipelotrichia(100);Erysipelotrichales(100);Erysipelotrichaceae(100);Erysipelothrix(100);	Bacteria	Firmicutes	Erysipelotrichia	Erysipelotrichales	Erysipelotrichaceae	Erysipelothrix
Otu00113	1035	Bacteria(100);"Proteobacteria"(100);Gammaproteobacteria(100);Gammaproteobacteria_unclassified(100);Gammaproteobacteria_unclassified(100);Gammaproteobacteria_unclassified(100);	Bacteria	"Proteobacteria"	Gammaproteobacteria	Gammaproteobacteria_unclassified	Gammaproteobacteria_unclassified	Gammaproteobacteria_unclassified
Otu00114	987	Bacteria(100);"Proteobacteria"(100);Gammaproteobacteria(100);Xanthomonadales(100);Xanthomonadaceae(100);Luteimonas(100);	Bacteria	"Proteobacteria"	Gammaproteobacteria	Xanthomonadales	Xanthomonadaceae	Luteimonas
Otu00115	972	Bacteria(100);"Actinobacteria"(100);Actinobacteria(100);Actinomycetales(100);Promicromonosporaceae(81);Cellulosimicrobium(75);	Bacteria	"Actinobacteria"	Actinobacteria	Actinomycetales	Promicromonosporaceae	Cellulosimicrobium
Otu00116	955	Bacteria(100);"Proteobacteria"(100);Gammaproteobacteria(100);Pasteurellales(100);Pasteurellaceae(100);Pasteurellaceae_unclassified(100);	Bacteria	"Proteobacteria"	Gammaproteobacteria	Pasteurellales	Pasteurellaceae	Pasteurellaceae_unclassified
Otu00117	954	Bacteria(100);"Proteobacteria"(100);Epsilonproteobacteria(100);Campylobacterales(100);Campylobacteraceae(100);Arcobacter(100);	Bacteria	"Proteobacteria"	Epsilonproteobacteria	Campylobacterales	Campylobacteraceae	Arcobacter
Otu00118	937	Bacteria(100);Firmicutes(100);Clostridia(100);Clostridiales(100);Peptostreptococcaceae(100);Clostridium_XI(100);	Bacteria	Firmicutes	Clostridia	Clostridiales	Peptostreptococcaceae	Clostridium_XI
Otu00119	932	Bacteria(100);"Actinobacteria"(100);Actinobacteria(100);Actinomycetales(100);Actinomycetales_unclassified(100);Actinomycetales_unclassified(100);	Bacteria	"Actinobacteria"	Actinobacteria	Actinomycetales	Actinomycetales_unclassified	Actinomycetales_unclassified
Otu00120	929	Bacteria(100);"Proteobacteria"(100);Alphaproteobacteria(100);Rhizobiales(100);Bradyrhizobiaceae(100);Bosea(100);	Bacteria	"Proteobacteria"	Alphaproteobacteria	Rhizobiales	Bradyrhizobiaceae	Bosea
Otu00121	928	Bacteria(100);Firmicutes(100);Clostridia(100);Clostridiales(100);Clostridiales_unclassified(100);Clostridiales_unclassified(100);	Bacteria	Firmicutes	Clostridia	Clostridiales	Clostridiales_unclassified	Clostridiales_unclassified
Otu00122	902	Bacteria(100);"Proteobacteria"(100);Alphaproteobacteria(100);Rhodobacterales(100);Rhodobacteraceae(100);Rhodobacteraceae_unclassified(100);	Bacteria	"Proteobacteria"	Alphaproteobacteria	Rhodobacterales	Rhodobacteraceae	Rhodobacteraceae_unclassified
Otu00123	894	Bacteria(100);Firmicutes(100);Bacilli(100);Lactobacillales(100);Carnobacteriaceae(95);Trichococcus(92);	Bacteria	Firmicutes	Bacilli	Lactobacillales	Carnobacteriaceae	Trichococcus
Otu00124	892	Bacteria(100);"Bacteroidetes"(100);Flavobacteria(100);"Flavobacteriales"(100);Flavobacteriaceae(100);Chryseobacterium(100);	Bacteria	"Bacteroidetes"	Flavobacteria	"Flavobacteriales"	Flavobacteriaceae	Chryseobacterium
Otu00125	878	Bacteria(100);"Proteobacteria"(100);Gammaproteobacteria(100);Xanthomonadales(100);Xanthomonadaceae(100);Stenotrophomonas(100);	Bacteria	"Proteobacteria"	Gammaproteobacteria	Xanthomonadales	Xanthomonadaceae	Stenotrophomonas
Otu00126	871	Bacteria(100);Firmicutes(100);Clostridia(100);Clostridiales(100);Lachnospiraceae(100);Clostridium_XlVa(100);	Bacteria	Firmicutes	Clostridia	Clostridiales	Lachnospiraceae	Clostridium_XlVa
Otu00127	863	Bacteria(100);Firmicutes(100);Clostridia(100);Clostridiales(100);Ruminococcaceae(100);Ruminococcaceae_unclassified(100);	Bacteria	Firmicutes	Clostridia	Clostridiales	Ruminococcaceae	Ruminococcaceae_unclassified
Otu00128	844	Bacteria(100);"Actinobacteria"(100);Actinobacteria(100);Actinomycetales(100);Micrococcaceae(84);Micrococcaceae_unclassified(84);	Bacteria	"Actinobacteria"	Actinobacteria	Actinomycetales	Micrococcaceae	Micrococcaceae_unclassified
Otu00129	840	Bacteria(100);"Bacteroidetes"(100);"Bacteroidia"(100);"Bacteroidales"(100);"Bacteroidales"_unclassified(96);"Bacteroidales"_unclassified(96);	Bacteria	"Bacteroidetes"	"Bacteroidia"	"Bacteroidales"	"Bacteroidales"_unclassified	"Bacteroidales"_unclassified
Otu00130	818	Bacteria(100);"Proteobacteria"(100);Gammaproteobacteria(100);Gammaproteobacteria_unclassified(100);Gammaproteobacteria_unclassified(100);Gammaproteobacteria_unclassified(100);	Bacteria	"Proteobacteria"	Gammaproteobacteria	Gammaproteobacteria_unclassified	Gammaproteobacteria_unclassified	Gammaproteobacteria_unclassified
Otu00131	812	Bacteria(100);"Bacteroidetes"(100);"Sphingobacteria"(100);"Sphingobacteriales"(100);Sphingobacteriaceae(100);Sphingobacterium(100);	Bacteria	"Bacteroidetes"	"Sphingobacteria"	"Sphingobacteriales"	Sphingobacteriaceae	Sphingobacterium
Otu00132	806	Bacteria(100);"Actinobacteria"(100);Actinobacteria(100);Actinomycetales(100);Streptomycetaceae(100);Streptomyces(99);	Bacteria	"Actinobacteria"	Actinobacteria	Actinomycetales	Streptomycetaceae	Streptomyces
Otu00133	781	Bacteria(100);Firmicutes(100);Clostridia(100);Clostridiales(100);Lachnospiraceae(100);Lachnospiraceae_unclassified(98);	Bacteria	Firmicutes	Clostridia	Clostridiales	Lachnospiraceae	Lachnospiraceae_unclassified
Otu00134	779	Bacteria(100);Bacteria_unclassified(100);Bacteria_unclassified(100);Bacteria_unclassified(100);Bacteria_unclassified(100);Bacteria_unclassified(100);	Bacteria	Bacteria_unclassified	Bacteria_unclassified	Bacteria_unclassified	Bacteria_unclassified	Bacteria_unclassified
Otu00135	777	Bacteria(100);"Bacteroidetes"(100);"Bacteroidetes"_unclassified(100);"Bacteroidetes"_unclassified(100);"Bacteroidetes"_unclassified(100);"Bacteroidetes"_unclassified(100);	Bacteria	"Bacteroidetes"	"Bacteroidetes"_unclassified	"Bacteroidetes"_unclassified	"Bacteroidetes"_unclassified	"Bacteroidetes"_unclassified
Otu00136	776	Bacteria(100);"Proteobacteria"(100);Alphaproteobacteria(100);Rhizobiales(100);Phyllobacteriaceae(96);Phyllobacteriaceae_unclassified(78);	Bacteria	"Proteobacteria"	Alphaproteobacteria	Rhizobiales	Phyllobacteriaceae	Phyllobacteriaceae_unclassified
Otu00137	770	Bacteria(100);Firmicutes(100);Clostridia(100);Clostridiales(100);Lachnospiraceae(100);Clostridium_XlVa(95);	Bacteria	Firmicutes	Clostridia	Clostridiales	Lachnospiraceae	Clostridium_XlVa
Otu00138	770	Bacteria(100);"Bacteroidetes"(100);"Sphingobacteria"(100);"Sphingobacteriales"(100);Chitinophagaceae(99);Chitinophagaceae_unclassified(99);	Bacteria	"Bacteroidetes"	"Sphingobacteria"	"Sphingobacteriales"	Chitinophagaceae	Chitinophagaceae_unclassified
Otu00139	763	Bacteria(100);"Bacteroidetes"(100);"Bacteroidia"(100);"Bacteroidales"(100);"Porphyromonadaceae"(100);Dysgonomonas(100);	Bacteria	"Bacteroidetes"	"Bacteroidia"	"Bacteroidales"	"Porphyromonadaceae"	Dysgonomonas
Otu00140	753	Bacteria(100);"Actinobacteria"(100);Actinobacteria(100);Actinomycetales(100);Nocardioidaceae(100);Aeromicrobium(100);	Bacteria	"Actinobacteria"	Actinobacteria	Actinomycetales	Nocardioidaceae	Aeromicrobium
Otu00141	746	Bacteria(100);"Bacteroidetes"(100);"Sphingobacteria"(100);"Sphingobacteriales"(100);Chitinophagaceae(84);Chitinophagaceae_unclassified(84);	Bacteria	"Bacteroidetes"	"Sphingobacteria"	"Sphingobacteriales"	Chitinophagaceae	Chitinophagaceae_unclassified
Otu00142	735	Bacteria(100);"Proteobacteria"(100);Gammaproteobacteria(100);Gammaproteobacteria_unclassified(100);Gammaproteobacteria_unclassified(100);Gammaproteobacteria_unclassified(100);	Bacteria	"Proteobacteria"	Gammaproteobacteria	Gammaproteobacteria_unclassified	Gammaproteobacteria_unclassified	Gammaproteobacteria_unclassified
Otu00143	731	Bacteria(100);"Verrucomicrobia"(100);Verrucomicrobiae(100);Verrucomicrobiales(100);Verrucomicrobiaceae(100);Verrucomicrobium(76);	Bacteria	"Verrucomicrobia"	Verrucomicrobiae	Verrucomicrobiales	Verrucomicrobiaceae	Verrucomicrobium
Otu00144	723	Bacteria(100);"Proteobacteria"(100);Gammaproteobacteria(100);Pseudomonadales(100);Pseudomonadaceae(100);Pseudomonas(97);	Bacteria	"Proteobacteria"	Gammaproteobacteria	Pseudomonadales	Pseudomonadaceae	Pseudomonas
Otu00145	698	Bacteria(100);"Proteobacteria"(100);Alphaproteobacteria(100);Rhodobacterales(100);Rhodobacteraceae(100);Rhodobacteraceae_unclassified(95);	Bacteria	"Proteobacteria"	Alphaproteobacteria	Rhodobacterales	Rhodobacteraceae	Rhodobacteraceae_unclassified
Otu00146	690	Bacteria(100);Firmicutes(100);Bacilli(100);Lactobacillales(100);Lactobacillales_unclassified(99);Lactobacillales_unclassified(99);	Bacteria	Firmicutes	Bacilli	Lactobacillales	Lactobacillales_unclassified	Lactobacillales_unclassified
Otu00147	680	Bacteria(100);Bacteria_unclassified(100);Bacteria_unclassified(100);Bacteria_unclassified(100);Bacteria_unclassified(100);Bacteria_unclassified(100);	Bacteria	Bacteria_unclassified	Bacteria_unclassified	Bacteria_unclassified	Bacteria_unclassified	Bacteria_unclassified
Otu00148	663	Bacteria(100);"Proteobacteria"(100);"Proteobacteria"_unclassified(100);"Proteobacteria"_unclassified(100);"Proteobacteria"_unclassified(100);"Proteobacteria"_unclassified(100);	Bacteria	"Proteobacteria"	"Proteobacteria"_unclassified	"Proteobacteria"_unclassified	"Proteobacteria"_unclassified	"Proteobacteria"_unclassified
Otu00149	644	Bacteria(100);"Proteobacteria"(100);Betaproteobacteria(100);Burkholderiales(100);Comamonadaceae(100);Comamonadaceae_unclassified(100);	Bacteria	"Proteobacteria"	Betaproteobacteria	Burkholderiales	Comamonadaceae	Comamonadaceae_unclassified
Otu00150	640	Bacteria(100);"Proteobacteria"(100);Gammaproteobacteria(100);Gammaproteobacteria_unclassified(100);Gammaproteobacteria_unclassified(100);Gammaproteobacteria_unclassified(100);	Bacteria	"Proteobacteria"	Gammaproteobacteria	Gammaproteobacteria_unclassified	Gammaproteobacteria_unclassified	Gammaproteobacteria_unclassified
Otu00151	639	Bacteria(100);"Proteobacteria"(100);Alphaproteobacteria(100);Caulobacterales(100);Caulobacteraceae(100);Phenylobacterium(100);	Bacteria	"Proteobacteria"	Alphaproteobacteria	Caulobacterales	Caulobacteraceae	Phenylobacterium
Otu00152	638	Bacteria(100);"Bacteroidetes"(100);Flavobacteria(100);"Flavobacteriales"(100);Flavobacteriaceae(100);Flavobacterium(94);	Bacteria	"Bacteroidetes"	Flavobacteria	"Flavobacteriales"	Flavobacteriaceae	Flavobacterium
Otu00153	636	Bacteria(100);Bacteria_unclassified(100);Bacteria_unclassified(100);Bacteria_unclassified(100);Bacteria_unclassified(100);Bacteria_unclassified(100);	Bacteria	Bacteria_unclassified	Bacteria_unclassified	Bacteria_unclassified	Bacteria_unclassified	Bacteria_unclassified
Otu00154	632	Bacteria(100);"Bacteroidetes"(100);"Sphingobacteria"(100);"Sphingobacteriales"(100);Cytophagaceae(100);Leadbetterella(100);	Bacteria	"Bacteroidetes"	"Sphingobacteria"	"Sphingobacteriales"	Cytophagaceae	Leadbetterella
Otu00155	629	Bacteria(100);"Proteobacteria"(100);Deltaproteobacteria(100);Myxococcales(100);Myxococcaceae(98);Corallococcus(98);	Bacteria	"Proteobacteria"	Deltaproteobacteria	Myxococcales	Myxococcaceae	Corallococcus
Otu00156	619	Bacteria(100);"Proteobacteria"(100);Betaproteobacteria(100);Burkholderiales(100);Comamonadaceae(98);Hydrogenophaga(92);	Bacteria	"Proteobacteria"	Betaproteobacteria	Burkholderiales	Comamonadaceae	Hydrogenophaga
Otu00157	615	Bacteria(100);"Actinobacteria"(100);Actinobacteria(100);Actinomycetales(100);Micrococcaceae(100);Arthrobacter(100);	Bacteria	"Actinobacteria"	Actinobacteria	Actinomycetales	Micrococcaceae	Arthrobacter
Otu00158	613	Bacteria(100);Firmicutes(100);Bacilli(100);Lactobacillales(100);Enterococcaceae(98);Vagococcus(72);	Bacteria	Firmicutes	Bacilli	Lactobacillales	Enterococcaceae	Vagococcus
Otu00159	609	Bacteria(100);"Actinobacteria"(100);Actinobacteria(100);Actinomycetales(100);Nocardiaceae(100);Gordonia(100);	Bacteria	"Actinobacteria"	Actinobacteria	Actinomycetales	Nocardiaceae	Gordonia
Otu00160	596	Bacteria(100);"Proteobacteria"(100);Alphaproteobacteria(100);Rhizobiales(100);Phyllobacteriaceae(100);Mesorhizobium(92);	Bacteria	"Proteobacteria"	Alphaproteobacteria	Rhizobiales	Phyllobacteriaceae	Mesorhizobium
Otu00161	594	Bacteria(100);Firmicutes(100);Clostridia(100);Clostridiales(100);Ruminococcaceae(100);Ruminococcaceae_unclassified(100);	Bacteria	Firmicutes	Clostridia	Clostridiales	Ruminococcaceae	Ruminococcaceae_unclassified
Otu00162	592	Bacteria(100);Firmicutes(100);Bacilli(100);Lactobacillales(100);Carnobacteriaceae(97);Carnobacterium(97);	Bacteria	Firmicutes	Bacilli	Lactobacillales	Carnobacteriaceae	Carnobacterium
Otu00163	588	Bacteria(100);"Verrucomicrobia"(100);Verrucomicrobiae(100);Verrucomicrobiales(100);Verrucomicrobiaceae(100);Prosthecobacter(100);	Bacteria	"Verrucomicrobia"	Verrucomicrobiae	Verrucomicrobiales	Verrucomicrobiaceae	Prosthecobacter
Otu00164	585	Bacteria(100);Firmicutes(100);Firmicutes_unclassified(100);Firmicutes_unclassified(100);Firmicutes_unclassified(100);Firmicutes_unclassified(100);	Bacteria	Firmicutes	Firmicutes_unclassified	Firmicutes_unclassified	Firmicutes_unclassified	Firmicutes_unclassified
Otu00165	582	Bacteria(100);"Proteobacteria"(100);Alphaproteobacteria(100);Alphaproteobacteria_unclassified(100);Alphaproteobacteria_unclassified(100);Alphaproteobacteria_unclassified(100);	Bacteria	"Proteobacteria"	Alphaproteobacteria	Alphaproteobacteria_unclassified	Alphaproteobacteria_unclassified	Alphaproteobacteria_unclassified
Otu00166	580	Bacteria(100);Firmicutes(100);Bacilli(100);Lactobacillales(100);Streptococcaceae(100);Lactococcus(100);	Bacteria	Firmicutes	Bacilli	Lactobacillales	Streptococcaceae	Lactococcus
Otu00167	575	Bacteria(100);"Actinobacteria"(100);Actinobacteria(100);Actinomycetales(100);Actinomycetales_unclassified(100);Actinomycetales_unclassified(100);	Bacteria	"Actinobacteria"	Actinobacteria	Actinomycetales	Actinomycetales_unclassified	Actinomycetales_unclassified
Otu00168	567	Bacteria(100);"Proteobacteria"(100);Alphaproteobacteria(100);Rhizobiales(100);Rhizobiales_unclassified(83);Rhizobiales_unclassified(83);	Bacteria	"Proteobacteria"	Alphaproteobacteria	Rhizobiales	Rhizobiales_unclassified	Rhizobiales_unclassified
Otu00169	561	Bacteria(100);"Bacteroidetes"(100);"Bacteroidia"(100);"Bacteroidales"(100);"Porphyromonadaceae"(100);Dysgonomonas(99);	Bacteria	"Bacteroidetes"	"Bacteroidia"	"Bacteroidales"	"Porphyromonadaceae"	Dysgonomonas
Otu00170	559	Bacteria(100);"Bacteroidetes"(100);Flavobacteria(100);"Flavobacteriales"(100);Cryomorphaceae(98);Cryomorphaceae_unclassified(98);	Bacteria	"Bacteroidetes"	Flavobacteria	"Flavobacteriales"	Cryomorphaceae	Cryomorphaceae_unclassified
Otu00171	550	Bacteria(100);"Actinobacteria"(100);Actinobacteria(100);Coriobacteriales(100);Coriobacteriaceae(100);Olsenella(100);	Bacteria	"Actinobacteria"	Actinobacteria	Coriobacteriales	Coriobacteriaceae	Olsenella
Otu00172	546	Bacteria(100);"Proteobacteria"(100);Betaproteobacteria(100);Burkholderiales(100);Comamonadaceae(99);Comamonas(95);	Bacteria	"Proteobacteria"	Betaproteobacteria	Burkholderiales	Comamonadaceae	Comamonas
Otu00173	544	Bacteria(100);Firmicutes(100);Negativicutes(100);Selenomonadales(100);Veillonellaceae(100);Veillonellaceae_unclassified(100);	Bacteria	Firmicutes	Negativicutes	Selenomonadales	Veillonellaceae	Veillonellaceae_unclassified
Otu00174	537	Bacteria(100);"Bacteroidetes"(100);"Bacteroidetes"_unclassified(100);"Bacteroidetes"_unclassified(100);"Bacteroidetes"_unclassified(100);"Bacteroidetes"_unclassified(100);	Bacteria	"Bacteroidetes"	"Bacteroidetes"_unclassified	"Bacteroidetes"_unclassified	"Bacteroidetes"_unclassified	"Bacteroidetes"_unclassified
Otu00175	508	Bacteria(100);"Actinobacteria"(100);Actinobacteria(100);Actinomycetales(100);Nocardiaceae(99);Rhodococcus(97);	Bacteria	"Actinobacteria"	Actinobacteria	Actinomycetales	Nocardiaceae	Rhodococcus
Otu00176	506	Bacteria(100);"Bacteroidetes"(100);"Sphingobacteria"(100);"Sphingobacteriales"(100);Sphingobacteriaceae(100);Sphingobacterium(100);	Bacteria	"Bacteroidetes"	"Sphingobacteria"	"Sphingobacteriales"	Sphingobacteriaceae	Sphingobacterium
Otu00177	491	Bacteria(100);"Proteobacteria"(100);Gammaproteobacteria(100);Gammaproteobacteria_unclassified(100);Gammaproteobacteria_unclassified(100);Gammaproteobacteria_unclassified(100);	Bacteria	"Proteobacteria"	Gammaproteobacteria	Gammaproteobacteria_unclassified	Gammaproteobacteria_unclassified	Gammaproteobacteria_unclassified
Otu00178	489	Bacteria(100);"Proteobacteria"(100);Betaproteobacteria(100);Burkholderiales(100);Comamonadaceae(80);Comamonadaceae_unclassified(80);	Bacteria	"Proteobacteria"	Betaproteobacteria	Burkholderiales	Comamonadaceae	Comamonadaceae_unclassified
Otu00179	486	Bacteria(100);"Proteobacteria"(100);Alphaproteobacteria(100);Rhodobacterales(100);Rhodobacteraceae(100);Paracoccus(98);	Bacteria	"Proteobacteria"	Alphaproteobacteria	Rhodobacterales	Rhodobacteraceae	Paracoccus
Otu00180	484	Bacteria(100);Firmicutes(100);Clostridia(100);Clostridiales(100);Lachnospiraceae(100);Clostridium_XlVb(100);	Bacteria	Firmicutes	Clostridia	Clostridiales	Lachnospiraceae	Clostridium_XlVb
Otu00181	483	Bacteria(100);"Proteobacteria"(100);Gammaproteobacteria(100);"Enterobacteriales"(100);Enterobacteriaceae(100);Enterobacteriaceae_unclassified(99);	Bacteria	"Proteobacteria"	Gammaproteobacteria	"Enterobacteriales"	Enterobacteriaceae	Enterobacteriaceae_unclassified
Otu00182	477	Bacteria(100);"Proteobacteria"(100);Deltaproteobacteria(100);Bdellovibrionales(100);Bacteriovoracaceae(100);Peredibacter(100);	Bacteria	"Proteobacteria"	Deltaproteobacteria	Bdellovibrionales	Bacteriovoracaceae	Peredibacter
Otu00183	470	Bacteria(100);"Proteobacteria"(100);Alphaproteobacteria(100);Rhizobiales(100);Bradyrhizobiaceae(100);Rhodopseudomonas(97);	Bacteria	"Proteobacteria"	Alphaproteobacteria	Rhizobiales	Bradyrhizobiaceae	Rhodopseudomonas
Otu00184	462	Bacteria(100);Firmicutes(100);Clostridia(100);Clostridiales(100);Clostridiales_unclassified(100);Clostridiales_unclassified(100);	Bacteria	Firmicutes	Clostridia	Clostridiales	Clostridiales_unclassified	Clostridiales_unclassified
Otu00185	461	Bacteria(100);"Proteobacteria"(100);Alphaproteobacteria(100);Rhizobiales(100);Beijerinckiaceae(100);Beijerinckiaceae_unclassified(100);	Bacteria	"Proteobacteria"	Alphaproteobacteria	Rhizobiales	Beijerinckiaceae	Beijerinckiaceae_unclassified
Otu00186	453	Bacteria(100);"Actinobacteria"(100);Actinobacteria(100);Actinomycetales(100);Actinomycetales_unclassified(100);Actinomycetales_unclassified(100);	Bacteria	"Actinobacteria"	Actinobacteria	Actinomycetales	Actinomycetales_unclassified	Actinomycetales_unclassified
Otu00187	453	Bacteria(100);Firmicutes(100);Clostridia(100);Clostridiales(100);Ruminococcaceae(92);Ruminococcaceae_unclassified(92);	Bacteria	Firmicutes	Clostridia	Clostridiales	Ruminococcaceae	Ruminococcaceae_unclassified
Otu00188	452	Bacteria(100);Firmicutes(100);Clostridia(100);Clostridiales(100);Ruminococcaceae(99);Ruminococcaceae_unclassified(99);	Bacteria	Firmicutes	Clostridia	Clostridiales	Ruminococcaceae	Ruminococcaceae_unclassified
Otu00189	452	Bacteria(100);"Proteobacteria"(100);Gammaproteobacteria(100);Pseudomonadales(100);Pseudomonadaceae(100);Cellvibrio(100);	Bacteria	"Proteobacteria"	Gammaproteobacteria	Pseudomonadales	Pseudomonadaceae	Cellvibrio
Otu00190	451	Bacteria(100);"Actinobacteria"(100);Actinobacteria(100);Actinomycetales(100);Microbacteriaceae(100);Microbacteriaceae_unclassified(75);	Bacteria	"Actinobacteria"	Actinobacteria	Actinomycetales	Microbacteriaceae	Microbacteriaceae_unclassified
Otu00191	450	Bacteria(100);Firmicutes(100);Bacilli(100);Bacillales(100);Bacillales_unclassified(98);Bacillales_unclassified(98);	Bacteria	Firmicutes	Bacilli	Bacillales	Bacillales_unclassified	Bacillales_unclassified
Otu00192	449	Bacteria(100);Firmicutes(100);Bacilli(100);Bacillales(100);Thermoactinomycetaceae_1(100);Thermoactinomyces(100);	Bacteria	Firmicutes	Bacilli	Bacillales	Thermoactinomycetaceae_1	Thermoactinomyces
Otu00193	446	Bacteria(100);"Verrucomicrobia"(100);Spartobacteria(100);Spartobacteria_order_incertae_sedis(100);Spartobacteria_family_incertae_sedis(100);Spartobacteria_family_incertae_sedis_unclassified(100);	Bacteria	"Verrucomicrobia"	Spartobacteria	Spartobacteria_order_incertae_sedis	Spartobacteria_family_incertae_sedis	Spartobacteria_family_incertae_sedis_unclassified
Otu00194	442	Bacteria(100);"Proteobacteria"(100);Betaproteobacteria(100);Betaproteobacteria_unclassified(100);Betaproteobacteria_unclassified(100);Betaproteobacteria_unclassified(100);	Bacteria	"Proteobacteria"	Betaproteobacteria	Betaproteobacteria_unclassified	Betaproteobacteria_unclassified	Betaproteobacteria_unclassified
Otu00195	435	Bacteria(100);"Bacteroidetes"(100);"Bacteroidia"(100);"Bacteroidales"(100);"Porphyromonadaceae"(100);"Porphyromonadaceae"_unclassified(98);	Bacteria	"Bacteroidetes"	"Bacteroidia"	"Bacteroidales"	"Porphyromonadaceae"	"Porphyromonadaceae"_unclassified
Otu00196	431	Bacteria(100);"Proteobacteria"(100);Betaproteobacteria(100);Burkholderiales(100);Comamonadaceae(100);Comamonadaceae_unclassified(96);	Bacteria	"Proteobacteria"	Betaproteobacteria	Burkholderiales	Comamonadaceae	Comamonadaceae_unclassified
Otu00197	430	Bacteria(100);Firmicutes(100);Clostridia(100);Clostridiales(100);Clostridiaceae_1(100);Clostridium_sensu_stricto(98);	Bacteria	Firmicutes	Clostridia	Clostridiales	Clostridiaceae_1	Clostridium_sensu_stricto
Otu00198	428	Bacteria(100);"Verrucomicrobia"(100);Verrucomicrobiae(100);Verrucomicrobiales(100);Verrucomicrobiaceae(100);Verrucomicrobiaceae_unclassified(100);	Bacteria	"Verrucomicrobia"	Verrucomicrobiae	Verrucomicrobiales	Verrucomicrobiaceae	Verrucomicrobiaceae_unclassified
Otu00199	411	Bacteria(100);"Proteobacteria"(100);Alphaproteobacteria(100);Sphingomonadales(100);Sphingomonadales_unclassified(100);Sphingomonadales_unclassified(100);	Bacteria	"Proteobacteria"	Alphaproteobacteria	Sphingomonadales	Sphingomonadales_unclassified	Sphingomonadales_unclassified
Otu00200	403	Bacteria(100);"Bacteroidetes"(100);Flavobacteria(100);"Flavobacteriales"(100);Flavobacteriaceae(100);Flavobacteriaceae_unclassified(100);	Bacteria	"Bacteroidetes"	Flavobacteria	"Flavobacteriales"	Flavobacteriaceae	Flavobacteriaceae_unclassified
Otu00201	401	Bacteria(100);"Bacteroidetes"(100);"Bacteroidia"(100);"Bacteroidales"(100);"Porphyromonadaceae"(100);Dysgonomonas(100);	Bacteria	"Bacteroidetes"	"Bacteroidia"	"Bacteroidales"	"Porphyromonadaceae"	Dysgonomonas
Otu00202	399	Bacteria(100);Firmicutes(100);Clostridia(100);Clostridiales(100);Clostridiales_unclassified(100);Clostridiales_unclassified(100);	Bacteria	Firmicutes	Clostridia	Clostridiales	Clostridiales_unclassified	Clostridiales_unclassified
Otu00203	399	Bacteria(100);Firmicutes(100);Bacilli(100);Bacillales(100);Planococcaceae(83);Planococcaceae_unclassified(69);	Bacteria	Firmicutes	Bacilli	Bacillales	Planococcaceae	Planococcaceae_unclassified
Otu00204	399	Bacteria(100);"Proteobacteria"(100);Alphaproteobacteria(100);Sphingomonadales(100);Sphingomonadaceae(100);Sphingobium(55);	Bacteria	"Proteobacteria"	Alphaproteobacteria	Sphingomonadales	Sphingomonadaceae	Sphingobium
Otu00205	394	Bacteria(100);"Proteobacteria"(100);Alphaproteobacteria(100);Rhizobiales(100);Rhizobiaceae(100);Kaistia(99);	Bacteria	"Proteobacteria"	Alphaproteobacteria	Rhizobiales	Rhizobiaceae	Kaistia
Otu00206	391	Bacteria(100);"Proteobacteria"(100);Gammaproteobacteria(100);Gammaproteobacteria_unclassified(100);Gammaproteobacteria_unclassified(100);Gammaproteobacteria_unclassified(100);	Bacteria	"Proteobacteria"	Gammaproteobacteria	Gammaproteobacteria_unclassified	Gammaproteobacteria_unclassified	Gammaproteobacteria_unclassified
Otu00207	374	Bacteria(100);"Bacteroidetes"(100);Flavobacteria(100);"Flavobacteriales"(100);Flavobacteriaceae(100);Flavobacteriaceae_unclassified(100);	Bacteria	"Bacteroidetes"	Flavobacteria	"Flavobacteriales"	Flavobacteriaceae	Flavobacteriaceae_unclassified
Otu00208	369	Bacteria(100);"Bacteroidetes"(100);Flavobacteria(100);"Flavobacteriales"(100);Flavobacteriaceae(100);Chryseobacterium(94);	Bacteria	"Bacteroidetes"	Flavobacteria	"Flavobacteriales"	Flavobacteriaceae	Chryseobacterium
Otu00209	368	Bacteria(100);Firmicutes(100);Clostridia(100);Clostridiales(100);Clostridiaceae_2(100);Alkaliphilus(100);	Bacteria	Firmicutes	Clostridia	Clostridiales	Clostridiaceae_2	Alkaliphilus
Otu00210	365	Bacteria(100);"Proteobacteria"(100);Deltaproteobacteria(100);Myxococcales(100);Myxococcales_unclassified(100);Myxococcales_unclassified(100);	Bacteria	"Proteobacteria"	Deltaproteobacteria	Myxococcales	Myxococcales_unclassified	Myxococcales_unclassified
Otu00211	360	Bacteria(100);Firmicutes(100);Clostridia(100);Clostridiales(100);Clostridiales_unclassified(99);Clostridiales_unclassified(99);	Bacteria	Firmicutes	Clostridia	Clostridiales	Clostridiales_unclassified	Clostridiales_unclassified
Otu00212	356	Bacteria(100);"Bacteroidetes"(100);"Sphingobacteria"(100);"Sphingobacteriales"(100);Sphingobacteriaceae(100);Sphingobacterium(100);	Bacteria	"Bacteroidetes"	"Sphingobacteria"	"Sphingobacteriales"	Sphingobacteriaceae	Sphingobacterium
Otu00213	355	Bacteria(100);"Proteobacteria"(100);Deltaproteobacteria(100);Myxococcales(100);Polyangiaceae(100);Chondromyces(100);	Bacteria	"Proteobacteria"	Deltaproteobacteria	Myxococcales	Polyangiaceae	Chondromyces
Otu00214	353	Bacteria(100);"Actinobacteria"(100);Actinobacteria(100);Actinomycetales(100);Promicromonosporaceae(85);Promicromonosporaceae_unclassified(83);	Bacteria	"Actinobacteria"	Actinobacteria	Actinomycetales	Promicromonosporaceae	Promicromonosporaceae_unclassified
Otu00215	352	Bacteria(100);"Proteobacteria"(100);Gammaproteobacteria(100);"Enterobacteriales"(100);Enterobacteriaceae(100);Enterobacteriaceae_unclassified(100);	Bacteria	"Proteobacteria"	Gammaproteobacteria	"Enterobacteriales"	Enterobacteriaceae	Enterobacteriaceae_unclassified
Otu00216	348	Bacteria(100);Firmicutes(100);Bacilli(100);Bacillales(100);Paenibacillaceae_1(99);Paenibacillus(96);	Bacteria	Firmicutes	Bacilli	Bacillales	Paenibacillaceae_1	Paenibacillus
Otu00217	346	Bacteria(100);Firmicutes(100);Clostridia(100);Clostridiales(100);Lachnospiraceae(100);Clostridium_XlVb(100);	Bacteria	Firmicutes	Clostridia	Clostridiales	Lachnospiraceae	Clostridium_XlVb
Otu00218	343	Bacteria(100);"Proteobacteria"(100);Gammaproteobacteria(100);Pseudomonadales(100);Pseudomonadaceae(100);Pseudomonadaceae_unclassified(80);	Bacteria	"Proteobacteria"	Gammaproteobacteria	Pseudomonadales	Pseudomonadaceae	Pseudomonadaceae_unclassified
Otu00219	342	Bacteria(100);Firmicutes(100);Clostridia(100);Clostridiales(100);Clostridiales_Incertae_Sedis_XI(100);Sedimentibacter(100);	Bacteria	Firmicutes	Clostridia	Clostridiales	Clostridiales_Incertae_Sedis_XI	Sedimentibacter
Otu00220	338	Bacteria(100);"Actinobacteria"(100);Actinobacteria(100);Actinomycetales(100);Actinomycetales_unclassified(90);Actinomycetales_unclassified(90);	Bacteria	"Actinobacteria"	Actinobacteria	Actinomycetales	Actinomycetales_unclassified	Actinomycetales_unclassified
Otu00221	336	Bacteria(100);"Proteobacteria"(100);Gammaproteobacteria(100);Gammaproteobacteria_unclassified(100);Gammaproteobacteria_unclassified(100);Gammaproteobacteria_unclassified(100);	Bacteria	"Proteobacteria"	Gammaproteobacteria	Gammaproteobacteria_unclassified	Gammaproteobacteria_unclassified	Gammaproteobacteria_unclassified
Otu00222	335	Bacteria(100);"Bacteroidetes"(100);"Bacteroidetes"_unclassified(100);"Bacteroidetes"_unclassified(100);"Bacteroidetes"_unclassified(100);"Bacteroidetes"_unclassified(100);	Bacteria	"Bacteroidetes"	"Bacteroidetes"_unclassified	"Bacteroidetes"_unclassified	"Bacteroidetes"_unclassified	"Bacteroidetes"_unclassified
Otu00223	327	Bacteria(100);"Bacteroidetes"(100);"Bacteroidia"(100);"Bacteroidales"(100);"Porphyromonadaceae"(100);Dysgonomonas(100);	Bacteria	"Bacteroidetes"	"Bacteroidia"	"Bacteroidales"	"Porphyromonadaceae"	Dysgonomonas
Otu00224	324	Bacteria(100);"Proteobacteria"(100);Alphaproteobacteria(100);Sphingomonadales(100);Sphingomonadaceae(100);Sphingomonas(100);	Bacteria	"Proteobacteria"	Alphaproteobacteria	Sphingomonadales	Sphingomonadaceae	Sphingomonas
Otu00225	324	Bacteria(100);"Proteobacteria"(100);Alphaproteobacteria(100);Rhizobiales(100);Rhizobiales_unclassified(64);Rhizobiales_unclassified(64);	Bacteria	"Proteobacteria"	Alphaproteobacteria	Rhizobiales	Rhizobiales_unclassified	Rhizobiales_unclassified
Otu00226	323	Bacteria(100);Firmicutes(100);Clostridia(100);Clostridiales(100);Lachnospiraceae(94);Lachnospiraceae_unclassified(94);	Bacteria	Firmicutes	Clostridia	Clostridiales	Lachnospiraceae	Lachnospiraceae_unclassified
Otu00227	322	Bacteria(100);"Proteobacteria"(100);Betaproteobacteria(100);Neisseriales(100);Neisseriaceae(100);Vitreoscilla(100);	Bacteria	"Proteobacteria"	Betaproteobacteria	Neisseriales	Neisseriaceae	Vitreoscilla
Otu00228	316	Bacteria(100);"Actinobacteria"(100);Actinobacteria(100);Actinomycetales(100);Microbacteriaceae(98);Leucobacter(76);	Bacteria	"Actinobacteria"	Actinobacteria	Actinomycetales	Microbacteriaceae	Leucobacter
Otu00229	316	Bacteria(100);Bacteria_unclassified(100);Bacteria_unclassified(100);Bacteria_unclassified(100);Bacteria_unclassified(100);Bacteria_unclassified(100);	Bacteria	Bacteria_unclassified	Bacteria_unclassified	Bacteria_unclassified	Bacteria_unclassified	Bacteria_unclassified
Otu00230	315	Bacteria(100);"Actinobacteria"(100);Actinobacteria(100);Coriobacteriales(100);Coriobacteriaceae(100);Coriobacteriaceae_unclassified(100);	Bacteria	"Actinobacteria"	Actinobacteria	Coriobacteriales	Coriobacteriaceae	Coriobacteriaceae_unclassified
Otu00231	315	Bacteria(100);Firmicutes(100);Clostridia(100);Clostridiales(100);Ruminococcaceae(100);Clostridium_III(100);	Bacteria	Firmicutes	Clostridia	Clostridiales	Ruminococcaceae	Clostridium_III
Otu00232	314	Bacteria(100);"Actinobacteria"(100);Actinobacteria(100);Actinomycetales(100);Microbacteriaceae(98);Leifsonia(77);	Bacteria	"Actinobacteria"	Actinobacteria	Actinomycetales	Microbacteriaceae	Leifsonia
Otu00233	314	Bacteria(100);Firmicutes(100);Clostridia(100);Clostridiales(100);Clostridiales_Incertae_Sedis_XIII(100);Anaerovorax(100);	Bacteria	Firmicutes	Clostridia	Clostridiales	Clostridiales_Incertae_Sedis_XIII	Anaerovorax
Otu00234	314	Bacteria(100);"Proteobacteria"(100);Alphaproteobacteria(100);Rhizobiales(100);Hyphomicrobiaceae(100);Devosia(100);	Bacteria	"Proteobacteria"	Alphaproteobacteria	Rhizobiales	Hyphomicrobiaceae	Devosia
Otu00235	313	Bacteria(100);Firmicutes(100);Bacilli(100);Lactobacillales(100);Lactobacillales_unclassified(100);Lactobacillales_unclassified(100);	Bacteria	Firmicutes	Bacilli	Lactobacillales	Lactobacillales_unclassified	Lactobacillales_unclassified
Otu00236	310	Bacteria(100);Firmicutes(100);Bacilli(100);Lactobacillales(100);Streptococcaceae(100);Streptococcus(100);	Bacteria	Firmicutes	Bacilli	Lactobacillales	Streptococcaceae	Streptococcus
Otu00237	309	Bacteria(100);"Actinobacteria"(100);Actinobacteria(100);Actinomycetales(100);Nocardioidaceae(100);Nocardioides(100);	Bacteria	"Actinobacteria"	Actinobacteria	Actinomycetales	Nocardioidaceae	Nocardioides
Otu00238	308	Bacteria(100);"Actinobacteria"(100);Actinobacteria(100);Actinomycetales(100);Actinomycetales_unclassified(100);Actinomycetales_unclassified(100);	Bacteria	"Actinobacteria"	Actinobacteria	Actinomycetales	Actinomycetales_unclassified	Actinomycetales_unclassified
Otu00239	308	Bacteria(100);"Bacteroidetes"(100);"Bacteroidetes"_unclassified(100);"Bacteroidetes"_unclassified(100);"Bacteroidetes"_unclassified(100);"Bacteroidetes"_unclassified(100);	Bacteria	"Bacteroidetes"	"Bacteroidetes"_unclassified	"Bacteroidetes"_unclassified	"Bacteroidetes"_unclassified	"Bacteroidetes"_unclassified
Otu00240	307	Bacteria(100);Firmicutes(100);Clostridia(100);Clostridiales(100);Clostridiales_unclassified(100);Clostridiales_unclassified(100);	Bacteria	Firmicutes	Clostridia	Clostridiales	Clostridiales_unclassified	Clostridiales_unclassified
Otu00241	298	Bacteria(100);Firmicutes(100);Clostridia(100);Clostridiales(100);Clostridiales_unclassified(99);Clostridiales_unclassified(99);	Bacteria	Firmicutes	Clostridia	Clostridiales	Clostridiales_unclassified	Clostridiales_unclassified
Otu00242	297	Bacteria(100);Firmicutes(100);Clostridia(100);Clostridiales(100);Clostridiaceae_1(100);Clostridium_sensu_stricto(98);	Bacteria	Firmicutes	Clostridia	Clostridiales	Clostridiaceae_1	Clostridium_sensu_stricto
Otu00243	296	Bacteria(100);"Proteobacteria"(100);Alphaproteobacteria(100);Sphingomonadales(100);Sphingomonadaceae(100);Sphingomonadaceae_unclassified(100);	Bacteria	"Proteobacteria"	Alphaproteobacteria	Sphingomonadales	Sphingomonadaceae	Sphingomonadaceae_unclassified
Otu00244	296	Bacteria(100);"Proteobacteria"(100);Gammaproteobacteria(100);Alteromonadales(100);Alteromonadaceae(100);Haliea(100);	Bacteria	"Proteobacteria"	Gammaproteobacteria	Alteromonadales	Alteromonadaceae	Haliea
Otu00245	294	Bacteria(100);"Bacteroidetes"(100);"Sphingobacteria"(100);"Sphingobacteriales"(100);Sphingobacteriaceae(100);Pedobacter(99);	Bacteria	"Bacteroidetes"	"Sphingobacteria"	"Sphingobacteriales"	Sphingobacteriaceae	Pedobacter
Otu00246	293	Bacteria(100);"Actinobacteria"(100);Actinobacteria(100);Actinomycetales(100);Micrococcaceae(100);Arthrobacter(76);	Bacteria	"Actinobacteria"	Actinobacteria	Actinomycetales	Micrococcaceae	Arthrobacter
Otu00247	290	Bacteria(100);"Proteobacteria"(100);Gammaproteobacteria(100);Pseudomonadales(100);Pseudomonadaceae(100);Pseudomonadaceae_unclassified(99);	Bacteria	"Proteobacteria"	Gammaproteobacteria	Pseudomonadales	Pseudomonadaceae	Pseudomonadaceae_unclassified
Otu00248	288	Bacteria(100);"Proteobacteria"(100);Alphaproteobacteria(100);Sphingomonadales(100);Erythrobacteraceae(97);Erythrobacteraceae_unclassified(97);	Bacteria	"Proteobacteria"	Alphaproteobacteria	Sphingomonadales	Erythrobacteraceae	Erythrobacteraceae_unclassified
Otu00249	285	Bacteria(100);"Proteobacteria"(100);Alphaproteobacteria(100);Alphaproteobacteria_unclassified(100);Alphaproteobacteria_unclassified(100);Alphaproteobacteria_unclassified(100);	Bacteria	"Proteobacteria"	Alphaproteobacteria	Alphaproteobacteria_unclassified	Alphaproteobacteria_unclassified	Alphaproteobacteria_unclassified
Otu00250	282	Bacteria(100);"Proteobacteria"(100);Gammaproteobacteria(100);Pseudomonadales(100);Moraxellaceae(100);Enhydrobacter(100);	Bacteria	"Proteobacteria"	Gammaproteobacteria	Pseudomonadales	Moraxellaceae	Enhydrobacter
Otu00251	278	Bacteria(100);"Bacteroidetes"(100);Flavobacteria(100);"Flavobacteriales"(100);Flavobacteriaceae(100);Flavobacteriaceae_unclassified(100);	Bacteria	"Bacteroidetes"	Flavobacteria	"Flavobacteriales"	Flavobacteriaceae	Flavobacteriaceae_unclassified
Otu00252	277	Bacteria(100);"Actinobacteria"(100);Actinobacteria(100);Solirubrobacterales(100);Solirubrobacterales_unclassified(100);Solirubrobacterales_unclassified(100);	Bacteria	"Actinobacteria"	Actinobacteria	Solirubrobacterales	Solirubrobacterales_unclassified	Solirubrobacterales_unclassified
Otu00253	276	Bacteria(100);"Proteobacteria"(100);Gammaproteobacteria(100);Gammaproteobacteria_order_incertae_sedis(100);Gammaproteobacteria_family_incertae_sedis(100);Orbus(100);	Bacteria	"Proteobacteria"	Gammaproteobacteria	Gammaproteobacteria_order_incertae_sedis	Gammaproteobacteria_family_incertae_sedis	Orbus
Otu00254	272	Bacteria(100);"Proteobacteria"(100);Alphaproteobacteria(100);Rhizobiales(100);Rhizobiaceae(60);Rhizobium(59);	Bacteria	"Proteobacteria"	Alphaproteobacteria	Rhizobiales	Rhizobiaceae	Rhizobium
Otu00255	271	Bacteria(100);"Proteobacteria"(100);Deltaproteobacteria(100);Myxococcales(100);Cystobacteraceae(99);Cystobacter(99);	Bacteria	"Proteobacteria"	Deltaproteobacteria	Myxococcales	Cystobacteraceae	Cystobacter
Otu00256	271	Bacteria(100);Firmicutes(100);Clostridia(100);Clostridiales(100);Ruminococcaceae(100);Ruminococcaceae_unclassified(100);	Bacteria	Firmicutes	Clostridia	Clostridiales	Ruminococcaceae	Ruminococcaceae_unclassified
Otu00257	270	Bacteria(100);Bacteria_unclassified(100);Bacteria_unclassified(100);Bacteria_unclassified(100);Bacteria_unclassified(100);Bacteria_unclassified(100);	Bacteria	Bacteria_unclassified	Bacteria_unclassified	Bacteria_unclassified	Bacteria_unclassified	Bacteria_unclassified
Otu00258	270	Bacteria(100);"Proteobacteria"(100);Gammaproteobacteria(100);Alteromonadales(100);Alteromonadales_unclassified(100);Alteromonadales_unclassified(100);	Bacteria	"Proteobacteria"	Gammaproteobacteria	Alteromonadales	Alteromonadales_unclassified	Alteromonadales_unclassified
Otu00259	269	Bacteria(100);Firmicutes(100);Clostridia(100);Clostridiales(100);Clostridiaceae_1(99);Clostridiaceae_1_unclassified(94);	Bacteria	Firmicutes	Clostridia	Clostridiales	Clostridiaceae_1	Clostridiaceae_1_unclassified
Otu00260	269	Bacteria(100);"Proteobacteria"(100);Gammaproteobacteria(100);Pseudomonadales(100);Moraxellaceae(100);Acinetobacter(100);	Bacteria	"Proteobacteria"	Gammaproteobacteria	Pseudomonadales	Moraxellaceae	Acinetobacter
Otu00261	265	Bacteria(100);"Actinobacteria"(100);Actinobacteria(100);Actinomycetales(100);Micrococcaceae(100);Arthrobacter(74);	Bacteria	"Actinobacteria"	Actinobacteria	Actinomycetales	Micrococcaceae	Arthrobacter
Otu00262	262	Bacteria(100);Firmicutes(100);Clostridia(100);Clostridiales(100);Clostridiales_Incertae_Sedis_XI(100);Tissierella(100);	Bacteria	Firmicutes	Clostridia	Clostridiales	Clostridiales_Incertae_Sedis_XI	Tissierella
Otu00263	262	Bacteria(100);Firmicutes(100);Clostridia(100);Clostridiales(100);Lachnospiraceae(100);Lachnospiraceae_unclassified(100);	Bacteria	Firmicutes	Clostridia	Clostridiales	Lachnospiraceae	Lachnospiraceae_unclassified
Otu00264	260	Bacteria(100);"Proteobacteria"(100);Gammaproteobacteria(100);Pseudomonadales(100);Moraxellaceae(100);Acinetobacter(100);	Bacteria	"Proteobacteria"	Gammaproteobacteria	Pseudomonadales	Moraxellaceae	Acinetobacter
Otu00265	259	Bacteria(100);"Bacteroidetes"(100);Flavobacteria(100);"Flavobacteriales"(100);Cryomorphaceae(100);Cryomorphaceae_unclassified(100);	Bacteria	"Bacteroidetes"	Flavobacteria	"Flavobacteriales"	Cryomorphaceae	Cryomorphaceae_unclassified
Otu00266	257	Bacteria(100);Firmicutes(100);Bacilli(100);Lactobacillales(100);Carnobacteriaceae(95);Desemzia(88);	Bacteria	Firmicutes	Bacilli	Lactobacillales	Carnobacteriaceae	Desemzia
Otu00267	254	Bacteria(100);"Bacteroidetes"(100);"Bacteroidia"(100);"Bacteroidales"(100);"Bacteroidales"_unclassified(100);"Bacteroidales"_unclassified(100);	Bacteria	"Bacteroidetes"	"Bacteroidia"	"Bacteroidales"	"Bacteroidales"_unclassified	"Bacteroidales"_unclassified
Otu00268	253	Bacteria(100);"Planctomycetes"(100);"Planctomycetacia"(100);Planctomycetales(100);Planctomycetaceae(100);Planctomyces(94);	Bacteria	"Planctomycetes"	"Planctomycetacia"	Planctomycetales	Planctomycetaceae	Planctomyces
Otu00269	251	Bacteria(100);"Bacteroidetes"(100);"Sphingobacteria"(100);"Sphingobacteriales"(100);Chitinophagaceae(100);Terrimonas(99);	Bacteria	"Bacteroidetes"	"Sphingobacteria"	"Sphingobacteriales"	Chitinophagaceae	Terrimonas
Otu00270	249	Bacteria(100);Firmicutes(100);Clostridia(100);Clostridiales(100);Clostridiales_unclassified(100);Clostridiales_unclassified(100);	Bacteria	Firmicutes	Clostridia	Clostridiales	Clostridiales_unclassified	Clostridiales_unclassified
Otu00271	248	Bacteria(100);"Actinobacteria"(100);Actinobacteria(100);Coriobacteriales(100);Coriobacteriaceae(100);Coriobacteriaceae_unclassified(100);	Bacteria	"Actinobacteria"	Actinobacteria	Coriobacteriales	Coriobacteriaceae	Coriobacteriaceae_unclassified
Otu00272	248	Bacteria(100);"Bacteroidetes"(100);"Bacteroidia"(100);"Bacteroidales"(100);"Porphyromonadaceae"(100);Dysgonomonas(100);	Bacteria	"Bacteroidetes"	"Bacteroidia"	"Bacteroidales"	"Porphyromonadaceae"	Dysgonomonas
Otu00273	248	Bacteria(100);"Bacteroidetes"(100);"Sphingobacteria"(100);"Sphingobacteriales"(100);Cytophagaceae(100);Leadbetterella(100);	Bacteria	"Bacteroidetes"	"Sphingobacteria"	"Sphingobacteriales"	Cytophagaceae	Leadbetterella
Otu00274	247	Bacteria(100);"Actinobacteria"(100);Actinobacteria(100);Actinomycetales(100);Corynebacteriaceae(100);Corynebacterium(100);	Bacteria	"Actinobacteria"	Actinobacteria	Actinomycetales	Corynebacteriaceae	Corynebacterium
Otu00275	246	Bacteria(100);"Proteobacteria"(100);Gammaproteobacteria(100);Legionellales(100);Legionellaceae(100);Legionella(100);	Bacteria	"Proteobacteria"	Gammaproteobacteria	Legionellales	Legionellaceae	Legionella
Otu00276	246	Bacteria(100);"Actinobacteria"(100);Actinobacteria(100);Actinobacteria_unclassified(100);Actinobacteria_unclassified(100);Actinobacteria_unclassified(100);	Bacteria	"Actinobacteria"	Actinobacteria	Actinobacteria_unclassified	Actinobacteria_unclassified	Actinobacteria_unclassified
Otu00277	244	Bacteria(100);"Bacteroidetes"(100);Flavobacteria(100);"Flavobacteriales"(100);Flavobacteriaceae(100);Flavobacteriaceae_unclassified(95);	Bacteria	"Bacteroidetes"	Flavobacteria	"Flavobacteriales"	Flavobacteriaceae	Flavobacteriaceae_unclassified
Otu00278	243	Bacteria(100);"Proteobacteria"(100);Alphaproteobacteria(100);Rhodospirillales(100);Acetobacteraceae(100);Roseomonas(100);	Bacteria	"Proteobacteria"	Alphaproteobacteria	Rhodospirillales	Acetobacteraceae	Roseomonas
Otu00279	241	Bacteria(100);Bacteria_unclassified(100);Bacteria_unclassified(100);Bacteria_unclassified(100);Bacteria_unclassified(100);Bacteria_unclassified(100);	Bacteria	Bacteria_unclassified	Bacteria_unclassified	Bacteria_unclassified	Bacteria_unclassified	Bacteria_unclassified
Otu00280	240	Bacteria(100);"Proteobacteria"(100);Gammaproteobacteria(100);Gammaproteobacteria_unclassified(100);Gammaproteobacteria_unclassified(100);Gammaproteobacteria_unclassified(100);	Bacteria	"Proteobacteria"	Gammaproteobacteria	Gammaproteobacteria_unclassified	Gammaproteobacteria_unclassified	Gammaproteobacteria_unclassified
Otu00281	238	Bacteria(100);"Proteobacteria"(100);Alphaproteobacteria(100);Rhodobacterales(100);Rhodobacteraceae(100);Rhodobacteraceae_unclassified(99);	Bacteria	"Proteobacteria"	Alphaproteobacteria	Rhodobacterales	Rhodobacteraceae	Rhodobacteraceae_unclassified
Otu00282	238	Bacteria(100);"Proteobacteria"(100);Alphaproteobacteria(100);Caulobacterales(100);Caulobacteraceae(100);Caulobacteraceae_unclassified(96);	Bacteria	"Proteobacteria"	Alphaproteobacteria	Caulobacterales	Caulobacteraceae	Caulobacteraceae_unclassified
Otu00283	236	Bacteria(100);Firmicutes(100);Clostridia(100);Clostridiales(100);Clostridiales_unclassified(100);Clostridiales_unclassified(100);	Bacteria	Firmicutes	Clostridia	Clostridiales	Clostridiales_unclassified	Clostridiales_unclassified
Otu00284	236	Bacteria(100);"Proteobacteria"(100);Gammaproteobacteria(100);"Enterobacteriales"(100);Enterobacteriaceae(100);Enterobacteriaceae_unclassified(93);	Bacteria	"Proteobacteria"	Gammaproteobacteria	"Enterobacteriales"	Enterobacteriaceae	Enterobacteriaceae_unclassified
Otu00285	232	Bacteria(100);"Proteobacteria"(100);"Proteobacteria"_unclassified(100);"Proteobacteria"_unclassified(100);"Proteobacteria"_unclassified(100);"Proteobacteria"_unclassified(100);	Bacteria	"Proteobacteria"	"Proteobacteria"_unclassified	"Proteobacteria"_unclassified	"Proteobacteria"_unclassified	"Proteobacteria"_unclassified
Otu00286	231	Bacteria(100);Firmicutes(100);Clostridia(100);Clostridiales(100);Clostridiaceae_1(100);Clostridium_sensu_stricto(100);	Bacteria	Firmicutes	Clostridia	Clostridiales	Clostridiaceae_1	Clostridium_sensu_stricto
Otu00287	231	Bacteria(100);Firmicutes(100);Clostridia(100);Clostridiales(100);Lachnospiraceae(100);Clostridium_XlVb(99);	Bacteria	Firmicutes	Clostridia	Clostridiales	Lachnospiraceae	Clostridium_XlVb
Otu00288	230	Bacteria(100);"Bacteroidetes"(100);"Sphingobacteria"(100);"Sphingobacteriales"(100);Cytophagaceae(100);Dyadobacter(100);	Bacteria	"Bacteroidetes"	"Sphingobacteria"	"Sphingobacteriales"	Cytophagaceae	Dyadobacter
Otu00289	225	Bacteria(100);"Bacteroidetes"(100);"Bacteroidia"(100);"Bacteroidales"(100);"Porphyromonadaceae"(100);Dysgonomonas(100);	Bacteria	"Bacteroidetes"	"Bacteroidia"	"Bacteroidales"	"Porphyromonadaceae"	Dysgonomonas
Otu00290	223	Bacteria(100);"Proteobacteria"(100);Gammaproteobacteria(100);"Enterobacteriales"(100);Enterobacteriaceae(100);Providencia(100);	Bacteria	"Proteobacteria"	Gammaproteobacteria	"Enterobacteriales"	Enterobacteriaceae	Providencia
Otu00291	223	Bacteria(100);"Bacteroidetes"(100);Flavobacteria(100);"Flavobacteriales"(100);Flavobacteriaceae(100);Flavobacteriaceae_unclassified(100);	Bacteria	"Bacteroidetes"	Flavobacteria	"Flavobacteriales"	Flavobacteriaceae	Flavobacteriaceae_unclassified
Otu00292	221	Bacteria(100);"Proteobacteria"(100);Deltaproteobacteria(100);Bdellovibrionales(100);Bacteriovoracaceae(100);Peredibacter(100);	Bacteria	"Proteobacteria"	Deltaproteobacteria	Bdellovibrionales	Bacteriovoracaceae	Peredibacter
Otu00293	220	Bacteria(100);"Bacteroidetes"(100);Flavobacteria(100);"Flavobacteriales"(100);Flavobacteriaceae(100);Flavobacteriaceae_unclassified(100);	Bacteria	"Bacteroidetes"	Flavobacteria	"Flavobacteriales"	Flavobacteriaceae	Flavobacteriaceae_unclassified
Otu00294	217	Bacteria(100);"Bacteroidetes"(100);"Sphingobacteria"(100);"Sphingobacteriales"(100);Sphingobacteriaceae(100);Sphingobacterium(100);	Bacteria	"Bacteroidetes"	"Sphingobacteria"	"Sphingobacteriales"	Sphingobacteriaceae	Sphingobacterium
Otu00295	216	Bacteria(100);"Bacteroidetes"(100);"Bacteroidia"(100);"Bacteroidales"(100);"Porphyromonadaceae"(100);Dysgonomonas(100);	Bacteria	"Bacteroidetes"	"Bacteroidia"	"Bacteroidales"	"Porphyromonadaceae"	Dysgonomonas
Otu00296	214	Bacteria(100);Firmicutes(100);Bacilli(100);Lactobacillales(100);Enterococcaceae(100);Vagococcus(99);	Bacteria	Firmicutes	Bacilli	Lactobacillales	Enterococcaceae	Vagococcus
Otu00297	210	Bacteria(100);"Bacteroidetes"(100);"Bacteroidia"(100);"Bacteroidales"(100);"Porphyromonadaceae"(100);Dysgonomonas(100);	Bacteria	"Bacteroidetes"	"Bacteroidia"	"Bacteroidales"	"Porphyromonadaceae"	Dysgonomonas
Otu00298	209	Bacteria(100);"Actinobacteria"(100);Actinobacteria(100);Actinomycetales(100);Streptomycetaceae(98);Streptomyces(98);	Bacteria	"Actinobacteria"	Actinobacteria	Actinomycetales	Streptomycetaceae	Streptomyces
Otu00299	209	Bacteria(100);Bacteria_unclassified(100);Bacteria_unclassified(100);Bacteria_unclassified(100);Bacteria_unclassified(100);Bacteria_unclassified(100);	Bacteria	Bacteria_unclassified	Bacteria_unclassified	Bacteria_unclassified	Bacteria_unclassified	Bacteria_unclassified
Otu00300	209	Bacteria(100);"Proteobacteria"(100);Gammaproteobacteria(100);Pseudomonadales(100);Pseudomonadaceae(100);Pseudomonas(100);	Bacteria	"Proteobacteria"	Gammaproteobacteria	Pseudomonadales	Pseudomonadaceae	Pseudomonas
Otu00301	209	Bacteria(100);"Actinobacteria"(100);Actinobacteria(100);Coriobacteriales(100);Coriobacteriaceae(100);Coriobacteriaceae_unclassified(99);	Bacteria	"Actinobacteria"	Actinobacteria	Coriobacteriales	Coriobacteriaceae	Coriobacteriaceae_unclassified
Otu00302	208	Bacteria(100);Firmicutes(100);Clostridia(100);Clostridiales(100);Lachnospiraceae(100);Lachnospiraceae_unclassified(100);	Bacteria	Firmicutes	Clostridia	Clostridiales	Lachnospiraceae	Lachnospiraceae_unclassified
Otu00303	208	Bacteria(100);Firmicutes(100);Firmicutes_unclassified(100);Firmicutes_unclassified(100);Firmicutes_unclassified(100);Firmicutes_unclassified(100);	Bacteria	Firmicutes	Firmicutes_unclassified	Firmicutes_unclassified	Firmicutes_unclassified	Firmicutes_unclassified
Otu00304	208	Bacteria(100);"Actinobacteria"(100);Actinobacteria(100);Actinomycetales(100);Thermomonosporaceae(100);Actinocorallia(100);	Bacteria	"Actinobacteria"	Actinobacteria	Actinomycetales	Thermomonosporaceae	Actinocorallia
Otu00305	206	Bacteria(100);Bacteria_unclassified(100);Bacteria_unclassified(100);Bacteria_unclassified(100);Bacteria_unclassified(100);Bacteria_unclassified(100);	Bacteria	Bacteria_unclassified	Bacteria_unclassified	Bacteria_unclassified	Bacteria_unclassified	Bacteria_unclassified
Otu00306	202	Bacteria(100);"Bacteroidetes"(100);Flavobacteria(100);"Flavobacteriales"(100);Flavobacteriaceae(100);Flavobacterium(100);	Bacteria	"Bacteroidetes"	Flavobacteria	"Flavobacteriales"	Flavobacteriaceae	Flavobacterium
Otu00307	201	Bacteria(100);"Chloroflexi"(100);Thermomicrobia(100);Thermomicrobia_unclassified(100);Thermomicrobia_unclassified(100);Thermomicrobia_unclassified(100);	Bacteria	"Chloroflexi"	Thermomicrobia	Thermomicrobia_unclassified	Thermomicrobia_unclassified	Thermomicrobia_unclassified
Otu00308	201	Bacteria(100);Firmicutes(100);Firmicutes_unclassified(100);Firmicutes_unclassified(100);Firmicutes_unclassified(100);Firmicutes_unclassified(100);	Bacteria	Firmicutes	Firmicutes_unclassified	Firmicutes_unclassified	Firmicutes_unclassified	Firmicutes_unclassified
Otu00309	200	Bacteria(100);"Proteobacteria"(100);Alphaproteobacteria(100);Rhizobiales(100);Phyllobacteriaceae(85);Phyllobacteriaceae_unclassified(75);	Bacteria	"Proteobacteria"	Alphaproteobacteria	Rhizobiales	Phyllobacteriaceae	Phyllobacteriaceae_unclassified
Otu00310	197	Bacteria(100);"Proteobacteria"(100);Alphaproteobacteria(100);Rhizobiales(100);Methylobacteriaceae(95);Microvirga(86);	Bacteria	"Proteobacteria"	Alphaproteobacteria	Rhizobiales	Methylobacteriaceae	Microvirga
Otu00311	196	Bacteria(100);"Proteobacteria"(100);Alphaproteobacteria(100);Sphingomonadales(100);Erythrobacteraceae(100);Erythrobacteraceae_unclassified(100);	Bacteria	"Proteobacteria"	Alphaproteobacteria	Sphingomonadales	Erythrobacteraceae	Erythrobacteraceae_unclassified
Otu00312	195	Bacteria(100);"Proteobacteria"(100);Gammaproteobacteria(100);Pseudomonadales(100);Moraxellaceae(100);Acinetobacter(100);	Bacteria	"Proteobacteria"	Gammaproteobacteria	Pseudomonadales	Moraxellaceae	Acinetobacter
Otu00313	192	Bacteria(100);"Bacteroidetes"(100);Flavobacteria(100);"Flavobacteriales"(100);Flavobacteriaceae(100);Flavobacteriaceae_unclassified(100);	Bacteria	"Bacteroidetes"	Flavobacteria	"Flavobacteriales"	Flavobacteriaceae	Flavobacteriaceae_unclassified
Otu00314	190	Bacteria(100);"Actinobacteria"(100);Actinobacteria(100);Actinomycetales(100);Nocardioidaceae(99);Nocardioidaceae_unclassified(66);	Bacteria	"Actinobacteria"	Actinobacteria	Actinomycetales	Nocardioidaceae	Nocardioidaceae_unclassified
Otu00315	188	Bacteria(100);"Proteobacteria"(100);Alphaproteobacteria(100);Rhizobiales(100);Hyphomicrobiaceae(94);Hyphomicrobium(88);	Bacteria	"Proteobacteria"	Alphaproteobacteria	Rhizobiales	Hyphomicrobiaceae	Hyphomicrobium
Otu00316	185	Bacteria(100);Firmicutes(100);Bacilli(100);Bacilli_unclassified(100);Bacilli_unclassified(100);Bacilli_unclassified(100);	Bacteria	Firmicutes	Bacilli	Bacilli_unclassified	Bacilli_unclassified	Bacilli_unclassified
Otu00317	185	Bacteria(100);Bacteria_unclassified(100);Bacteria_unclassified(100);Bacteria_unclassified(100);Bacteria_unclassified(100);Bacteria_unclassified(100);	Bacteria	Bacteria_unclassified	Bacteria_unclassified	Bacteria_unclassified	Bacteria_unclassified	Bacteria_unclassified
Otu00318	184	Bacteria(100);"Bacteroidetes"(100);"Bacteroidia"(100);"Bacteroidales"(100);"Porphyromonadaceae"(100);Dysgonomonas(100);	Bacteria	"Bacteroidetes"	"Bacteroidia"	"Bacteroidales"	"Porphyromonadaceae"	Dysgonomonas
Otu00319	181	Bacteria(100);"Actinobacteria"(100);Actinobacteria(100);Actinomycetales(100);Actinomycetales_unclassified(65);Actinomycetales_unclassified(65);	Bacteria	"Actinobacteria"	Actinobacteria	Actinomycetales	Actinomycetales_unclassified	Actinomycetales_unclassified
Otu00320	180	Bacteria(100);Bacteria_unclassified(100);Bacteria_unclassified(100);Bacteria_unclassified(100);Bacteria_unclassified(100);Bacteria_unclassified(100);	Bacteria	Bacteria_unclassified	Bacteria_unclassified	Bacteria_unclassified	Bacteria_unclassified	Bacteria_unclassified
Otu00321	180	Bacteria(100);"Proteobacteria"(100);Deltaproteobacteria(100);Myxococcales(100);Nannocystaceae(100);Nannocystis(100);	Bacteria	"Proteobacteria"	Deltaproteobacteria	Myxococcales	Nannocystaceae	Nannocystis
Otu00322	180	Bacteria(100);"Proteobacteria"(100);Betaproteobacteria(100);Burkholderiales(100);Comamonadaceae(58);Comamonas(52);	Bacteria	"Proteobacteria"	Betaproteobacteria	Burkholderiales	Comamonadaceae	Comamonas
Otu00323	178	Bacteria(100);"Bacteroidetes"(100);Flavobacteria(100);"Flavobacteriales"(100);Flavobacteriaceae(100);Flavobacterium(98);	Bacteria	"Bacteroidetes"	Flavobacteria	"Flavobacteriales"	Flavobacteriaceae	Flavobacterium
Otu00324	178	Bacteria(100);"Proteobacteria"(100);Betaproteobacteria(100);Burkholderiales(100);Alcaligenaceae(100);Bordetella(72);	Bacteria	"Proteobacteria"	Betaproteobacteria	Burkholderiales	Alcaligenaceae	Bordetella
Otu00325	178	Bacteria(100);"Actinobacteria"(100);Actinobacteria(100);Coriobacteriales(100);Coriobacteriaceae(100);Coriobacteriaceae_unclassified(100);	Bacteria	"Actinobacteria"	Actinobacteria	Coriobacteriales	Coriobacteriaceae	Coriobacteriaceae_unclassified
Otu00326	176	Bacteria(100);"Proteobacteria"(100);Alphaproteobacteria(100);Rhizobiales(100);Rhizobiaceae(88);Ensifer(86);	Bacteria	"Proteobacteria"	Alphaproteobacteria	Rhizobiales	Rhizobiaceae	Ensifer
Otu00327	175	Bacteria(100);Firmicutes(100);Clostridia(100);Clostridiales(100);Clostridiales_unclassified(100);Clostridiales_unclassified(100);	Bacteria	Firmicutes	Clostridia	Clostridiales	Clostridiales_unclassified	Clostridiales_unclassified
Otu00328	175	Bacteria(100);"Bacteroidetes"(100);"Sphingobacteria"(100);"Sphingobacteriales"(100);Sphingobacteriaceae(100);Pedobacter(96);	Bacteria	"Bacteroidetes"	"Sphingobacteria"	"Sphingobacteriales"	Sphingobacteriaceae	Pedobacter
Otu00329	173	Bacteria(100);"Bacteroidetes"(100);"Bacteroidetes"_unclassified(100);"Bacteroidetes"_unclassified(100);"Bacteroidetes"_unclassified(100);"Bacteroidetes"_unclassified(100);	Bacteria	"Bacteroidetes"	"Bacteroidetes"_unclassified	"Bacteroidetes"_unclassified	"Bacteroidetes"_unclassified	"Bacteroidetes"_unclassified
Otu00330	170	Bacteria(100);Firmicutes(100);Clostridia(100);Clostridiales(100);Clostridiales_Incertae_Sedis_XII(100);Clostridiales_Incertae_Sedis_XII_unclassified(90);	Bacteria	Firmicutes	Clostridia	Clostridiales	Clostridiales_Incertae_Sedis_XII	Clostridiales_Incertae_Sedis_XII_unclassified
Otu00331	170	Bacteria(100);"Proteobacteria"(100);Deltaproteobacteria(100);Myxococcales(100);Polyangiaceae(83);Polyangiaceae_unclassified(83);	Bacteria	"Proteobacteria"	Deltaproteobacteria	Myxococcales	Polyangiaceae	Polyangiaceae_unclassified
Otu00332	169	Bacteria(100);Firmicutes(100);Clostridia(100);Clostridiales(100);Peptostreptococcaceae(100);Clostridium_XI(100);	Bacteria	Firmicutes	Clostridia	Clostridiales	Peptostreptococcaceae	Clostridium_XI
Otu00333	168	Bacteria(100);Firmicutes(100);Clostridia(100);Clostridiales(100);Clostridiales_unclassified(100);Clostridiales_unclassified(100);	Bacteria	Firmicutes	Clostridia	Clostridiales	Clostridiales_unclassified	Clostridiales_unclassified
Otu00334	168	Bacteria(100);"Bacteroidetes"(100);"Sphingobacteria"(100);"Sphingobacteriales"(100);Chitinophagaceae(100);Chitinophagaceae_unclassified(96);	Bacteria	"Bacteroidetes"	"Sphingobacteria"	"Sphingobacteriales"	Chitinophagaceae	Chitinophagaceae_unclassified
Otu00335	168	Bacteria(100);"Proteobacteria"(100);Gammaproteobacteria(100);Gammaproteobacteria_unclassified(100);Gammaproteobacteria_unclassified(100);Gammaproteobacteria_unclassified(100);	Bacteria	"Proteobacteria"	Gammaproteobacteria	Gammaproteobacteria_unclassified	Gammaproteobacteria_unclassified	Gammaproteobacteria_unclassified
Otu00336	168	Bacteria(100);"Bacteroidetes"(100);"Sphingobacteria"(100);"Sphingobacteriales"(100);Sphingobacteriaceae(100);Sphingobacterium(100);	Bacteria	"Bacteroidetes"	"Sphingobacteria"	"Sphingobacteriales"	Sphingobacteriaceae	Sphingobacterium
Otu00337	168	Bacteria(100);"Actinobacteria"(100);Actinobacteria(100);Coriobacteriales(100);Coriobacteriaceae(100);Coriobacteriaceae_unclassified(100);	Bacteria	"Actinobacteria"	Actinobacteria	Coriobacteriales	Coriobacteriaceae	Coriobacteriaceae_unclassified
Otu00338	167	Bacteria(100);"Bacteroidetes"(100);"Bacteroidetes"_unclassified(100);"Bacteroidetes"_unclassified(100);"Bacteroidetes"_unclassified(100);"Bacteroidetes"_unclassified(100);	Bacteria	"Bacteroidetes"	"Bacteroidetes"_unclassified	"Bacteroidetes"_unclassified	"Bacteroidetes"_unclassified	"Bacteroidetes"_unclassified
Otu00339	166	Bacteria(100);"Bacteroidetes"(100);"Bacteroidetes"_unclassified(100);"Bacteroidetes"_unclassified(100);"Bacteroidetes"_unclassified(100);"Bacteroidetes"_unclassified(100);	Bacteria	"Bacteroidetes"	"Bacteroidetes"_unclassified	"Bacteroidetes"_unclassified	"Bacteroidetes"_unclassified	"Bacteroidetes"_unclassified
Otu00340	165	Bacteria(100);"Proteobacteria"(100);Alphaproteobacteria(100);Sphingomonadales(100);Sphingomonadales_unclassified(100);Sphingomonadales_unclassified(100);	Bacteria	"Proteobacteria"	Alphaproteobacteria	Sphingomonadales	Sphingomonadales_unclassified	Sphingomonadales_unclassified
Otu00341	164	Bacteria(100);"Verrucomicrobia"(100);Spartobacteria(100);Spartobacteria_order_incertae_sedis(100);Spartobacteria_family_incertae_sedis(100);Spartobacteria_genera_incertae_sedis(54);	Bacteria	"Verrucomicrobia"	Spartobacteria	Spartobacteria_order_incertae_sedis	Spartobacteria_family_incertae_sedis	Spartobacteria_genera_incertae_sedis
Otu00342	162	Bacteria(100);Firmicutes(100);Firmicutes_unclassified(100);Firmicutes_unclassified(100);Firmicutes_unclassified(100);Firmicutes_unclassified(100);	Bacteria	Firmicutes	Firmicutes_unclassified	Firmicutes_unclassified	Firmicutes_unclassified	Firmicutes_unclassified
Otu00343	161	Bacteria(100);"Proteobacteria"(100);Betaproteobacteria(100);Burkholderiales(100);Oxalobacteraceae(95);Oxalobacteraceae_unclassified(63);	Bacteria	"Proteobacteria"	Betaproteobacteria	Burkholderiales	Oxalobacteraceae	Oxalobacteraceae_unclassified
Otu00344	160	Bacteria(100);"Proteobacteria"(100);Alphaproteobacteria(100);Rhizobiales(100);Rhizobiales_unclassified(100);Rhizobiales_unclassified(100);	Bacteria	"Proteobacteria"	Alphaproteobacteria	Rhizobiales	Rhizobiales_unclassified	Rhizobiales_unclassified
Otu00345	160	Bacteria(100);"Bacteroidetes"(100);"Bacteroidia"(100);"Bacteroidales"(100);"Porphyromonadaceae"(100);Dysgonomonas(100);	Bacteria	"Bacteroidetes"	"Bacteroidia"	"Bacteroidales"	"Porphyromonadaceae"	Dysgonomonas
Otu00346	160	Bacteria(100);"Bacteroidetes"(100);"Bacteroidetes"_unclassified(100);"Bacteroidetes"_unclassified(100);"Bacteroidetes"_unclassified(100);"Bacteroidetes"_unclassified(100);	Bacteria	"Bacteroidetes"	"Bacteroidetes"_unclassified	"Bacteroidetes"_unclassified	"Bacteroidetes"_unclassified	"Bacteroidetes"_unclassified
Otu00347	159	Bacteria(100);"Actinobacteria"(100);Actinobacteria(100);Solirubrobacterales(100);Conexibacteraceae(100);Conexibacter(100);	Bacteria	"Actinobacteria"	Actinobacteria	Solirubrobacterales	Conexibacteraceae	Conexibacter
Otu00348	158	Bacteria(100);"Bacteroidetes"(100);"Sphingobacteria"(100);"Sphingobacteriales"(100);Chitinophagaceae(100);Chitinophagaceae_unclassified(100);	Bacteria	"Bacteroidetes"	"Sphingobacteria"	"Sphingobacteriales"	Chitinophagaceae	Chitinophagaceae_unclassified
Otu00349	157	Bacteria(100);"Proteobacteria"(100);Alphaproteobacteria(100);Rhodobacterales(100);Rhodobacteraceae(100);Rhodobacteraceae_unclassified(100);	Bacteria	"Proteobacteria"	Alphaproteobacteria	Rhodobacterales	Rhodobacteraceae	Rhodobacteraceae_unclassified
Otu00350	156	Bacteria(100);"Actinobacteria"(100);Actinobacteria(100);Actinomycetales(100);Micromonosporaceae(100);Micromonosporaceae_unclassified(59);	Bacteria	"Actinobacteria"	Actinobacteria	Actinomycetales	Micromonosporaceae	Micromonosporaceae_unclassified
Otu00351	156	Bacteria(100);Firmicutes(100);Bacilli(100);Bacillales(100);Bacillales_unclassified(70);Bacillales_unclassified(70);	Bacteria	Firmicutes	Bacilli	Bacillales	Bacillales_unclassified	Bacillales_unclassified
Otu00352	156	Bacteria(100);"Proteobacteria"(100);Betaproteobacteria(100);Burkholderiales(100);Alcaligenaceae(100);Pusillimonas(58);	Bacteria	"Proteobacteria"	Betaproteobacteria	Burkholderiales	Alcaligenaceae	Pusillimonas
Otu00353	154	Bacteria(100);"Actinobacteria"(100);Actinobacteria(100);Actinomycetales(100);Microbacteriaceae(96);Microbacteriaceae_unclassified(96);	Bacteria	"Actinobacteria"	Actinobacteria	Actinomycetales	Microbacteriaceae	Microbacteriaceae_unclassified
Otu00354	154	Bacteria(100);Firmicutes(100);Firmicutes_unclassified(100);Firmicutes_unclassified(100);Firmicutes_unclassified(100);Firmicutes_unclassified(100);	Bacteria	Firmicutes	Firmicutes_unclassified	Firmicutes_unclassified	Firmicutes_unclassified	Firmicutes_unclassified
Otu00355	153	Bacteria(100);"Proteobacteria"(100);Alphaproteobacteria(100);Sphingomonadales(100);Sphingomonadaceae(100);Novosphingobium(57);	Bacteria	"Proteobacteria"	Alphaproteobacteria	Sphingomonadales	Sphingomonadaceae	Novosphingobium
Otu00356	152	Bacteria(100);"Proteobacteria"(100);Alphaproteobacteria(100);Rhizobiales(100);Beijerinckiaceae(99);Chelatococcus(97);	Bacteria	"Proteobacteria"	Alphaproteobacteria	Rhizobiales	Beijerinckiaceae	Chelatococcus
Otu00357	151	Bacteria(100);"Bacteroidetes"(100);"Bacteroidetes"_unclassified(100);"Bacteroidetes"_unclassified(100);"Bacteroidetes"_unclassified(100);"Bacteroidetes"_unclassified(100);	Bacteria	"Bacteroidetes"	"Bacteroidetes"_unclassified	"Bacteroidetes"_unclassified	"Bacteroidetes"_unclassified	"Bacteroidetes"_unclassified
Otu00358	151	Bacteria(100);Firmicutes(100);Clostridia(100);Clostridiales(100);Lachnospiraceae(100);Lachnospiraceae_unclassified(100);	Bacteria	Firmicutes	Clostridia	Clostridiales	Lachnospiraceae	Lachnospiraceae_unclassified
Otu00359	149	Bacteria(100);"Bacteroidetes"(100);"Sphingobacteria"(100);"Sphingobacteriales"(100);Chitinophagaceae(100);Chitinophagaceae_unclassified(100);	Bacteria	"Bacteroidetes"	"Sphingobacteria"	"Sphingobacteriales"	Chitinophagaceae	Chitinophagaceae_unclassified
Otu00360	148	Bacteria(100);Firmicutes(100);Erysipelotrichia(100);Erysipelotrichales(100);Erysipelotrichaceae(100);Erysipelothrix(100);	Bacteria	Firmicutes	Erysipelotrichia	Erysipelotrichales	Erysipelotrichaceae	Erysipelothrix
Otu00361	146	Bacteria(100);Firmicutes(100);Clostridia(100);Clostridiales(100);Peptostreptococcaceae(100);Sporacetigenium(90);	Bacteria	Firmicutes	Clostridia	Clostridiales	Peptostreptococcaceae	Sporacetigenium
Otu00362	146	Bacteria(100);"Actinobacteria"(100);Actinobacteria(100);Actinomycetales(100);Demequinaceae(96);Demequina(96);	Bacteria	"Actinobacteria"	Actinobacteria	Actinomycetales	Demequinaceae	Demequina
Otu00363	145	Bacteria(100);"Bacteroidetes"(100);"Bacteroidetes"_unclassified(100);"Bacteroidetes"_unclassified(100);"Bacteroidetes"_unclassified(100);"Bacteroidetes"_unclassified(100);	Bacteria	"Bacteroidetes"	"Bacteroidetes"_unclassified	"Bacteroidetes"_unclassified	"Bacteroidetes"_unclassified	"Bacteroidetes"_unclassified
Otu00364	144	Bacteria(100);Firmicutes(100);Clostridia(100);Clostridiales(100);Clostridiales_unclassified(100);Clostridiales_unclassified(100);	Bacteria	Firmicutes	Clostridia	Clostridiales	Clostridiales_unclassified	Clostridiales_unclassified
Otu00365	143	Bacteria(100);"Proteobacteria"(100);Gammaproteobacteria(100);Xanthomonadales(100);Xanthomonadaceae(100);Stenotrophomonas(100);	Bacteria	"Proteobacteria"	Gammaproteobacteria	Xanthomonadales	Xanthomonadaceae	Stenotrophomonas
Otu00366	143	Bacteria(100);"Verrucomicrobia"(100);Verrucomicrobiae(100);Verrucomicrobiales(100);Verrucomicrobiaceae(100);Luteolibacter(97);	Bacteria	"Verrucomicrobia"	Verrucomicrobiae	Verrucomicrobiales	Verrucomicrobiaceae	Luteolibacter
Otu00367	143	Bacteria(100);"Proteobacteria"(100);"Proteobacteria"_unclassified(100);"Proteobacteria"_unclassified(100);"Proteobacteria"_unclassified(100);"Proteobacteria"_unclassified(100);	Bacteria	"Proteobacteria"	"Proteobacteria"_unclassified	"Proteobacteria"_unclassified	"Proteobacteria"_unclassified	"Proteobacteria"_unclassified
Otu00368	142	Bacteria(100);"Fusobacteria"(100);"Fusobacteria"(100);"Fusobacteriales"(100);"Leptotrichiaceae"(100);Sebaldella(100);	Bacteria	"Fusobacteria"	"Fusobacteria"	"Fusobacteriales"	"Leptotrichiaceae"	Sebaldella
Otu00369	142	Bacteria(100);"Proteobacteria"(100);Alphaproteobacteria(100);Rhodobacterales(100);Rhodobacteraceae(100);Rhodobacteraceae_unclassified(79);	Bacteria	"Proteobacteria"	Alphaproteobacteria	Rhodobacterales	Rhodobacteraceae	Rhodobacteraceae_unclassified
Otu00370	140	Bacteria(100);"Proteobacteria"(100);Gammaproteobacteria(100);Xanthomonadales(100);Xanthomonadaceae(100);Xanthomonadaceae_unclassified(100);	Bacteria	"Proteobacteria"	Gammaproteobacteria	Xanthomonadales	Xanthomonadaceae	Xanthomonadaceae_unclassified
Otu00371	140	Bacteria(100);Firmicutes(100);Clostridia(100);Clostridiales(100);Ruminococcaceae(100);Ruminococcaceae_unclassified(100);	Bacteria	Firmicutes	Clostridia	Clostridiales	Ruminococcaceae	Ruminococcaceae_unclassified
Otu00372	138	Bacteria(100);"Verrucomicrobia"(100);Spartobacteria(100);Spartobacteria_order_incertae_sedis(100);Spartobacteria_family_incertae_sedis(100);Spartobacteria_family_incertae_sedis_unclassified(100);	Bacteria	"Verrucomicrobia"	Spartobacteria	Spartobacteria_order_incertae_sedis	Spartobacteria_family_incertae_sedis	Spartobacteria_family_incertae_sedis_unclassified
Otu00373	136	Bacteria(100);Firmicutes(100);Negativicutes(100);Selenomonadales(100);Veillonellaceae(100);Sporomusa(97);	Bacteria	Firmicutes	Negativicutes	Selenomonadales	Veillonellaceae	Sporomusa
Otu00374	136	Bacteria(100);"Proteobacteria"(100);Gammaproteobacteria(100);"Enterobacteriales"(100);Enterobacteriaceae(100);Enterobacteriaceae_unclassified(100);	Bacteria	"Proteobacteria"	Gammaproteobacteria	"Enterobacteriales"	Enterobacteriaceae	Enterobacteriaceae_unclassified
Otu00375	136	Bacteria(100);"Bacteroidetes"(100);"Bacteroidetes"_unclassified(100);"Bacteroidetes"_unclassified(100);"Bacteroidetes"_unclassified(100);"Bacteroidetes"_unclassified(100);	Bacteria	"Bacteroidetes"	"Bacteroidetes"_unclassified	"Bacteroidetes"_unclassified	"Bacteroidetes"_unclassified	"Bacteroidetes"_unclassified
Otu00376	135	Bacteria(100);Firmicutes(100);Bacilli(100);Bacillales(100);Bacillales_Incertae_Sedis_XII(100);Exiguobacterium(100);	Bacteria	Firmicutes	Bacilli	Bacillales	Bacillales_Incertae_Sedis_XII	Exiguobacterium
Otu00377	135	Bacteria(100);"Proteobacteria"(100);Alphaproteobacteria(100);Rhizobiales(100);Hyphomicrobiaceae(92);Devosia(92);	Bacteria	"Proteobacteria"	Alphaproteobacteria	Rhizobiales	Hyphomicrobiaceae	Devosia
Otu00378	135	Bacteria(100);"Proteobacteria"(100);Gammaproteobacteria(100);Pseudomonadales(100);Pseudomonadaceae(100);Pseudomonas(98);	Bacteria	"Proteobacteria"	Gammaproteobacteria	Pseudomonadales	Pseudomonadaceae	Pseudomonas
Otu00379	134	Bacteria(100);Firmicutes(100);Bacilli(100);Lactobacillales(100);Streptococcaceae(100);Streptococcus(100);	Bacteria	Firmicutes	Bacilli	Lactobacillales	Streptococcaceae	Streptococcus
Otu00380	134	Bacteria(100);Firmicutes(100);Clostridia(100);Clostridiales(100);Ruminococcaceae(100);Sporobacter(100);	Bacteria	Firmicutes	Clostridia	Clostridiales	Ruminococcaceae	Sporobacter
Otu00381	134	Bacteria(100);"Bacteroidetes"(100);"Sphingobacteria"(100);"Sphingobacteriales"(100);Chitinophagaceae(100);Chitinophagaceae_unclassified(100);	Bacteria	"Bacteroidetes"	"Sphingobacteria"	"Sphingobacteriales"	Chitinophagaceae	Chitinophagaceae_unclassified
Otu00382	132	Bacteria(100);"Actinobacteria"(100);Actinobacteria(100);Solirubrobacterales(100);Solirubrobacteraceae(100);Solirubrobacter(100);	Bacteria	"Actinobacteria"	Actinobacteria	Solirubrobacterales	Solirubrobacteraceae	Solirubrobacter
Otu00383	132	Bacteria(100);"Bacteroidetes"(100);"Sphingobacteria"(100);"Sphingobacteriales"(100);Sphingobacteriaceae(100);Parapedobacter(100);	Bacteria	"Bacteroidetes"	"Sphingobacteria"	"Sphingobacteriales"	Sphingobacteriaceae	Parapedobacter
Otu00384	132	Bacteria(100);Firmicutes(100);Clostridia(100);Clostridiales(100);Ruminococcaceae(100);Ruminococcaceae_unclassified(100);	Bacteria	Firmicutes	Clostridia	Clostridiales	Ruminococcaceae	Ruminococcaceae_unclassified
Otu00385	132	Bacteria(100);Firmicutes(100);Clostridia(100);Clostridiales(100);Lachnospiraceae(100);Lachnospiraceae_unclassified(100);	Bacteria	Firmicutes	Clostridia	Clostridiales	Lachnospiraceae	Lachnospiraceae_unclassified
Otu00386	131	Bacteria(100);"Proteobacteria"(100);Betaproteobacteria(100);Burkholderiales(100);Alcaligenaceae(100);Alcaligenaceae_unclassified(81);	Bacteria	"Proteobacteria"	Betaproteobacteria	Burkholderiales	Alcaligenaceae	Alcaligenaceae_unclassified
Otu00387	131	Bacteria(100);"Proteobacteria"(100);Alphaproteobacteria(100);Rhodobacterales(100);Rhodobacteraceae(100);Rhodobacteraceae_unclassified(100);	Bacteria	"Proteobacteria"	Alphaproteobacteria	Rhodobacterales	Rhodobacteraceae	Rhodobacteraceae_unclassified
Otu00388	131	Bacteria(100);Firmicutes(100);Bacilli(100);Bacillales(100);Paenibacillaceae_1(100);Paenibacillus(97);	Bacteria	Firmicutes	Bacilli	Bacillales	Paenibacillaceae_1	Paenibacillus
Otu00389	130	Bacteria(100);Firmicutes(100);Erysipelotrichia(100);Erysipelotrichales(100);Erysipelotrichaceae(100);Erysipelotrichaceae_unclassified(100);	Bacteria	Firmicutes	Erysipelotrichia	Erysipelotrichales	Erysipelotrichaceae	Erysipelotrichaceae_unclassified
Otu00390	130	Bacteria(100);Firmicutes(100);Clostridia(100);Clostridiales(100);Lachnospiraceae(88);Clostridium_XlVb(87);	Bacteria	Firmicutes	Clostridia	Clostridiales	Lachnospiraceae	Clostridium_XlVb
Otu00391	130	Bacteria(100);"Bacteroidetes"(100);"Bacteroidetes"_unclassified(100);"Bacteroidetes"_unclassified(100);"Bacteroidetes"_unclassified(100);"Bacteroidetes"_unclassified(100);	Bacteria	"Bacteroidetes"	"Bacteroidetes"_unclassified	"Bacteroidetes"_unclassified	"Bacteroidetes"_unclassified	"Bacteroidetes"_unclassified
Otu00392	130	Bacteria(100);"Proteobacteria"(100);Gammaproteobacteria(100);Pseudomonadales(100);Pseudomonadaceae(100);Pseudomonas(98);	Bacteria	"Proteobacteria"	Gammaproteobacteria	Pseudomonadales	Pseudomonadaceae	Pseudomonas
Otu00393	129	Bacteria(100);"Proteobacteria"(100);Alphaproteobacteria(100);Rhizobiales(100);Rhizobiales_unclassified(98);Rhizobiales_unclassified(98);	Bacteria	"Proteobacteria"	Alphaproteobacteria	Rhizobiales	Rhizobiales_unclassified	Rhizobiales_unclassified
Otu00394	128	Bacteria(100);"Proteobacteria"(100);Betaproteobacteria(100);Burkholderiales(100);Comamonadaceae(59);Comamonadaceae_unclassified(59);	Bacteria	"Proteobacteria"	Betaproteobacteria	Burkholderiales	Comamonadaceae	Comamonadaceae_unclassified
Otu00395	127	Bacteria(100);"Bacteroidetes"(100);Flavobacteria(100);"Flavobacteriales"(100);Flavobacteriaceae(100);Chryseobacterium(100);	Bacteria	"Bacteroidetes"	Flavobacteria	"Flavobacteriales"	Flavobacteriaceae	Chryseobacterium
Otu00396	127	Bacteria(100);"Proteobacteria"(100);Gammaproteobacteria(100);Gammaproteobacteria_unclassified(100);Gammaproteobacteria_unclassified(100);Gammaproteobacteria_unclassified(100);	Bacteria	"Proteobacteria"	Gammaproteobacteria	Gammaproteobacteria_unclassified	Gammaproteobacteria_unclassified	Gammaproteobacteria_unclassified
Otu00397	126	Bacteria(100);"Proteobacteria"(100);Deltaproteobacteria(100);Desulfovibrionales(100);Desulfovibrionaceae(100);Desulfovibrio(100);	Bacteria	"Proteobacteria"	Deltaproteobacteria	Desulfovibrionales	Desulfovibrionaceae	Desulfovibrio
Otu00398	125	Bacteria(100);"Bacteroidetes"(100);"Bacteroidetes"_unclassified(100);"Bacteroidetes"_unclassified(100);"Bacteroidetes"_unclassified(100);"Bacteroidetes"_unclassified(100);	Bacteria	"Bacteroidetes"	"Bacteroidetes"_unclassified	"Bacteroidetes"_unclassified	"Bacteroidetes"_unclassified	"Bacteroidetes"_unclassified
Otu00399	124	Bacteria(100);Bacteria_unclassified(100);Bacteria_unclassified(100);Bacteria_unclassified(100);Bacteria_unclassified(100);Bacteria_unclassified(100);	Bacteria	Bacteria_unclassified	Bacteria_unclassified	Bacteria_unclassified	Bacteria_unclassified	Bacteria_unclassified
Otu00400	123	Bacteria(100);Firmicutes(100);Clostridia(100);Clostridiales(100);Lachnospiraceae(100);Lachnospiraceae_unclassified(100);	Bacteria	Firmicutes	Clostridia	Clostridiales	Lachnospiraceae	Lachnospiraceae_unclassified
Otu00401	123	Bacteria(100);"Bacteroidetes"(100);"Sphingobacteria"(100);"Sphingobacteriales"(100);Sphingobacteriaceae(100);Mucilaginibacter(98);	Bacteria	"Bacteroidetes"	"Sphingobacteria"	"Sphingobacteriales"	Sphingobacteriaceae	Mucilaginibacter
Otu00402	123	Bacteria(100);"Actinobacteria"(100);Actinobacteria(100);Actinomycetales(100);Actinomycetales_unclassified(100);Actinomycetales_unclassified(100);	Bacteria	"Actinobacteria"	Actinobacteria	Actinomycetales	Actinomycetales_unclassified	Actinomycetales_unclassified
Otu00403	122	Bacteria(100);Bacteria_unclassified(100);Bacteria_unclassified(100);Bacteria_unclassified(100);Bacteria_unclassified(100);Bacteria_unclassified(100);	Bacteria	Bacteria_unclassified	Bacteria_unclassified	Bacteria_unclassified	Bacteria_unclassified	Bacteria_unclassified
Otu00404	122	Bacteria(100);"Proteobacteria"(100);Gammaproteobacteria(100);Pseudomonadales(100);Pseudomonadaceae(100);Pseudomonadaceae_unclassified(99);	Bacteria	"Proteobacteria"	Gammaproteobacteria	Pseudomonadales	Pseudomonadaceae	Pseudomonadaceae_unclassified
Otu00405	121	Bacteria(100);"Bacteroidetes"(100);"Sphingobacteria"(100);"Sphingobacteriales"(100);"Cyclobacteriaceae"(100);Algoriphagus(100);	Bacteria	"Bacteroidetes"	"Sphingobacteria"	"Sphingobacteriales"	"Cyclobacteriaceae"	Algoriphagus
Otu00406	121	Bacteria(100);Firmicutes(100);Clostridia(100);Clostridiales(100);Lachnospiraceae(100);Clostridium_XlVb(100);	Bacteria	Firmicutes	Clostridia	Clostridiales	Lachnospiraceae	Clostridium_XlVb
Otu00407	120	Bacteria(100);"Proteobacteria"(100);Gammaproteobacteria(100);Xanthomonadales(100);Xanthomonadaceae(100);Pseudoxanthomonas(100);	Bacteria	"Proteobacteria"	Gammaproteobacteria	Xanthomonadales	Xanthomonadaceae	Pseudoxanthomonas
Otu00408	120	Bacteria(100);"Actinobacteria"(100);Actinobacteria(100);Actinomycetales(100);Actinomycetales_unclassified(100);Actinomycetales_unclassified(100);	Bacteria	"Actinobacteria"	Actinobacteria	Actinomycetales	Actinomycetales_unclassified	Actinomycetales_unclassified
Otu00409	120	Bacteria(100);"Proteobacteria"(100);"Proteobacteria"_unclassified(100);"Proteobacteria"_unclassified(100);"Proteobacteria"_unclassified(100);"Proteobacteria"_unclassified(100);	Bacteria	"Proteobacteria"	"Proteobacteria"_unclassified	"Proteobacteria"_unclassified	"Proteobacteria"_unclassified	"Proteobacteria"_unclassified
Otu00410	119	Bacteria(100);Firmicutes(100);Clostridia(100);Clostridiales(100);Peptostreptococcaceae(100);Peptostreptococcaceae_unclassified(53);	Bacteria	Firmicutes	Clostridia	Clostridiales	Peptostreptococcaceae	Peptostreptococcaceae_unclassified
Otu00411	118	Bacteria(100);"Bacteroidetes"(100);"Sphingobacteria"(100);"Sphingobacteriales"(100);Sphingobacteriaceae(100);Pedobacter(100);	Bacteria	"Bacteroidetes"	"Sphingobacteria"	"Sphingobacteriales"	Sphingobacteriaceae	Pedobacter
Otu00412	117	Bacteria(100);Firmicutes(100);Clostridia(100);Clostridiales(100);Clostridiales_unclassified(98);Clostridiales_unclassified(98);	Bacteria	Firmicutes	Clostridia	Clostridiales	Clostridiales_unclassified	Clostridiales_unclassified
Otu00413	117	Bacteria(100);"Bacteroidetes"(100);"Bacteroidia"(100);"Bacteroidales"(100);"Porphyromonadaceae"(100);Dysgonomonas(100);	Bacteria	"Bacteroidetes"	"Bacteroidia"	"Bacteroidales"	"Porphyromonadaceae"	Dysgonomonas
Otu00414	116	Bacteria(100);Firmicutes(100);Clostridia(100);Clostridiales(100);Clostridiales_unclassified(100);Clostridiales_unclassified(100);	Bacteria	Firmicutes	Clostridia	Clostridiales	Clostridiales_unclassified	Clostridiales_unclassified
Otu00415	116	Bacteria(100);"Proteobacteria"(100);Alphaproteobacteria(100);Sphingomonadales(100);Sphingomonadaceae(98);Sphingomonadaceae_unclassified(95);	Bacteria	"Proteobacteria"	Alphaproteobacteria	Sphingomonadales	Sphingomonadaceae	Sphingomonadaceae_unclassified
Otu00416	116	Bacteria(100);"Proteobacteria"(100);Alphaproteobacteria(100);Rhizobiales(100);Bradyrhizobiaceae(100);Rhodopseudomonas(99);	Bacteria	"Proteobacteria"	Alphaproteobacteria	Rhizobiales	Bradyrhizobiaceae	Rhodopseudomonas
Otu00417	116	Bacteria(100);Firmicutes(100);Clostridia(100);Clostridiales(100);Ruminococcaceae(96);Ruminococcaceae_unclassified(96);	Bacteria	Firmicutes	Clostridia	Clostridiales	Ruminococcaceae	Ruminococcaceae_unclassified
Otu00418	114	Bacteria(100);"Proteobacteria"(100);Betaproteobacteria(100);Rhodocyclales(100);Rhodocyclaceae(100);Dechloromonas(100);	Bacteria	"Proteobacteria"	Betaproteobacteria	Rhodocyclales	Rhodocyclaceae	Dechloromonas
Otu00419	114	Bacteria(100);Firmicutes(100);Firmicutes_unclassified(100);Firmicutes_unclassified(100);Firmicutes_unclassified(100);Firmicutes_unclassified(100);	Bacteria	Firmicutes	Firmicutes_unclassified	Firmicutes_unclassified	Firmicutes_unclassified	Firmicutes_unclassified
Otu00420	114	Bacteria(100);"Proteobacteria"(100);Alphaproteobacteria(100);Alphaproteobacteria_unclassified(100);Alphaproteobacteria_unclassified(100);Alphaproteobacteria_unclassified(100);	Bacteria	"Proteobacteria"	Alphaproteobacteria	Alphaproteobacteria_unclassified	Alphaproteobacteria_unclassified	Alphaproteobacteria_unclassified
Otu00421	114	Bacteria(100);"Bacteroidetes"(100);"Bacteroidia"(100);"Bacteroidales"(100);"Porphyromonadaceae"(100);"Porphyromonadaceae"_unclassified(95);	Bacteria	"Bacteroidetes"	"Bacteroidia"	"Bacteroidales"	"Porphyromonadaceae"	"Porphyromonadaceae"_unclassified
Otu00422	111	Bacteria(100);"Proteobacteria"(100);Deltaproteobacteria(100);Bdellovibrionales(100);Bacteriovoracaceae(100);Peredibacter(100);	Bacteria	"Proteobacteria"	Deltaproteobacteria	Bdellovibrionales	Bacteriovoracaceae	Peredibacter
Otu00423	110	Bacteria(100);"Proteobacteria"(100);Alphaproteobacteria(100);Caulobacterales(100);Caulobacteraceae(100);Brevundimonas(100);	Bacteria	"Proteobacteria"	Alphaproteobacteria	Caulobacterales	Caulobacteraceae	Brevundimonas
Otu00424	110	Bacteria(100);Firmicutes(100);Clostridia(100);Clostridiales(100);Lachnospiraceae(100);Lachnospiraceae_unclassified(100);	Bacteria	Firmicutes	Clostridia	Clostridiales	Lachnospiraceae	Lachnospiraceae_unclassified
Otu00425	109	Bacteria(100);"Bacteroidetes"(100);"Sphingobacteria"(100);"Sphingobacteriales"(100);Chitinophagaceae(100);Chitinophagaceae_unclassified(100);	Bacteria	"Bacteroidetes"	"Sphingobacteria"	"Sphingobacteriales"	Chitinophagaceae	Chitinophagaceae_unclassified
Otu00426	109	Bacteria(100);"Proteobacteria"(100);Alphaproteobacteria(100);Rhizobiales(100);Rhizobiales_unclassified(100);Rhizobiales_unclassified(100);	Bacteria	"Proteobacteria"	Alphaproteobacteria	Rhizobiales	Rhizobiales_unclassified	Rhizobiales_unclassified
Otu00427	109	Bacteria(100);"Bacteroidetes"(100);"Bacteroidetes"_unclassified(100);"Bacteroidetes"_unclassified(100);"Bacteroidetes"_unclassified(100);"Bacteroidetes"_unclassified(100);	Bacteria	"Bacteroidetes"	"Bacteroidetes"_unclassified	"Bacteroidetes"_unclassified	"Bacteroidetes"_unclassified	"Bacteroidetes"_unclassified
Otu00428	109	Bacteria(100);Firmicutes(100);Clostridia(100);Clostridiales(100);Lachnospiraceae(100);Lachnospiraceae_unclassified(100);	Bacteria	Firmicutes	Clostridia	Clostridiales	Lachnospiraceae	Lachnospiraceae_unclassified
Otu00429	109	Bacteria(100);"Proteobacteria"(100);Gammaproteobacteria(100);Gammaproteobacteria_unclassified(100);Gammaproteobacteria_unclassified(100);Gammaproteobacteria_unclassified(100);	Bacteria	"Proteobacteria"	Gammaproteobacteria	Gammaproteobacteria_unclassified	Gammaproteobacteria_unclassified	Gammaproteobacteria_unclassified
Otu00430	109	Bacteria(100);"Actinobacteria"(100);Actinobacteria(100);Actinomycetales(100);Nocardiaceae(95);Rhodococcus(89);	Bacteria	"Actinobacteria"	Actinobacteria	Actinomycetales	Nocardiaceae	Rhodococcus
Otu00431	108	Bacteria(100);Bacteria_unclassified(100);Bacteria_unclassified(100);Bacteria_unclassified(100);Bacteria_unclassified(100);Bacteria_unclassified(100);	Bacteria	Bacteria_unclassified	Bacteria_unclassified	Bacteria_unclassified	Bacteria_unclassified	Bacteria_unclassified
Otu00432	108	Bacteria(100);"Actinobacteria"(100);Actinobacteria(100);Actinomycetales(100);Actinomycetales_unclassified(100);Actinomycetales_unclassified(100);	Bacteria	"Actinobacteria"	Actinobacteria	Actinomycetales	Actinomycetales_unclassified	Actinomycetales_unclassified
Otu00433	107	Bacteria(100);"Proteobacteria"(100);Gammaproteobacteria(100);Chromatiales(100);Chromatiaceae(100);Rheinheimera(100);	Bacteria	"Proteobacteria"	Gammaproteobacteria	Chromatiales	Chromatiaceae	Rheinheimera
Otu00434	107	Bacteria(100);"Proteobacteria"(100);Gammaproteobacteria(100);Gammaproteobacteria_unclassified(100);Gammaproteobacteria_unclassified(100);Gammaproteobacteria_unclassified(100);	Bacteria	"Proteobacteria"	Gammaproteobacteria	Gammaproteobacteria_unclassified	Gammaproteobacteria_unclassified	Gammaproteobacteria_unclassified
Otu00435	107	Bacteria(100);"Proteobacteria"(100);Deltaproteobacteria(100);Deltaproteobacteria_unclassified(100);Deltaproteobacteria_unclassified(100);Deltaproteobacteria_unclassified(100);	Bacteria	"Proteobacteria"	Deltaproteobacteria	Deltaproteobacteria_unclassified	Deltaproteobacteria_unclassified	Deltaproteobacteria_unclassified
Otu00436	106	Bacteria(100);Firmicutes(100);Clostridia(100);Clostridiales(100);Lachnospiraceae(100);Clostridium_XlVb(100);	Bacteria	Firmicutes	Clostridia	Clostridiales	Lachnospiraceae	Clostridium_XlVb
Otu00437	106	Bacteria(100);"Bacteroidetes"(100);"Sphingobacteria"(100);"Sphingobacteriales"(100);Sphingobacteriaceae(100);Pedobacter(93);	Bacteria	"Bacteroidetes"	"Sphingobacteria"	"Sphingobacteriales"	Sphingobacteriaceae	Pedobacter
Otu00438	106	Bacteria(100);"Bacteroidetes"(100);Flavobacteria(100);"Flavobacteriales"(100);Flavobacteriaceae(100);Flavobacteriaceae_unclassified(100);	Bacteria	"Bacteroidetes"	Flavobacteria	"Flavobacteriales"	Flavobacteriaceae	Flavobacteriaceae_unclassified
Otu00439	106	Bacteria(100);"Proteobacteria"(100);Alphaproteobacteria(100);Rhodobacterales(100);Rhodobacteraceae(100);Rubellimicrobium(100);	Bacteria	"Proteobacteria"	Alphaproteobacteria	Rhodobacterales	Rhodobacteraceae	Rubellimicrobium
Otu00440	106	Bacteria(100);Firmicutes(100);Clostridia(100);Clostridiales(100);Lachnospiraceae(62);Lachnospiraceae_unclassified(62);	Bacteria	Firmicutes	Clostridia	Clostridiales	Lachnospiraceae	Lachnospiraceae_unclassified
Otu00441	105	Bacteria(100);"Bacteroidetes"(100);"Sphingobacteria"(100);"Sphingobacteriales"(100);Sphingobacteriaceae(100);Sphingobacterium(100);	Bacteria	"Bacteroidetes"	"Sphingobacteria"	"Sphingobacteriales"	Sphingobacteriaceae	Sphingobacterium
Otu00442	104	Bacteria(100);Firmicutes(100);Bacilli(100);Bacillales(100);Staphylococcaceae(100);Staphylococcus(100);	Bacteria	Firmicutes	Bacilli	Bacillales	Staphylococcaceae	Staphylococcus
Otu00443	104	Bacteria(100);Firmicutes(100);Clostridia(100);Clostridiales(100);Clostridiaceae_1(100);Proteiniclasticum(97);	Bacteria	Firmicutes	Clostridia	Clostridiales	Clostridiaceae_1	Proteiniclasticum
Otu00444	104	Bacteria(100);"Bacteroidetes"(100);"Bacteroidia"(100);"Bacteroidales"(100);"Porphyromonadaceae"(100);Parabacteroides(100);	Bacteria	"Bacteroidetes"	"Bacteroidia"	"Bacteroidales"	"Porphyromonadaceae"	Parabacteroides
Otu00445	102	Bacteria(100);"Bacteroidetes"(100);"Bacteroidia"(100);"Bacteroidales"(100);"Porphyromonadaceae"(100);"Porphyromonadaceae"_unclassified(78);	Bacteria	"Bacteroidetes"	"Bacteroidia"	"Bacteroidales"	"Porphyromonadaceae"	"Porphyromonadaceae"_unclassified
Otu00446	102	Bacteria(100);"Tenericutes"(100);Mollicutes(100);Acholeplasmatales(100);Acholeplasmataceae(100);Acholeplasma(100);	Bacteria	"Tenericutes"	Mollicutes	Acholeplasmatales	Acholeplasmataceae	Acholeplasma
Otu00447	102	Bacteria(100);"Actinobacteria"(100);Actinobacteria(100);Acidimicrobiales(100);Acidimicrobiales_unclassified(100);Acidimicrobiales_unclassified(100);	Bacteria	"Actinobacteria"	Actinobacteria	Acidimicrobiales	Acidimicrobiales_unclassified	Acidimicrobiales_unclassified
Otu00448	102	Bacteria(100);"Actinobacteria"(100);Actinobacteria(100);Actinobacteria_unclassified(100);Actinobacteria_unclassified(100);Actinobacteria_unclassified(100);	Bacteria	"Actinobacteria"	Actinobacteria	Actinobacteria_unclassified	Actinobacteria_unclassified	Actinobacteria_unclassified
Otu00449	102	Bacteria(100);"Acidobacteria"(100);Acidobacteria_Gp16(100);Acidobacteria_Gp16_order_incertae_sedis(100);Acidobacteria_Gp16_family_incertae_sedis(100);Gp16(100);	Bacteria	"Acidobacteria"	Acidobacteria_Gp16	Acidobacteria_Gp16_order_incertae_sedis	Acidobacteria_Gp16_family_incertae_sedis	Gp16
Otu00450	102	Bacteria(100);Firmicutes(100);Clostridia(100);Clostridiales(100);Lachnospiraceae(100);Clostridium_XlVb(100);	Bacteria	Firmicutes	Clostridia	Clostridiales	Lachnospiraceae	Clostridium_XlVb
Otu00451	102	Bacteria(100);Bacteria_unclassified(100);Bacteria_unclassified(100);Bacteria_unclassified(100);Bacteria_unclassified(100);Bacteria_unclassified(100);	Bacteria	Bacteria_unclassified	Bacteria_unclassified	Bacteria_unclassified	Bacteria_unclassified	Bacteria_unclassified
Otu00452	101	Bacteria(100);"Proteobacteria"(100);Gammaproteobacteria(100);Xanthomonadales(100);Xanthomonadaceae(100);Xanthomonadaceae_unclassified(97);	Bacteria	"Proteobacteria"	Gammaproteobacteria	Xanthomonadales	Xanthomonadaceae	Xanthomonadaceae_unclassified
Otu00453	101	Bacteria(100);"Proteobacteria"(100);Alphaproteobacteria(100);Sphingomonadales(100);Erythrobacteraceae(100);Erythrobacteraceae_unclassified(54);	Bacteria	"Proteobacteria"	Alphaproteobacteria	Sphingomonadales	Erythrobacteraceae	Erythrobacteraceae_unclassified
Otu00454	101	Bacteria(100);Firmicutes(100);Clostridia(100);Clostridiales(100);Clostridiaceae_1(100);Clostridium_sensu_stricto(100);	Bacteria	Firmicutes	Clostridia	Clostridiales	Clostridiaceae_1	Clostridium_sensu_stricto
Otu00455	101	Bacteria(100);Firmicutes(100);Firmicutes_unclassified(100);Firmicutes_unclassified(100);Firmicutes_unclassified(100);Firmicutes_unclassified(100);	Bacteria	Firmicutes	Firmicutes_unclassified	Firmicutes_unclassified	Firmicutes_unclassified	Firmicutes_unclassified
Otu00456	100	Bacteria(100);"Proteobacteria"(100);Alphaproteobacteria(100);Sphingomonadales(100);Sphingomonadaceae(100);Sphingomonas(100);	Bacteria	"Proteobacteria"	Alphaproteobacteria	Sphingomonadales	Sphingomonadaceae	Sphingomonas
Otu00457	100	Bacteria(100);"Proteobacteria"(100);Gammaproteobacteria(100);Xanthomonadales(100);Sinobacteraceae(100);Steroidobacter(100);	Bacteria	"Proteobacteria"	Gammaproteobacteria	Xanthomonadales	Sinobacteraceae	Steroidobacter
Otu00458	100	Bacteria(100);"Proteobacteria"(100);Deltaproteobacteria(100);Bdellovibrionales(100);Bacteriovoracaceae(100);Peredibacter(100);	Bacteria	"Proteobacteria"	Deltaproteobacteria	Bdellovibrionales	Bacteriovoracaceae	Peredibacter
Otu00459	99	Bacteria(100);Firmicutes(100);Clostridia(100);Clostridiales(100);Peptostreptococcaceae(100);Clostridium_XI(89);	Bacteria	Firmicutes	Clostridia	Clostridiales	Peptostreptococcaceae	Clostridium_XI
Otu00460	99	Bacteria(100);Firmicutes(100);Clostridia(100);Clostridiales(100);Clostridiales_unclassified(100);Clostridiales_unclassified(100);	Bacteria	Firmicutes	Clostridia	Clostridiales	Clostridiales_unclassified	Clostridiales_unclassified
Otu00461	98	Bacteria(100);"Proteobacteria"(100);Betaproteobacteria(100);Burkholderiales(100);Comamonadaceae(100);Hydrogenophaga(96);	Bacteria	"Proteobacteria"	Betaproteobacteria	Burkholderiales	Comamonadaceae	Hydrogenophaga
Otu00462	98	Bacteria(100);"Proteobacteria"(100);Deltaproteobacteria(100);Myxococcales(100);Myxococcales_unclassified(100);Myxococcales_unclassified(100);	Bacteria	"Proteobacteria"	Deltaproteobacteria	Myxococcales	Myxococcales_unclassified	Myxococcales_unclassified
Otu00463	98	Bacteria(100);"Bacteroidetes"(100);"Sphingobacteria"(100);"Sphingobacteriales"(100);Chitinophagaceae(100);Chitinophagaceae_unclassified(100);	Bacteria	"Bacteroidetes"	"Sphingobacteria"	"Sphingobacteriales"	Chitinophagaceae	Chitinophagaceae_unclassified
Otu00464	97	Bacteria(100);"Proteobacteria"(100);Gammaproteobacteria(100);Gammaproteobacteria_unclassified(100);Gammaproteobacteria_unclassified(100);Gammaproteobacteria_unclassified(100);	Bacteria	"Proteobacteria"	Gammaproteobacteria	Gammaproteobacteria_unclassified	Gammaproteobacteria_unclassified	Gammaproteobacteria_unclassified
Otu00465	97	Bacteria(100);Firmicutes(100);Clostridia(100);Clostridiales(100);Ruminococcaceae(100);Ruminococcaceae_unclassified(100);	Bacteria	Firmicutes	Clostridia	Clostridiales	Ruminococcaceae	Ruminococcaceae_unclassified
Otu00466	97	Bacteria(100);"Verrucomicrobia"(100);Spartobacteria(100);Spartobacteria_order_incertae_sedis(100);Spartobacteria_family_incertae_sedis(100);Spartobacteria_genera_incertae_sedis(100);	Bacteria	"Verrucomicrobia"	Spartobacteria	Spartobacteria_order_incertae_sedis	Spartobacteria_family_incertae_sedis	Spartobacteria_genera_incertae_sedis
Otu00467	95	Bacteria(100);Firmicutes(100);Erysipelotrichia(100);Erysipelotrichales(100);Erysipelotrichaceae(100);Erysipelotrichaceae_unclassified(100);	Bacteria	Firmicutes	Erysipelotrichia	Erysipelotrichales	Erysipelotrichaceae	Erysipelotrichaceae_unclassified
Otu00468	95	Bacteria(100);"Proteobacteria"(100);"Proteobacteria"_unclassified(100);"Proteobacteria"_unclassified(100);"Proteobacteria"_unclassified(100);"Proteobacteria"_unclassified(100);	Bacteria	"Proteobacteria"	"Proteobacteria"_unclassified	"Proteobacteria"_unclassified	"Proteobacteria"_unclassified	"Proteobacteria"_unclassified
Otu00469	94	Bacteria(100);Firmicutes(100);Clostridia(100);Clostridiales(100);Lachnospiraceae(100);Lachnospiraceae_unclassified(100);	Bacteria	Firmicutes	Clostridia	Clostridiales	Lachnospiraceae	Lachnospiraceae_unclassified
Otu00470	94	Bacteria(100);"Actinobacteria"(100);Actinobacteria(100);Actinomycetales(100);Pseudonocardiaceae(100);Pseudonocardiaceae_unclassified(92);	Bacteria	"Actinobacteria"	Actinobacteria	Actinomycetales	Pseudonocardiaceae	Pseudonocardiaceae_unclassified
Otu00471	94	Bacteria(100);Firmicutes(100);Negativicutes(100);Selenomonadales(100);Veillonellaceae(100);Sporomusa(99);	Bacteria	Firmicutes	Negativicutes	Selenomonadales	Veillonellaceae	Sporomusa
Otu00472	93	Bacteria(100);"Bacteroidetes"(100);"Sphingobacteria"(100);"Sphingobacteriales"(100);Sphingobacteriaceae(100);Sphingobacterium(100);	Bacteria	"Bacteroidetes"	"Sphingobacteria"	"Sphingobacteriales"	Sphingobacteriaceae	Sphingobacterium
Otu00473	93	Bacteria(100);Firmicutes(100);Clostridia(100);Clostridiales(100);Peptococcaceae_1(100);Peptococcaceae_1_unclassified(97);	Bacteria	Firmicutes	Clostridia	Clostridiales	Peptococcaceae_1	Peptococcaceae_1_unclassified
Otu00474	92	Bacteria(100);"Proteobacteria"(100);Alphaproteobacteria(100);Rhizobiales(100);Phyllobacteriaceae(100);Phyllobacteriaceae_unclassified(100);	Bacteria	"Proteobacteria"	Alphaproteobacteria	Rhizobiales	Phyllobacteriaceae	Phyllobacteriaceae_unclassified
Otu00475	92	Bacteria(100);Firmicutes(100);Clostridia(100);Clostridiales(100);Clostridiaceae_1(100);Clostridium_sensu_stricto(100);	Bacteria	Firmicutes	Clostridia	Clostridiales	Clostridiaceae_1	Clostridium_sensu_stricto
Otu00476	92	Bacteria(100);"Bacteroidetes"(100);"Sphingobacteria"(100);"Sphingobacteriales"(100);Sphingobacteriaceae(100);Sphingobacterium(100);	Bacteria	"Bacteroidetes"	"Sphingobacteria"	"Sphingobacteriales"	Sphingobacteriaceae	Sphingobacterium
Otu00477	92	Bacteria(100);Firmicutes(100);Clostridia(100);Clostridiales(100);Lachnospiraceae(100);Lachnospiraceae_unclassified(100);	Bacteria	Firmicutes	Clostridia	Clostridiales	Lachnospiraceae	Lachnospiraceae_unclassified
Otu00478	91	Bacteria(100);"Bacteroidetes"(100);"Sphingobacteria"(100);"Sphingobacteriales"(100);Cytophagaceae(100);Dyadobacter(100);	Bacteria	"Bacteroidetes"	"Sphingobacteria"	"Sphingobacteriales"	Cytophagaceae	Dyadobacter
Otu00479	91	Bacteria(100);Firmicutes(100);Bacilli(100);Bacillales(100);Bacillales_Incertae_Sedis_XII(100);Exiguobacterium(100);	Bacteria	Firmicutes	Bacilli	Bacillales	Bacillales_Incertae_Sedis_XII	Exiguobacterium
Otu00480	91	Bacteria(100);"Proteobacteria"(100);Gammaproteobacteria(100);Xanthomonadales(100);Xanthomonadaceae(100);Dokdonella(100);	Bacteria	"Proteobacteria"	Gammaproteobacteria	Xanthomonadales	Xanthomonadaceae	Dokdonella
Otu00481	90	Bacteria(100);"Bacteroidetes"(100);"Bacteroidetes"_unclassified(100);"Bacteroidetes"_unclassified(100);"Bacteroidetes"_unclassified(100);"Bacteroidetes"_unclassified(100);	Bacteria	"Bacteroidetes"	"Bacteroidetes"_unclassified	"Bacteroidetes"_unclassified	"Bacteroidetes"_unclassified	"Bacteroidetes"_unclassified
Otu00482	90	Bacteria(100);"Actinobacteria"(100);Actinobacteria(100);Actinomycetales(100);Actinomycetales_unclassified(100);Actinomycetales_unclassified(100);	Bacteria	"Actinobacteria"	Actinobacteria	Actinomycetales	Actinomycetales_unclassified	Actinomycetales_unclassified
Otu00483	90	Bacteria(100);Firmicutes(100);Clostridia(100);Clostridiales(100);Lachnospiraceae(100);Lachnospiraceae_unclassified(100);	Bacteria	Firmicutes	Clostridia	Clostridiales	Lachnospiraceae	Lachnospiraceae_unclassified
Otu00484	89	Bacteria(100);"Proteobacteria"(100);Deltaproteobacteria(100);Myxococcales(100);Myxococcales_unclassified(100);Myxococcales_unclassified(100);	Bacteria	"Proteobacteria"	Deltaproteobacteria	Myxococcales	Myxococcales_unclassified	Myxococcales_unclassified
Otu00485	89	Bacteria(100);Firmicutes(100);Bacilli(100);Bacillales(100);Paenibacillaceae_1(100);Cohnella(100);	Bacteria	Firmicutes	Bacilli	Bacillales	Paenibacillaceae_1	Cohnella
Otu00486	88	Bacteria(100);"Proteobacteria"(100);Gammaproteobacteria(100);Xanthomonadales(100);Xanthomonadaceae(100);Xanthomonadaceae_unclassified(69);	Bacteria	"Proteobacteria"	Gammaproteobacteria	Xanthomonadales	Xanthomonadaceae	Xanthomonadaceae_unclassified
Otu00487	88	Bacteria(100);"Bacteroidetes"(100);"Sphingobacteria"(100);"Sphingobacteriales"(100);"Cyclobacteriaceae"(100);Algoriphagus(100);	Bacteria	"Bacteroidetes"	"Sphingobacteria"	"Sphingobacteriales"	"Cyclobacteriaceae"	Algoriphagus
Otu00488	88	Bacteria(100);"Bacteroidetes"(100);Flavobacteria(100);"Flavobacteriales"(100);Flavobacteriaceae(100);Flavobacterium(100);	Bacteria	"Bacteroidetes"	Flavobacteria	"Flavobacteriales"	Flavobacteriaceae	Flavobacterium
Otu00489	88	Bacteria(100);"Actinobacteria"(100);Actinobacteria(100);Actinomycetales(100);Actinomycetales_unclassified(85);Actinomycetales_unclassified(85);	Bacteria	"Actinobacteria"	Actinobacteria	Actinomycetales	Actinomycetales_unclassified	Actinomycetales_unclassified
Otu00490	88	Bacteria(100);Firmicutes(100);Clostridia(100);Clostridiales(100);Lachnospiraceae(99);Lachnospiraceae_unclassified(99);	Bacteria	Firmicutes	Clostridia	Clostridiales	Lachnospiraceae	Lachnospiraceae_unclassified
Otu00491	87	Bacteria(100);Firmicutes(100);Bacilli(100);Lactobacillales(100);Aerococcaceae(72);Facklamia(57);	Bacteria	Firmicutes	Bacilli	Lactobacillales	Aerococcaceae	Facklamia
Otu00492	87	Bacteria(100);"Proteobacteria"(100);"Proteobacteria"_unclassified(100);"Proteobacteria"_unclassified(100);"Proteobacteria"_unclassified(100);"Proteobacteria"_unclassified(100);	Bacteria	"Proteobacteria"	"Proteobacteria"_unclassified	"Proteobacteria"_unclassified	"Proteobacteria"_unclassified	"Proteobacteria"_unclassified
Otu00493	87	Bacteria(100);"Actinobacteria"(100);Actinobacteria(100);Actinomycetales(100);Intrasporangiaceae(100);Intrasporangiaceae_unclassified(92);	Bacteria	"Actinobacteria"	Actinobacteria	Actinomycetales	Intrasporangiaceae	Intrasporangiaceae_unclassified
Otu00494	87	Bacteria(100);"Verrucomicrobia"(100);Verrucomicrobiae(100);Verrucomicrobiales(100);Verrucomicrobiaceae(100);Verrucomicrobium(100);	Bacteria	"Verrucomicrobia"	Verrucomicrobiae	Verrucomicrobiales	Verrucomicrobiaceae	Verrucomicrobium
Otu00495	87	Bacteria(100);Firmicutes(100);Clostridia(100);Clostridiales(100);Lachnospiraceae(92);Lachnospiraceae_unclassified(92);	Bacteria	Firmicutes	Clostridia	Clostridiales	Lachnospiraceae	Lachnospiraceae_unclassified
Otu00496	87	Bacteria(100);Bacteria_unclassified(100);Bacteria_unclassified(100);Bacteria_unclassified(100);Bacteria_unclassified(100);Bacteria_unclassified(100);	Bacteria	Bacteria_unclassified	Bacteria_unclassified	Bacteria_unclassified	Bacteria_unclassified	Bacteria_unclassified
Otu00497	86	Bacteria(100);Firmicutes(100);Bacilli(100);Bacillales(100);Bacillaceae_1(74);Bacillus(73);	Bacteria	Firmicutes	Bacilli	Bacillales	Bacillaceae_1	Bacillus
Otu00498	86	Bacteria(100);"Proteobacteria"(100);Gammaproteobacteria(100);Pseudomonadales(100);Moraxellaceae(100);Acinetobacter(100);	Bacteria	"Proteobacteria"	Gammaproteobacteria	Pseudomonadales	Moraxellaceae	Acinetobacter
Otu00499	86	Bacteria(100);"Planctomycetes"(100);"Planctomycetacia"(100);Planctomycetales(100);Planctomycetaceae(100);Planctomyces(52);	Bacteria	"Planctomycetes"	"Planctomycetacia"	Planctomycetales	Planctomycetaceae	Planctomyces
Otu00500	86	Bacteria(100);"Proteobacteria"(100);"Proteobacteria"_unclassified(100);"Proteobacteria"_unclassified(100);"Proteobacteria"_unclassified(100);"Proteobacteria"_unclassified(100);	Bacteria	"Proteobacteria"	"Proteobacteria"_unclassified	"Proteobacteria"_unclassified	"Proteobacteria"_unclassified	"Proteobacteria"_unclassified
Otu00501	85	Bacteria(100);"Bacteroidetes"(100);"Bacteroidetes"_unclassified(100);"Bacteroidetes"_unclassified(100);"Bacteroidetes"_unclassified(100);"Bacteroidetes"_unclassified(100);	Bacteria	"Bacteroidetes"	"Bacteroidetes"_unclassified	"Bacteroidetes"_unclassified	"Bacteroidetes"_unclassified	"Bacteroidetes"_unclassified
Otu00502	85	Bacteria(100);Firmicutes(100);Clostridia(100);Clostridiales(100);Lachnospiraceae(100);Clostridium_XlVb(100);	Bacteria	Firmicutes	Clostridia	Clostridiales	Lachnospiraceae	Clostridium_XlVb
Otu00503	85	Bacteria(100);"Proteobacteria"(100);Gammaproteobacteria(100);Gammaproteobacteria_unclassified(100);Gammaproteobacteria_unclassified(100);Gammaproteobacteria_unclassified(100);	Bacteria	"Proteobacteria"	Gammaproteobacteria	Gammaproteobacteria_unclassified	Gammaproteobacteria_unclassified	Gammaproteobacteria_unclassified
Otu00504	85	Bacteria(100);"Bacteroidetes"(100);"Sphingobacteria"(100);"Sphingobacteriales"(100);Cytophagaceae(100);Sporocytophaga(100);	Bacteria	"Bacteroidetes"	"Sphingobacteria"	"Sphingobacteriales"	Cytophagaceae	Sporocytophaga
Otu00505	84	Bacteria(100);"Proteobacteria"(100);Gammaproteobacteria(100);Legionellales(100);Legionellaceae(100);Legionella(100);	Bacteria	"Proteobacteria"	Gammaproteobacteria	Legionellales	Legionellaceae	Legionella
Otu00506	84	Bacteria(100);"Proteobacteria"(100);Alphaproteobacteria(100);Rhodobacterales(100);Rhodobacteraceae(100);Rhodobacteraceae_unclassified(100);	Bacteria	"Proteobacteria"	Alphaproteobacteria	Rhodobacterales	Rhodobacteraceae	Rhodobacteraceae_unclassified
Otu00507	84	Bacteria(100);Firmicutes(100);Clostridia(100);Clostridiales(100);Lachnospiraceae(98);Clostridium_XlVb(95);	Bacteria	Firmicutes	Clostridia	Clostridiales	Lachnospiraceae	Clostridium_XlVb
Otu00508	83	Bacteria(100);"Chlamydiae"(100);Chlamydiae(100);Chlamydiales(100);Parachlamydiaceae(100);Parachlamydiaceae_unclassified(100);	Bacteria	"Chlamydiae"	Chlamydiae	Chlamydiales	Parachlamydiaceae	Parachlamydiaceae_unclassified
Otu00509	83	Bacteria(100);"Bacteroidetes"(100);"Bacteroidetes"_unclassified(100);"Bacteroidetes"_unclassified(100);"Bacteroidetes"_unclassified(100);"Bacteroidetes"_unclassified(100);	Bacteria	"Bacteroidetes"	"Bacteroidetes"_unclassified	"Bacteroidetes"_unclassified	"Bacteroidetes"_unclassified	"Bacteroidetes"_unclassified
Otu00510	83	Bacteria(100);"Proteobacteria"(100);Alphaproteobacteria(100);Alphaproteobacteria_unclassified(100);Alphaproteobacteria_unclassified(100);Alphaproteobacteria_unclassified(100);	Bacteria	"Proteobacteria"	Alphaproteobacteria	Alphaproteobacteria_unclassified	Alphaproteobacteria_unclassified	Alphaproteobacteria_unclassified
Otu00511	82	Bacteria(100);"Proteobacteria"(100);Alphaproteobacteria(100);Sphingomonadales(100);Sphingomonadaceae(100);Sandarakinorhabdus(58);	Bacteria	"Proteobacteria"	Alphaproteobacteria	Sphingomonadales	Sphingomonadaceae	Sandarakinorhabdus
Otu00512	82	Bacteria(100);"Bacteroidetes"(100);"Bacteroidia"(100);"Bacteroidales"(100);"Porphyromonadaceae"(100);Dysgonomonas(100);	Bacteria	"Bacteroidetes"	"Bacteroidia"	"Bacteroidales"	"Porphyromonadaceae"	Dysgonomonas
Otu00513	82	Bacteria(100);Firmicutes(100);Erysipelotrichia(100);Erysipelotrichales(100);Erysipelotrichaceae(100);Erysipelotrichaceae_incertae_sedis(99);	Bacteria	Firmicutes	Erysipelotrichia	Erysipelotrichales	Erysipelotrichaceae	Erysipelotrichaceae_incertae_sedis
Otu00514	81	Bacteria(100);"Proteobacteria"(100);Alphaproteobacteria(100);Rhodospirillales(100);Rhodospirillaceae(100);Azospirillum(100);	Bacteria	"Proteobacteria"	Alphaproteobacteria	Rhodospirillales	Rhodospirillaceae	Azospirillum
Otu00515	81	Bacteria(100);"Actinobacteria"(100);Actinobacteria(100);Actinomycetales(100);Nocardioidaceae(100);Nocardioides(100);	Bacteria	"Actinobacteria"	Actinobacteria	Actinomycetales	Nocardioidaceae	Nocardioides
Otu00516	81	Bacteria(100);"Proteobacteria"(100);Alphaproteobacteria(100);Alphaproteobacteria_unclassified(100);Alphaproteobacteria_unclassified(100);Alphaproteobacteria_unclassified(100);	Bacteria	"Proteobacteria"	Alphaproteobacteria	Alphaproteobacteria_unclassified	Alphaproteobacteria_unclassified	Alphaproteobacteria_unclassified
Otu00517	81	Bacteria(100);Firmicutes(100);Firmicutes_unclassified(100);Firmicutes_unclassified(100);Firmicutes_unclassified(100);Firmicutes_unclassified(100);	Bacteria	Firmicutes	Firmicutes_unclassified	Firmicutes_unclassified	Firmicutes_unclassified	Firmicutes_unclassified
Otu00518	80	Bacteria(100);"Actinobacteria"(100);Actinobacteria(100);Coriobacteriales(100);Coriobacteriaceae(100);Coriobacteriaceae_unclassified(88);	Bacteria	"Actinobacteria"	Actinobacteria	Coriobacteriales	Coriobacteriaceae	Coriobacteriaceae_unclassified
Otu00519	80	Bacteria(100);"Proteobacteria"(100);Alphaproteobacteria(100);Rhizobiales(100);Hyphomicrobiaceae(95);Devosia(95);	Bacteria	"Proteobacteria"	Alphaproteobacteria	Rhizobiales	Hyphomicrobiaceae	Devosia
Otu00520	79	Bacteria(100);Firmicutes(100);Clostridia(100);Clostridiales(100);Peptostreptococcaceae(100);Clostridium_XI(98);	Bacteria	Firmicutes	Clostridia	Clostridiales	Peptostreptococcaceae	Clostridium_XI
Otu00521	79	Bacteria(100);"Bacteroidetes"(100);"Sphingobacteria"(100);"Sphingobacteriales"(100);Cytophagaceae(97);Dyadobacter(74);	Bacteria	"Bacteroidetes"	"Sphingobacteria"	"Sphingobacteriales"	Cytophagaceae	Dyadobacter
Otu00522	79	Bacteria(100);"Proteobacteria"(100);Alphaproteobacteria(100);Caulobacterales(100);Caulobacteraceae(100);Phenylobacterium(100);	Bacteria	"Proteobacteria"	Alphaproteobacteria	Caulobacterales	Caulobacteraceae	Phenylobacterium
Otu00523	78	Bacteria(100);"Bacteroidetes"(100);"Bacteroidia"(100);"Bacteroidales"(100);"Porphyromonadaceae"(100);Petrimonas(100);	Bacteria	"Bacteroidetes"	"Bacteroidia"	"Bacteroidales"	"Porphyromonadaceae"	Petrimonas
Otu00524	78	Bacteria(100);"Actinobacteria"(100);Actinobacteria(100);Actinobacteria_unclassified(100);Actinobacteria_unclassified(100);Actinobacteria_unclassified(100);	Bacteria	"Actinobacteria"	Actinobacteria	Actinobacteria_unclassified	Actinobacteria_unclassified	Actinobacteria_unclassified
Otu00525	78	Bacteria(100);"Tenericutes"(100);Mollicutes(100);Acholeplasmatales(100);Acholeplasmataceae(100);Acholeplasma(100);	Bacteria	"Tenericutes"	Mollicutes	Acholeplasmatales	Acholeplasmataceae	Acholeplasma
Otu00526	78	Bacteria(100);"Proteobacteria"(100);Deltaproteobacteria(100);Bdellovibrionales(100);Bacteriovoracaceae(100);Bacteriovorax(98);	Bacteria	"Proteobacteria"	Deltaproteobacteria	Bdellovibrionales	Bacteriovoracaceae	Bacteriovorax
Otu00527	77	Bacteria(100);"Proteobacteria"(100);Alphaproteobacteria(100);Rhizobiales(100);Rhizobiaceae(94);Kaistia(94);	Bacteria	"Proteobacteria"	Alphaproteobacteria	Rhizobiales	Rhizobiaceae	Kaistia
Otu00528	77	Bacteria(100);"Bacteroidetes"(100);"Sphingobacteria"(100);"Sphingobacteriales"(100);Chitinophagaceae(100);Chitinophagaceae_unclassified(100);	Bacteria	"Bacteroidetes"	"Sphingobacteria"	"Sphingobacteriales"	Chitinophagaceae	Chitinophagaceae_unclassified
Otu00529	77	Bacteria(100);"Proteobacteria"(100);Betaproteobacteria(100);Burkholderiales(100);Comamonadaceae(72);Comamonas(54);	Bacteria	"Proteobacteria"	Betaproteobacteria	Burkholderiales	Comamonadaceae	Comamonas
Otu00530	76	Bacteria(100);"Proteobacteria"(100);Alphaproteobacteria(100);Alphaproteobacteria_unclassified(100);Alphaproteobacteria_unclassified(100);Alphaproteobacteria_unclassified(100);	Bacteria	"Proteobacteria"	Alphaproteobacteria	Alphaproteobacteria_unclassified	Alphaproteobacteria_unclassified	Alphaproteobacteria_unclassified
Otu00531	76	Bacteria(100);"Bacteroidetes"(100);"Bacteroidetes"_unclassified(100);"Bacteroidetes"_unclassified(100);"Bacteroidetes"_unclassified(100);"Bacteroidetes"_unclassified(100);	Bacteria	"Bacteroidetes"	"Bacteroidetes"_unclassified	"Bacteroidetes"_unclassified	"Bacteroidetes"_unclassified	"Bacteroidetes"_unclassified
Otu00532	76	Bacteria(100);Firmicutes(100);Firmicutes_unclassified(100);Firmicutes_unclassified(100);Firmicutes_unclassified(100);Firmicutes_unclassified(100);	Bacteria	Firmicutes	Firmicutes_unclassified	Firmicutes_unclassified	Firmicutes_unclassified	Firmicutes_unclassified
Otu00533	76	Bacteria(100);"Proteobacteria"(100);Alphaproteobacteria(100);Rhodobacterales(100);Rhodobacteraceae(100);Rhodobacteraceae_unclassified(75);	Bacteria	"Proteobacteria"	Alphaproteobacteria	Rhodobacterales	Rhodobacteraceae	Rhodobacteraceae_unclassified
Otu00534	75	Bacteria(100);"Gemmatimonadetes"(100);Gemmatimonadetes(100);Gemmatimonadales(100);Gemmatimonadaceae(100);Gemmatimonas(100);	Bacteria	"Gemmatimonadetes"	Gemmatimonadetes	Gemmatimonadales	Gemmatimonadaceae	Gemmatimonas
Otu00535	75	Bacteria(100);"Actinobacteria"(100);Actinobacteria(100);Acidimicrobiales(100);Acidimicrobiales_unclassified(100);Acidimicrobiales_unclassified(100);	Bacteria	"Actinobacteria"	Actinobacteria	Acidimicrobiales	Acidimicrobiales_unclassified	Acidimicrobiales_unclassified
Otu00536	75	Bacteria(100);Firmicutes(100);Clostridia(100);Clostridiales(100);Incertae_Sedis_XI(100);Anaerosphaera(100);	Bacteria	Firmicutes	Clostridia	Clostridiales	Incertae_Sedis_XI	Anaerosphaera
Otu00537	74	Bacteria(100);"Actinobacteria"(100);Actinobacteria(100);Actinomycetales(100);Intrasporangiaceae(95);Ornithinimicrobium(91);	Bacteria	"Actinobacteria"	Actinobacteria	Actinomycetales	Intrasporangiaceae	Ornithinimicrobium
Otu00538	74	Bacteria(100);"Proteobacteria"(100);Alphaproteobacteria(100);Rhodobacterales(100);Rhodobacteraceae(100);Rhodobacteraceae_unclassified(100);	Bacteria	"Proteobacteria"	Alphaproteobacteria	Rhodobacterales	Rhodobacteraceae	Rhodobacteraceae_unclassified
Otu00539	73	Bacteria(100);"Proteobacteria"(100);Alphaproteobacteria(100);Rhizobiales(100);Rhizobiales_unclassified(62);Rhizobiales_unclassified(62);	Bacteria	"Proteobacteria"	Alphaproteobacteria	Rhizobiales	Rhizobiales_unclassified	Rhizobiales_unclassified
Otu00540	73	Bacteria(100);"Actinobacteria"(100);Actinobacteria(100);Actinomycetales(100);Nocardioidaceae(100);Nocardioides(76);	Bacteria	"Actinobacteria"	Actinobacteria	Actinomycetales	Nocardioidaceae	Nocardioides
Otu00541	73	Bacteria(100);Firmicutes(100);Clostridia(100);Clostridia_unclassified(100);Clostridia_unclassified(100);Clostridia_unclassified(100);	Bacteria	Firmicutes	Clostridia	Clostridia_unclassified	Clostridia_unclassified	Clostridia_unclassified
Otu00542	72	Bacteria(100);Firmicutes(100);Firmicutes_unclassified(100);Firmicutes_unclassified(100);Firmicutes_unclassified(100);Firmicutes_unclassified(100);	Bacteria	Firmicutes	Firmicutes_unclassified	Firmicutes_unclassified	Firmicutes_unclassified	Firmicutes_unclassified
Otu00543	72	Bacteria(100);Firmicutes(100);Firmicutes_unclassified(100);Firmicutes_unclassified(100);Firmicutes_unclassified(100);Firmicutes_unclassified(100);	Bacteria	Firmicutes	Firmicutes_unclassified	Firmicutes_unclassified	Firmicutes_unclassified	Firmicutes_unclassified
Otu00544	72	Bacteria(100);"Actinobacteria"(100);Actinobacteria(100);Coriobacteriales(100);Coriobacteriaceae(100);Coriobacteriaceae_unclassified(98);	Bacteria	"Actinobacteria"	Actinobacteria	Coriobacteriales	Coriobacteriaceae	Coriobacteriaceae_unclassified
Otu00545	72	Bacteria(100);"Actinobacteria"(100);Actinobacteria(100);Actinomycetales(100);Promicromonosporaceae(52);Promicromonosporaceae_unclassified(52);	Bacteria	"Actinobacteria"	Actinobacteria	Actinomycetales	Promicromonosporaceae	Promicromonosporaceae_unclassified
Otu00546	71	Bacteria(100);Firmicutes(100);Clostridia(100);Clostridiales(100);Ruminococcaceae(93);Ruminococcaceae_unclassified(93);	Bacteria	Firmicutes	Clostridia	Clostridiales	Ruminococcaceae	Ruminococcaceae_unclassified
Otu00547	71	Bacteria(100);"Bacteroidetes"(100);"Sphingobacteria"(100);"Sphingobacteriales"(100);Sphingobacteriaceae(100);Sphingobacterium(100);	Bacteria	"Bacteroidetes"	"Sphingobacteria"	"Sphingobacteriales"	Sphingobacteriaceae	Sphingobacterium
Otu00548	71	Bacteria(100);Firmicutes(100);Bacilli(100);Bacillales(100);Paenibacillaceae_1(100);Paenibacillaceae_1_unclassified(95);	Bacteria	Firmicutes	Bacilli	Bacillales	Paenibacillaceae_1	Paenibacillaceae_1_unclassified
Otu00549	71	Bacteria(100);Bacteria_unclassified(100);Bacteria_unclassified(100);Bacteria_unclassified(100);Bacteria_unclassified(100);Bacteria_unclassified(100);	Bacteria	Bacteria_unclassified	Bacteria_unclassified	Bacteria_unclassified	Bacteria_unclassified	Bacteria_unclassified
Otu00550	71	Bacteria(100);"Bacteroidetes"(100);Flavobacteria(100);"Flavobacteriales"(100);Flavobacteriaceae(100);Flavobacteriaceae_unclassified(98);	Bacteria	"Bacteroidetes"	Flavobacteria	"Flavobacteriales"	Flavobacteriaceae	Flavobacteriaceae_unclassified
Otu00551	70	Bacteria(100);Firmicutes(100);Clostridia(100);Clostridiales(100);Clostridiales_unclassified(93);Clostridiales_unclassified(93);	Bacteria	Firmicutes	Clostridia	Clostridiales	Clostridiales_unclassified	Clostridiales_unclassified
Otu00552	70	Bacteria(100);Firmicutes(100);Clostridia(100);Clostridiales(100);Lachnospiraceae(100);Lachnospiraceae_unclassified(100);	Bacteria	Firmicutes	Clostridia	Clostridiales	Lachnospiraceae	Lachnospiraceae_unclassified
Otu00553	70	Bacteria(100);"Tenericutes"(100);Mollicutes(100);Acholeplasmatales(100);Acholeplasmataceae(100);Acholeplasma(100);	Bacteria	"Tenericutes"	Mollicutes	Acholeplasmatales	Acholeplasmataceae	Acholeplasma
Otu00554	70	Bacteria(100);"Proteobacteria"(100);Alphaproteobacteria(100);Rhodobacterales(100);Rhodobacteraceae(100);Rhodobacteraceae_unclassified(100);	Bacteria	"Proteobacteria"	Alphaproteobacteria	Rhodobacterales	Rhodobacteraceae	Rhodobacteraceae_unclassified
Otu00555	70	Bacteria(100);"Proteobacteria"(100);"Proteobacteria"_unclassified(100);"Proteobacteria"_unclassified(100);"Proteobacteria"_unclassified(100);"Proteobacteria"_unclassified(100);	Bacteria	"Proteobacteria"	"Proteobacteria"_unclassified	"Proteobacteria"_unclassified	"Proteobacteria"_unclassified	"Proteobacteria"_unclassified
Otu00556	69	Bacteria(100);"Proteobacteria"(100);Alphaproteobacteria(100);Sphingomonadales(100);Sphingomonadaceae(100);Sphingobium(100);	Bacteria	"Proteobacteria"	Alphaproteobacteria	Sphingomonadales	Sphingomonadaceae	Sphingobium
Otu00557	69	Bacteria(100);"Bacteroidetes"(100);"Bacteroidia"(100);"Bacteroidales"(100);"Porphyromonadaceae"(100);Dysgonomonas(100);	Bacteria	"Bacteroidetes"	"Bacteroidia"	"Bacteroidales"	"Porphyromonadaceae"	Dysgonomonas
Otu00558	68	Bacteria(100);Firmicutes(100);Bacilli(100);Lactobacillales(100);Streptococcaceae(100);Streptococcus(100);	Bacteria	Firmicutes	Bacilli	Lactobacillales	Streptococcaceae	Streptococcus
Otu00559	68	Bacteria(100);"Bacteroidetes"(100);"Sphingobacteria"(100);"Sphingobacteriales"(100);"Sphingobacteriales"_unclassified(100);"Sphingobacteriales"_unclassified(100);	Bacteria	"Bacteroidetes"	"Sphingobacteria"	"Sphingobacteriales"	"Sphingobacteriales"_unclassified	"Sphingobacteriales"_unclassified
Otu00560	68	Bacteria(100);"Actinobacteria"(100);Actinobacteria(100);Actinomycetales(100);Pseudonocardiaceae(100);Pseudonocardiaceae_unclassified(100);	Bacteria	"Actinobacteria"	Actinobacteria	Actinomycetales	Pseudonocardiaceae	Pseudonocardiaceae_unclassified
Otu00561	68	Bacteria(100);"Planctomycetes"(100);"Planctomycetacia"(100);Planctomycetales(100);Planctomycetaceae(100);Singulisphaera(100);	Bacteria	"Planctomycetes"	"Planctomycetacia"	Planctomycetales	Planctomycetaceae	Singulisphaera
Otu00562	67	Bacteria(100);Firmicutes(100);Firmicutes_unclassified(100);Firmicutes_unclassified(100);Firmicutes_unclassified(100);Firmicutes_unclassified(100);	Bacteria	Firmicutes	Firmicutes_unclassified	Firmicutes_unclassified	Firmicutes_unclassified	Firmicutes_unclassified
Otu00563	67	Bacteria(100);"Actinobacteria"(100);Actinobacteria(100);Coriobacteriales(100);Coriobacteriaceae(100);Coriobacteriaceae_unclassified(100);	Bacteria	"Actinobacteria"	Actinobacteria	Coriobacteriales	Coriobacteriaceae	Coriobacteriaceae_unclassified
Otu00564	66	Bacteria(100);"Bacteroidetes"(100);"Bacteroidetes"_unclassified(100);"Bacteroidetes"_unclassified(100);"Bacteroidetes"_unclassified(100);"Bacteroidetes"_unclassified(100);	Bacteria	"Bacteroidetes"	"Bacteroidetes"_unclassified	"Bacteroidetes"_unclassified	"Bacteroidetes"_unclassified	"Bacteroidetes"_unclassified
Otu00565	66	Bacteria(100);Firmicutes(100);Bacilli(100);Bacillales(100);Bacillales_unclassified(100);Bacillales_unclassified(100);	Bacteria	Firmicutes	Bacilli	Bacillales	Bacillales_unclassified	Bacillales_unclassified
Otu00566	66	Bacteria(100);"Actinobacteria"(100);Actinobacteria(100);Actinomycetales(100);Dietziaceae(100);Dietzia(100);	Bacteria	"Actinobacteria"	Actinobacteria	Actinomycetales	Dietziaceae	Dietzia
Otu00567	66	Bacteria(100);Firmicutes(100);Bacilli(100);Bacilli_unclassified(100);Bacilli_unclassified(100);Bacilli_unclassified(100);	Bacteria	Firmicutes	Bacilli	Bacilli_unclassified	Bacilli_unclassified	Bacilli_unclassified
Otu00568	66	Bacteria(100);"Planctomycetes"(100);"Planctomycetacia"(100);Planctomycetales(100);Planctomycetaceae(100);Gemmata(100);	Bacteria	"Planctomycetes"	"Planctomycetacia"	Planctomycetales	Planctomycetaceae	Gemmata
Otu00569	66	Bacteria(100);"Proteobacteria"(100);Gammaproteobacteria(100);Xanthomonadales(100);Xanthomonadaceae(100);Xanthomonadaceae_unclassified(100);	Bacteria	"Proteobacteria"	Gammaproteobacteria	Xanthomonadales	Xanthomonadaceae	Xanthomonadaceae_unclassified
Otu00570	66	Bacteria(100);"Bacteroidetes"(100);"Bacteroidia"(100);"Bacteroidales"(100);"Porphyromonadaceae"(100);"Porphyromonadaceae"_unclassified(85);	Bacteria	"Bacteroidetes"	"Bacteroidia"	"Bacteroidales"	"Porphyromonadaceae"	"Porphyromonadaceae"_unclassified
Otu00571	66	Bacteria(100);"Proteobacteria"(100);Alphaproteobacteria(100);Rhodospirillales(100);Acetobacteraceae(100);Roseomonas(100);	Bacteria	"Proteobacteria"	Alphaproteobacteria	Rhodospirillales	Acetobacteraceae	Roseomonas
Otu00572	65	Bacteria(100);"Actinobacteria"(100);Actinobacteria(100);Actinomycetales(100);Microbacteriaceae(97);Microbacteriaceae_unclassified(97);	Bacteria	"Actinobacteria"	Actinobacteria	Actinomycetales	Microbacteriaceae	Microbacteriaceae_unclassified
Otu00573	65	Bacteria(100);Firmicutes(100);Firmicutes_unclassified(100);Firmicutes_unclassified(100);Firmicutes_unclassified(100);Firmicutes_unclassified(100);	Bacteria	Firmicutes	Firmicutes_unclassified	Firmicutes_unclassified	Firmicutes_unclassified	Firmicutes_unclassified
Otu00574	65	Bacteria(100);"Bacteroidetes"(100);"Sphingobacteria"(100);"Sphingobacteriales"(100);"Sphingobacteriales"_unclassified(100);"Sphingobacteriales"_unclassified(100);	Bacteria	"Bacteroidetes"	"Sphingobacteria"	"Sphingobacteriales"	"Sphingobacteriales"_unclassified	"Sphingobacteriales"_unclassified
Otu00575	65	Bacteria(100);Firmicutes(100);Bacilli(100);Bacillales(100);Planococcaceae(54);Planococcaceae_unclassified(53);	Bacteria	Firmicutes	Bacilli	Bacillales	Planococcaceae	Planococcaceae_unclassified
Otu00576	65	Bacteria(100);"Bacteroidetes"(100);"Bacteroidia"(100);"Bacteroidales"(100);"Porphyromonadaceae"(100);Dysgonomonas(100);	Bacteria	"Bacteroidetes"	"Bacteroidia"	"Bacteroidales"	"Porphyromonadaceae"	Dysgonomonas
Otu00577	65	Bacteria(100);"Actinobacteria"(100);Actinobacteria(100);Coriobacteriales(100);Coriobacteriaceae(100);Coriobacteriaceae_unclassified(100);	Bacteria	"Actinobacteria"	Actinobacteria	Coriobacteriales	Coriobacteriaceae	Coriobacteriaceae_unclassified
Otu00578	64	Bacteria(100);"Bacteroidetes"(100);"Bacteroidia"(100);"Bacteroidales"(100);"Porphyromonadaceae"(100);"Porphyromonadaceae"_unclassified(90);	Bacteria	"Bacteroidetes"	"Bacteroidia"	"Bacteroidales"	"Porphyromonadaceae"	"Porphyromonadaceae"_unclassified
Otu00579	64	Bacteria(100);"Proteobacteria"(100);Betaproteobacteria(100);Burkholderiales(100);Alcaligenaceae(100);Pigmentiphaga(71);	Bacteria	"Proteobacteria"	Betaproteobacteria	Burkholderiales	Alcaligenaceae	Pigmentiphaga
Otu00580	64	Bacteria(100);"Actinobacteria"(100);Actinobacteria(100);Actinobacteria_unclassified(100);Actinobacteria_unclassified(100);Actinobacteria_unclassified(100);	Bacteria	"Actinobacteria"	Actinobacteria	Actinobacteria_unclassified	Actinobacteria_unclassified	Actinobacteria_unclassified
Otu00581	64	Bacteria(100);Firmicutes(100);Clostridia(100);Clostridiales(100);Lachnospiraceae(100);Clostridium_XlVb(100);	Bacteria	Firmicutes	Clostridia	Clostridiales	Lachnospiraceae	Clostridium_XlVb
Otu00582	63	Bacteria(100);"Verrucomicrobia"(100);Verrucomicrobiae(100);Verrucomicrobiales(100);Verrucomicrobiaceae(100);Prosthecobacter(100);	Bacteria	"Verrucomicrobia"	Verrucomicrobiae	Verrucomicrobiales	Verrucomicrobiaceae	Prosthecobacter
Otu00583	63	Bacteria(100);"Deinococcus-Thermus"(100);Deinococci(100);Thermales(100);Thermaceae(100);Thermus(100);	Bacteria	"Deinococcus-Thermus"	Deinococci	Thermales	Thermaceae	Thermus
Otu00584	63	Bacteria(100);Bacteria_unclassified(100);Bacteria_unclassified(100);Bacteria_unclassified(100);Bacteria_unclassified(100);Bacteria_unclassified(100);	Bacteria	Bacteria_unclassified	Bacteria_unclassified	Bacteria_unclassified	Bacteria_unclassified	Bacteria_unclassified
Otu00585	63	Bacteria(100);"Planctomycetes"(100);"Planctomycetacia"(100);Planctomycetales(100);Planctomycetaceae(100);Planctomycetaceae_unclassified(64);	Bacteria	"Planctomycetes"	"Planctomycetacia"	Planctomycetales	Planctomycetaceae	Planctomycetaceae_unclassified
Otu00586	62	Bacteria(100);Bacteria_unclassified(100);Bacteria_unclassified(100);Bacteria_unclassified(100);Bacteria_unclassified(100);Bacteria_unclassified(100);	Bacteria	Bacteria_unclassified	Bacteria_unclassified	Bacteria_unclassified	Bacteria_unclassified	Bacteria_unclassified
Otu00587	62	Bacteria(100);Firmicutes(100);Clostridia(100);Clostridiales(100);Lachnospiraceae(100);Cellulosilyticum(76);	Bacteria	Firmicutes	Clostridia	Clostridiales	Lachnospiraceae	Cellulosilyticum
Otu00588	62	Bacteria(100);"Proteobacteria"(100);Alphaproteobacteria(100);Alphaproteobacteria_unclassified(100);Alphaproteobacteria_unclassified(100);Alphaproteobacteria_unclassified(100);	Bacteria	"Proteobacteria"	Alphaproteobacteria	Alphaproteobacteria_unclassified	Alphaproteobacteria_unclassified	Alphaproteobacteria_unclassified
Otu00589	62	Bacteria(100);"Actinobacteria"(100);Actinobacteria(100);Actinomycetales(100);Nocardioidaceae(100);Nocardioidaceae_unclassified(99);	Bacteria	"Actinobacteria"	Actinobacteria	Actinomycetales	Nocardioidaceae	Nocardioidaceae_unclassified
Otu00590	62	Bacteria(100);"Actinobacteria"(100);Actinobacteria(100);Acidimicrobiales(100);Acidimicrobiales_unclassified(100);Acidimicrobiales_unclassified(100);	Bacteria	"Actinobacteria"	Actinobacteria	Acidimicrobiales	Acidimicrobiales_unclassified	Acidimicrobiales_unclassified
Otu00591	61	Bacteria(100);"Bacteroidetes"(100);"Bacteroidetes"_incertae_sedis_class_incertae_sedis(100);"Bacteroidetes"_incertae_sedis_order_incertae_sedis(100);"Bacteroidetes"_incertae_sedis_family_incertae_sedis(100);Ohtaekwangia(100);	Bacteria	"Bacteroidetes"	"Bacteroidetes"_incertae_sedis_class_incertae_sedis	"Bacteroidetes"_incertae_sedis_order_incertae_sedis	"Bacteroidetes"_incertae_sedis_family_incertae_sedis	Ohtaekwangia
Otu00592	61	Bacteria(100);"Verrucomicrobia"(100);"Verrucomicrobia"_unclassified(100);"Verrucomicrobia"_unclassified(100);"Verrucomicrobia"_unclassified(100);"Verrucomicrobia"_unclassified(100);	Bacteria	"Verrucomicrobia"	"Verrucomicrobia"_unclassified	"Verrucomicrobia"_unclassified	"Verrucomicrobia"_unclassified	"Verrucomicrobia"_unclassified
Otu00593	61	Bacteria(100);Firmicutes(100);Clostridia(100);Clostridiales(100);Clostridiales_unclassified(100);Clostridiales_unclassified(100);	Bacteria	Firmicutes	Clostridia	Clostridiales	Clostridiales_unclassified	Clostridiales_unclassified
Otu00594	61	Bacteria(100);"Planctomycetes"(100);"Planctomycetacia"(100);Planctomycetales(100);Planctomycetaceae(100);Rhodopirellula(100);	Bacteria	"Planctomycetes"	"Planctomycetacia"	Planctomycetales	Planctomycetaceae	Rhodopirellula
Otu00595	60	Bacteria(100);"Proteobacteria"(100);Gammaproteobacteria(100);Xanthomonadales(100);Xanthomonadaceae(100);Lysobacter(100);	Bacteria	"Proteobacteria"	Gammaproteobacteria	Xanthomonadales	Xanthomonadaceae	Lysobacter
Otu00596	60	Bacteria(100);Firmicutes(100);Clostridia(100);Clostridiales(100);Ruminococcaceae(67);Ruminococcaceae_unclassified(67);	Bacteria	Firmicutes	Clostridia	Clostridiales	Ruminococcaceae	Ruminococcaceae_unclassified
Otu00597	60	Bacteria(100);"Proteobacteria"(100);Alphaproteobacteria(100);Sphingomonadales(100);Sphingomonadaceae(100);Sphingopyxis(100);	Bacteria	"Proteobacteria"	Alphaproteobacteria	Sphingomonadales	Sphingomonadaceae	Sphingopyxis
Otu00598	60	Bacteria(100);Firmicutes(100);Clostridia(100);Clostridiales(100);Peptostreptococcaceae(99);Clostridium_XI(77);	Bacteria	Firmicutes	Clostridia	Clostridiales	Peptostreptococcaceae	Clostridium_XI
Otu00599	59	Bacteria(100);"Bacteroidetes"(100);"Sphingobacteria"(100);"Sphingobacteriales"(100);Sphingobacteriaceae(100);Pedobacter(100);	Bacteria	"Bacteroidetes"	"Sphingobacteria"	"Sphingobacteriales"	Sphingobacteriaceae	Pedobacter
Otu00600	59	Bacteria(100);Firmicutes(100);Bacilli(100);Bacillales(100);Bacillales_unclassified(100);Bacillales_unclassified(100);	Bacteria	Firmicutes	Bacilli	Bacillales	Bacillales_unclassified	Bacillales_unclassified
Otu00601	59	Bacteria(100);"Chlamydiae"(100);Chlamydiae(100);Chlamydiales(100);Parachlamydiaceae(100);Parachlamydiaceae_unclassified(100);	Bacteria	"Chlamydiae"	Chlamydiae	Chlamydiales	Parachlamydiaceae	Parachlamydiaceae_unclassified
Otu00602	58	Bacteria(100);"Verrucomicrobia"(100);Spartobacteria(100);Spartobacteria_order_incertae_sedis(100);Spartobacteria_family_incertae_sedis(100);Spartobacteria_genera_incertae_sedis(100);	Bacteria	"Verrucomicrobia"	Spartobacteria	Spartobacteria_order_incertae_sedis	Spartobacteria_family_incertae_sedis	Spartobacteria_genera_incertae_sedis
Otu00603	58	Bacteria(100);"Actinobacteria"(100);Actinobacteria(100);Actinomycetales(100);Pseudonocardiaceae(100);Pseudonocardia(92);	Bacteria	"Actinobacteria"	Actinobacteria	Actinomycetales	Pseudonocardiaceae	Pseudonocardia
Otu00604	58	Bacteria(100);"Proteobacteria"(100);Gammaproteobacteria(100);Pseudomonadales(100);Moraxellaceae(100);Acinetobacter(100);	Bacteria	"Proteobacteria"	Gammaproteobacteria	Pseudomonadales	Moraxellaceae	Acinetobacter
Otu00605	57	Bacteria(100);Firmicutes(100);Clostridia(100);Clostridiales(100);Clostridiales_Incertae_Sedis_XI(99);Clostridiales_Incertae_Sedis_XI_unclassified(99);	Bacteria	Firmicutes	Clostridia	Clostridiales	Clostridiales_Incertae_Sedis_XI	Clostridiales_Incertae_Sedis_XI_unclassified
Otu00606	57	Bacteria(100);"Proteobacteria"(100);Alphaproteobacteria(100);Sphingomonadales(100);Sphingomonadaceae(100);Sphingobium(100);	Bacteria	"Proteobacteria"	Alphaproteobacteria	Sphingomonadales	Sphingomonadaceae	Sphingobium
Otu00607	57	Bacteria(100);"Proteobacteria"(100);Betaproteobacteria(100);Methylophilales(100);Methylophilaceae(100);Methylophilus(100);	Bacteria	"Proteobacteria"	Betaproteobacteria	Methylophilales	Methylophilaceae	Methylophilus
Otu00608	57	Bacteria(100);"Planctomycetes"(100);"Planctomycetacia"(100);Planctomycetales(100);Planctomycetaceae(100);Planctomycetaceae_unclassified(100);	Bacteria	"Planctomycetes"	"Planctomycetacia"	Planctomycetales	Planctomycetaceae	Planctomycetaceae_unclassified
Otu00609	56	Bacteria(100);"Bacteroidetes"(100);"Sphingobacteria"(100);"Sphingobacteriales"(100);Sphingobacteriaceae(100);Sphingobacterium(100);	Bacteria	"Bacteroidetes"	"Sphingobacteria"	"Sphingobacteriales"	Sphingobacteriaceae	Sphingobacterium
Otu00610	56	Bacteria(100);"Bacteroidetes"(100);"Bacteroidetes"_incertae_sedis_class_incertae_sedis(100);"Bacteroidetes"_incertae_sedis_order_incertae_sedis(100);"Bacteroidetes"_incertae_sedis_family_incertae_sedis(100);Ohtaekwangia(100);	Bacteria	"Bacteroidetes"	"Bacteroidetes"_incertae_sedis_class_incertae_sedis	"Bacteroidetes"_incertae_sedis_order_incertae_sedis	"Bacteroidetes"_incertae_sedis_family_incertae_sedis	Ohtaekwangia
Otu00611	56	Bacteria(100);Firmicutes(100);Clostridia(100);Clostridiales(100);Clostridiales_unclassified(100);Clostridiales_unclassified(100);	Bacteria	Firmicutes	Clostridia	Clostridiales	Clostridiales_unclassified	Clostridiales_unclassified
Otu00612	56	Bacteria(100);Firmicutes(100);Clostridia(100);Clostridiales(100);Clostridiales_Incertae_Sedis_XI(100);Clostridiales_Incertae_Sedis_XI_unclassified(90);	Bacteria	Firmicutes	Clostridia	Clostridiales	Clostridiales_Incertae_Sedis_XI	Clostridiales_Incertae_Sedis_XI_unclassified
Otu00613	56	Bacteria(100);"Bacteroidetes"(100);Flavobacteria(100);"Flavobacteriales"(100);Flavobacteriaceae(100);Chryseobacterium(100);	Bacteria	"Bacteroidetes"	Flavobacteria	"Flavobacteriales"	Flavobacteriaceae	Chryseobacterium
Otu00614	56	Bacteria(100);"Proteobacteria"(100);Betaproteobacteria(100);Rhodocyclales(100);Rhodocyclaceae(100);Shinella(100);	Bacteria	"Proteobacteria"	Betaproteobacteria	Rhodocyclales	Rhodocyclaceae	Shinella
Otu00615	56	Bacteria(100);Firmicutes(100);Clostridia(100);Clostridiales(100);Clostridiales_unclassified(100);Clostridiales_unclassified(100);	Bacteria	Firmicutes	Clostridia	Clostridiales	Clostridiales_unclassified	Clostridiales_unclassified
Otu00616	56	Bacteria(100);Firmicutes(100);Clostridia(100);Clostridiales(100);Ruminococcaceae(100);Ruminococcaceae_unclassified(97);	Bacteria	Firmicutes	Clostridia	Clostridiales	Ruminococcaceae	Ruminococcaceae_unclassified
Otu00617	56	Bacteria(100);"Proteobacteria"(100);Gammaproteobacteria(100);Xanthomonadales(100);Xanthomonadaceae(100);Stenotrophomonas(100);	Bacteria	"Proteobacteria"	Gammaproteobacteria	Xanthomonadales	Xanthomonadaceae	Stenotrophomonas
Otu00618	55	Bacteria(100);"Actinobacteria"(100);Actinobacteria(100);Actinomycetales(100);Propionibacteriaceae(100);Propionibacteriaceae_unclassified(90);	Bacteria	"Actinobacteria"	Actinobacteria	Actinomycetales	Propionibacteriaceae	Propionibacteriaceae_unclassified
Otu00619	55	Bacteria(100);"Planctomycetes"(100);"Planctomycetacia"(100);Planctomycetales(100);Planctomycetaceae(100);Singulisphaera(100);	Bacteria	"Planctomycetes"	"Planctomycetacia"	Planctomycetales	Planctomycetaceae	Singulisphaera
Otu00620	55	Bacteria(100);"Proteobacteria"(100);Betaproteobacteria(100);Burkholderiales(100);Comamonadaceae(97);Comamonadaceae_unclassified(86);	Bacteria	"Proteobacteria"	Betaproteobacteria	Burkholderiales	Comamonadaceae	Comamonadaceae_unclassified
Otu00621	55	Bacteria(100);Firmicutes(100);Bacilli(100);Bacillales(100);Bacillaceae_1(95);Bacillus(71);	Bacteria	Firmicutes	Bacilli	Bacillales	Bacillaceae_1	Bacillus
Otu00622	55	Bacteria(100);"Actinobacteria"(100);Actinobacteria(100);Coriobacteriales(100);Coriobacteriaceae(100);Coriobacteriaceae_unclassified(100);	Bacteria	"Actinobacteria"	Actinobacteria	Coriobacteriales	Coriobacteriaceae	Coriobacteriaceae_unclassified
Otu00623	54	Bacteria(100);"Chloroflexi"(100);"Chloroflexi"_unclassified(100);"Chloroflexi"_unclassified(100);"Chloroflexi"_unclassified(100);"Chloroflexi"_unclassified(100);	Bacteria	"Chloroflexi"	"Chloroflexi"_unclassified	"Chloroflexi"_unclassified	"Chloroflexi"_unclassified	"Chloroflexi"_unclassified
Otu00624	54	Bacteria(100);Firmicutes(100);Bacilli(100);Bacillales(100);Paenibacillaceae_1(89);Paenibacillus(80);	Bacteria	Firmicutes	Bacilli	Bacillales	Paenibacillaceae_1	Paenibacillus
Otu00625	54	Bacteria(100);"Actinobacteria"(100);Actinobacteria(100);Actinomycetales(100);Actinomycetales_unclassified(54);Actinomycetales_unclassified(54);	Bacteria	"Actinobacteria"	Actinobacteria	Actinomycetales	Actinomycetales_unclassified	Actinomycetales_unclassified
Otu00626	54	Bacteria(100);"Bacteroidetes"(100);Flavobacteria(100);"Flavobacteriales"(100);Flavobacteriaceae(100);Flavobacteriaceae_unclassified(100);	Bacteria	"Bacteroidetes"	Flavobacteria	"Flavobacteriales"	Flavobacteriaceae	Flavobacteriaceae_unclassified
Otu00627	54	Bacteria(100);"Actinobacteria"(100);Actinobacteria(100);Actinomycetales(100);Actinomycetales_unclassified(100);Actinomycetales_unclassified(100);	Bacteria	"Actinobacteria"	Actinobacteria	Actinomycetales	Actinomycetales_unclassified	Actinomycetales_unclassified
Otu00628	54	Bacteria(100);"Actinobacteria"(100);Actinobacteria(100);Coriobacteriales(100);Coriobacteriaceae(100);Coriobacteriaceae_unclassified(100);	Bacteria	"Actinobacteria"	Actinobacteria	Coriobacteriales	Coriobacteriaceae	Coriobacteriaceae_unclassified
Otu00629	53	Bacteria(100);"Actinobacteria"(100);Actinobacteria(100);Actinomycetales(100);Corynebacteriaceae(100);Corynebacterium(100);	Bacteria	"Actinobacteria"	Actinobacteria	Actinomycetales	Corynebacteriaceae	Corynebacterium
Otu00630	53	Bacteria(100);Firmicutes(100);Clostridia(100);Clostridiales(100);Ruminococcaceae(100);Ruminococcaceae_unclassified(100);	Bacteria	Firmicutes	Clostridia	Clostridiales	Ruminococcaceae	Ruminococcaceae_unclassified
Otu00631	53	Bacteria(100);"Actinobacteria"(100);Actinobacteria(100);Coriobacteriales(100);Coriobacteriaceae(100);Coriobacteriaceae_unclassified(100);	Bacteria	"Actinobacteria"	Actinobacteria	Coriobacteriales	Coriobacteriaceae	Coriobacteriaceae_unclassified
Otu00632	53	Bacteria(100);Bacteria_unclassified(100);Bacteria_unclassified(100);Bacteria_unclassified(100);Bacteria_unclassified(100);Bacteria_unclassified(100);	Bacteria	Bacteria_unclassified	Bacteria_unclassified	Bacteria_unclassified	Bacteria_unclassified	Bacteria_unclassified
Otu00633	53	Bacteria(100);"Bacteroidetes"(100);"Sphingobacteria"(100);"Sphingobacteriales"(100);Sphingobacteriaceae(100);Sphingobacteriaceae_unclassified(67);	Bacteria	"Bacteroidetes"	"Sphingobacteria"	"Sphingobacteriales"	Sphingobacteriaceae	Sphingobacteriaceae_unclassified
Otu00634	53	Bacteria(100);"Verrucomicrobia"(100);Verrucomicrobiae(100);Verrucomicrobiales(100);Verrucomicrobiaceae(100);Verrucomicrobium(100);	Bacteria	"Verrucomicrobia"	Verrucomicrobiae	Verrucomicrobiales	Verrucomicrobiaceae	Verrucomicrobium
Otu00635	53	Bacteria(100);"Proteobacteria"(100);Alphaproteobacteria(100);Rhizobiales(100);Rhizobiales_unclassified(100);Rhizobiales_unclassified(100);	Bacteria	"Proteobacteria"	Alphaproteobacteria	Rhizobiales	Rhizobiales_unclassified	Rhizobiales_unclassified
Otu00636	53	Bacteria(100);"Proteobacteria"(100);Betaproteobacteria(100);Rhodocyclales(100);Rhodocyclaceae(100);Azonexus(97);	Bacteria	"Proteobacteria"	Betaproteobacteria	Rhodocyclales	Rhodocyclaceae	Azonexus
Otu00637	52	Bacteria(100);Firmicutes(100);Clostridia(100);Clostridia_unclassified(100);Clostridia_unclassified(100);Clostridia_unclassified(100);	Bacteria	Firmicutes	Clostridia	Clostridia_unclassified	Clostridia_unclassified	Clostridia_unclassified
Otu00638	52	Bacteria(100);"Bacteroidetes"(100);"Bacteroidetes"_incertae_sedis_class_incertae_sedis(100);"Bacteroidetes"_incertae_sedis_order_incertae_sedis(100);"Bacteroidetes"_incertae_sedis_family_incertae_sedis(100);Ohtaekwangia(100);	Bacteria	"Bacteroidetes"	"Bacteroidetes"_incertae_sedis_class_incertae_sedis	"Bacteroidetes"_incertae_sedis_order_incertae_sedis	"Bacteroidetes"_incertae_sedis_family_incertae_sedis	Ohtaekwangia
Otu00639	52	Bacteria(100);"Proteobacteria"(100);Alphaproteobacteria(100);Sphingomonadales(100);Sphingomonadaceae(60);Sphingomonadaceae_unclassified(60);	Bacteria	"Proteobacteria"	Alphaproteobacteria	Sphingomonadales	Sphingomonadaceae	Sphingomonadaceae_unclassified
Otu00640	52	Bacteria(100);"Actinobacteria"(100);Actinobacteria(100);Actinomycetales(100);Nocardioidaceae(97);Nocardioidaceae_unclassified(97);	Bacteria	"Actinobacteria"	Actinobacteria	Actinomycetales	Nocardioidaceae	Nocardioidaceae_unclassified
Otu00641	52	Bacteria(100);Firmicutes(100);Clostridia(100);Clostridiales(100);Ruminococcaceae(100);Ruminococcaceae_unclassified(100);	Bacteria	Firmicutes	Clostridia	Clostridiales	Ruminococcaceae	Ruminococcaceae_unclassified
Otu00642	52	Bacteria(100);"Actinobacteria"(100);Actinobacteria(100);Actinomycetales(100);Actinomycetales_unclassified(100);Actinomycetales_unclassified(100);	Bacteria	"Actinobacteria"	Actinobacteria	Actinomycetales	Actinomycetales_unclassified	Actinomycetales_unclassified
Otu00643	52	Bacteria(100);"Proteobacteria"(100);Alphaproteobacteria(100);Alphaproteobacteria_unclassified(100);Alphaproteobacteria_unclassified(100);Alphaproteobacteria_unclassified(100);	Bacteria	"Proteobacteria"	Alphaproteobacteria	Alphaproteobacteria_unclassified	Alphaproteobacteria_unclassified	Alphaproteobacteria_unclassified
Otu00644	51	Bacteria(100);Firmicutes(100);Bacilli(100);Bacillales(100);Paenibacillaceae_1(100);Paenibacillus(93);	Bacteria	Firmicutes	Bacilli	Bacillales	Paenibacillaceae_1	Paenibacillus
Otu00645	51	Bacteria(100);Firmicutes(100);Clostridia(100);Clostridiales(100);Clostridiales_unclassified(100);Clostridiales_unclassified(100);	Bacteria	Firmicutes	Clostridia	Clostridiales	Clostridiales_unclassified	Clostridiales_unclassified
Otu00646	51	Bacteria(100);"Bacteroidetes"(100);"Bacteroidia"(100);"Bacteroidales"(100);"Porphyromonadaceae"(100);Dysgonomonas(100);	Bacteria	"Bacteroidetes"	"Bacteroidia"	"Bacteroidales"	"Porphyromonadaceae"	Dysgonomonas
Otu00647	50	Bacteria(100);Firmicutes(100);Clostridia(100);Clostridiales(100);Peptostreptococcaceae(100);Peptostreptococcus(98);	Bacteria	Firmicutes	Clostridia	Clostridiales	Peptostreptococcaceae	Peptostreptococcus
Otu00648	50	Bacteria(100);Firmicutes(100);Clostridia(100);Clostridiales(100);Clostridiales_unclassified(100);Clostridiales_unclassified(100);	Bacteria	Firmicutes	Clostridia	Clostridiales	Clostridiales_unclassified	Clostridiales_unclassified
Otu00649	50	Bacteria(100);"Proteobacteria"(100);Betaproteobacteria(100);Rhodocyclales(100);Rhodocyclaceae(100);Azoarcus(76);	Bacteria	"Proteobacteria"	Betaproteobacteria	Rhodocyclales	Rhodocyclaceae	Azoarcus
Otu00650	50	Bacteria(100);Firmicutes(100);Bacilli(100);Bacilli_unclassified(100);Bacilli_unclassified(100);Bacilli_unclassified(100);	Bacteria	Firmicutes	Bacilli	Bacilli_unclassified	Bacilli_unclassified	Bacilli_unclassified
Otu00651	50	Bacteria(100);Firmicutes(100);Clostridia(100);Clostridiales(100);Ruminococcaceae(96);Clostridium_III(84);	Bacteria	Firmicutes	Clostridia	Clostridiales	Ruminococcaceae	Clostridium_III
Otu00652	50	Bacteria(100);"Proteobacteria"(100);Alphaproteobacteria(100);Sphingomonadales(100);Sphingomonadaceae(90);Sphingomonadaceae_unclassified(90);	Bacteria	"Proteobacteria"	Alphaproteobacteria	Sphingomonadales	Sphingomonadaceae	Sphingomonadaceae_unclassified
Otu00653	50	Bacteria(100);"Actinobacteria"(100);Actinobacteria(100);Solirubrobacterales(100);Solirubrobacterales_unclassified(100);Solirubrobacterales_unclassified(100);	Bacteria	"Actinobacteria"	Actinobacteria	Solirubrobacterales	Solirubrobacterales_unclassified	Solirubrobacterales_unclassified
Otu00654	50	Bacteria(100);"Actinobacteria"(100);Actinobacteria(100);Coriobacteriales(100);Coriobacteriaceae(100);Coriobacteriaceae_unclassified(100);	Bacteria	"Actinobacteria"	Actinobacteria	Coriobacteriales	Coriobacteriaceae	Coriobacteriaceae_unclassified
Otu00655	49	Bacteria(100);Firmicutes(100);Bacilli(100);Bacillales(100);Bacillaceae_1(98);Bacillus(96);	Bacteria	Firmicutes	Bacilli	Bacillales	Bacillaceae_1	Bacillus
Otu00656	49	Bacteria(100);Firmicutes(100);Firmicutes_unclassified(100);Firmicutes_unclassified(100);Firmicutes_unclassified(100);Firmicutes_unclassified(100);	Bacteria	Firmicutes	Firmicutes_unclassified	Firmicutes_unclassified	Firmicutes_unclassified	Firmicutes_unclassified
Otu00657	49	Bacteria(100);"Proteobacteria"(100);Alphaproteobacteria(100);Rhizobiales(100);Rhizobiales_unclassified(92);Rhizobiales_unclassified(92);	Bacteria	"Proteobacteria"	Alphaproteobacteria	Rhizobiales	Rhizobiales_unclassified	Rhizobiales_unclassified
Otu00658	49	Bacteria(100);"Actinobacteria"(100);Actinobacteria(100);Actinomycetales(100);Actinomycetales_unclassified(86);Actinomycetales_unclassified(86);	Bacteria	"Actinobacteria"	Actinobacteria	Actinomycetales	Actinomycetales_unclassified	Actinomycetales_unclassified
Otu00659	49	Bacteria(100);Firmicutes(100);Clostridia(100);Clostridiales(100);Peptococcaceae_1(100);Desulfitobacterium(100);	Bacteria	Firmicutes	Clostridia	Clostridiales	Peptococcaceae_1	Desulfitobacterium
Otu00660	49	Bacteria(100);"Bacteroidetes"(100);"Bacteroidia"(100);"Bacteroidales"(100);"Porphyromonadaceae"(100);Dysgonomonas(100);	Bacteria	"Bacteroidetes"	"Bacteroidia"	"Bacteroidales"	"Porphyromonadaceae"	Dysgonomonas
Otu00661	49	Bacteria(100);"Actinobacteria"(100);Actinobacteria(100);Actinomycetales(100);Brevibacteriaceae(100);Brevibacterium(100);	Bacteria	"Actinobacteria"	Actinobacteria	Actinomycetales	Brevibacteriaceae	Brevibacterium
Otu00662	49	Bacteria(100);"Planctomycetes"(100);"Planctomycetacia"(100);Planctomycetales(100);Planctomycetaceae(100);Planctomyces(100);	Bacteria	"Planctomycetes"	"Planctomycetacia"	Planctomycetales	Planctomycetaceae	Planctomyces
Otu00663	49	Bacteria(100);Firmicutes(100);Clostridia(100);Clostridiales(100);Ruminococcaceae(100);Ruminococcaceae_unclassified(100);	Bacteria	Firmicutes	Clostridia	Clostridiales	Ruminococcaceae	Ruminococcaceae_unclassified
Otu00664	49	Bacteria(100);Firmicutes(100);Clostridia(100);Clostridiales(100);Clostridiales_Incertae_Sedis_XIII(100);Mogibacterium(100);	Bacteria	Firmicutes	Clostridia	Clostridiales	Clostridiales_Incertae_Sedis_XIII	Mogibacterium
Otu00665	49	Bacteria(100);"Actinobacteria"(100);Actinobacteria(100);Coriobacteriales(100);Coriobacteriaceae(100);Coriobacteriaceae_unclassified(100);	Bacteria	"Actinobacteria"	Actinobacteria	Coriobacteriales	Coriobacteriaceae	Coriobacteriaceae_unclassified
Otu00666	49	Bacteria(100);"Proteobacteria"(100);Gammaproteobacteria(100);Xanthomonadales(100);Xanthomonadaceae(100);Stenotrophomonas(100);	Bacteria	"Proteobacteria"	Gammaproteobacteria	Xanthomonadales	Xanthomonadaceae	Stenotrophomonas
Otu00667	48	Bacteria(100);"Proteobacteria"(100);Alphaproteobacteria(100);Rhodospirillales(100);Acetobacteraceae(100);Roseococcus(75);	Bacteria	"Proteobacteria"	Alphaproteobacteria	Rhodospirillales	Acetobacteraceae	Roseococcus
Otu00668	48	Bacteria(100);Bacteria_unclassified(100);Bacteria_unclassified(100);Bacteria_unclassified(100);Bacteria_unclassified(100);Bacteria_unclassified(100);	Bacteria	Bacteria_unclassified	Bacteria_unclassified	Bacteria_unclassified	Bacteria_unclassified	Bacteria_unclassified
Otu00669	48	Bacteria(100);"Bacteroidetes"(100);Flavobacteria(100);"Flavobacteriales"(100);Flavobacteriaceae(100);Empedobacter(98);	Bacteria	"Bacteroidetes"	Flavobacteria	"Flavobacteriales"	Flavobacteriaceae	Empedobacter
Otu00670	48	Bacteria(100);Firmicutes(100);Clostridia(100);Clostridiales(100);Clostridiales_unclassified(98);Clostridiales_unclassified(98);	Bacteria	Firmicutes	Clostridia	Clostridiales	Clostridiales_unclassified	Clostridiales_unclassified
Otu00671	48	Bacteria(100);Firmicutes(100);Bacilli(100);Bacillales(100);Staphylococcaceae(100);Macrococcus(98);	Bacteria	Firmicutes	Bacilli	Bacillales	Staphylococcaceae	Macrococcus
Otu00672	48	Bacteria(100);"Actinobacteria"(100);Actinobacteria(100);Actinomycetales(100);Actinomycetales_unclassified(100);Actinomycetales_unclassified(100);	Bacteria	"Actinobacteria"	Actinobacteria	Actinomycetales	Actinomycetales_unclassified	Actinomycetales_unclassified
Otu00673	47	Bacteria(100);"Bacteroidetes"(100);"Bacteroidia"(100);"Bacteroidales"(100);"Porphyromonadaceae"(100);Dysgonomonas(100);	Bacteria	"Bacteroidetes"	"Bacteroidia"	"Bacteroidales"	"Porphyromonadaceae"	Dysgonomonas
Otu00674	47	Bacteria(100);"Bacteroidetes"(100);"Bacteroidia"(100);"Bacteroidales"(100);"Porphyromonadaceae"(100);Dysgonomonas(100);	Bacteria	"Bacteroidetes"	"Bacteroidia"	"Bacteroidales"	"Porphyromonadaceae"	Dysgonomonas
Otu00675	47	Bacteria(100);"Proteobacteria"(100);"Proteobacteria"_unclassified(100);"Proteobacteria"_unclassified(100);"Proteobacteria"_unclassified(100);"Proteobacteria"_unclassified(100);	Bacteria	"Proteobacteria"	"Proteobacteria"_unclassified	"Proteobacteria"_unclassified	"Proteobacteria"_unclassified	"Proteobacteria"_unclassified
Otu00676	47	Bacteria(100);"Bacteroidetes"(100);Flavobacteria(100);"Flavobacteriales"(100);Flavobacteriaceae(100);Flavobacterium(100);	Bacteria	"Bacteroidetes"	Flavobacteria	"Flavobacteriales"	Flavobacteriaceae	Flavobacterium
Otu00677	47	Bacteria(100);Firmicutes(100);Clostridia(100);Clostridiales(100);Lachnospiraceae(100);Clostridium_XlVa(94);	Bacteria	Firmicutes	Clostridia	Clostridiales	Lachnospiraceae	Clostridium_XlVa
Otu00678	47	Bacteria(100);"Bacteroidetes"(100);"Bacteroidia"(100);"Bacteroidales"(100);"Porphyromonadaceae"(100);Petrimonas(92);	Bacteria	"Bacteroidetes"	"Bacteroidia"	"Bacteroidales"	"Porphyromonadaceae"	Petrimonas
Otu00679	47	Bacteria(100);Firmicutes(100);Bacilli(100);Lactobacillales(100);Streptococcaceae(100);Lactococcus(100);	Bacteria	Firmicutes	Bacilli	Lactobacillales	Streptococcaceae	Lactococcus
Otu00680	47	Bacteria(100);"Proteobacteria"(100);Alphaproteobacteria(100);Rhizobiales(100);Rhizobiales_incertae_sedis(86);Bauldia(86);	Bacteria	"Proteobacteria"	Alphaproteobacteria	Rhizobiales	Rhizobiales_incertae_sedis	Bauldia
Otu00681	46	Bacteria(100);Bacteria_unclassified(100);Bacteria_unclassified(100);Bacteria_unclassified(100);Bacteria_unclassified(100);Bacteria_unclassified(100);	Bacteria	Bacteria_unclassified	Bacteria_unclassified	Bacteria_unclassified	Bacteria_unclassified	Bacteria_unclassified
Otu00682	46	Bacteria(100);"Proteobacteria"(100);Gammaproteobacteria(100);Alteromonadales(100);Alteromonadaceae(94);Alteromonadaceae_unclassified(94);	Bacteria	"Proteobacteria"	Gammaproteobacteria	Alteromonadales	Alteromonadaceae	Alteromonadaceae_unclassified
Otu00683	46	Bacteria(100);"Proteobacteria"(100);Gammaproteobacteria(100);Xanthomonadales(100);Xanthomonadaceae(100);Stenotrophomonas(96);	Bacteria	"Proteobacteria"	Gammaproteobacteria	Xanthomonadales	Xanthomonadaceae	Stenotrophomonas
Otu00684	46	Bacteria(100);"Actinobacteria"(100);Actinobacteria(100);Actinobacteria_unclassified(100);Actinobacteria_unclassified(100);Actinobacteria_unclassified(100);	Bacteria	"Actinobacteria"	Actinobacteria	Actinobacteria_unclassified	Actinobacteria_unclassified	Actinobacteria_unclassified
Otu00685	46	Bacteria(100);"Proteobacteria"(100);Alphaproteobacteria(100);Rhizobiales(100);Hyphomicrobiaceae(100);Hyphomicrobium(94);	Bacteria	"Proteobacteria"	Alphaproteobacteria	Rhizobiales	Hyphomicrobiaceae	Hyphomicrobium
Otu00686	46	Bacteria(100);"Bacteroidetes"(100);"Bacteroidetes"_incertae_sedis_class_incertae_sedis(100);"Bacteroidetes"_incertae_sedis_order_incertae_sedis(100);"Bacteroidetes"_incertae_sedis_family_incertae_sedis(100);Ohtaekwangia(100);	Bacteria	"Bacteroidetes"	"Bacteroidetes"_incertae_sedis_class_incertae_sedis	"Bacteroidetes"_incertae_sedis_order_incertae_sedis	"Bacteroidetes"_incertae_sedis_family_incertae_sedis	Ohtaekwangia
Otu00687	45	Bacteria(100);Firmicutes(100);Firmicutes_unclassified(100);Firmicutes_unclassified(100);Firmicutes_unclassified(100);Firmicutes_unclassified(100);	Bacteria	Firmicutes	Firmicutes_unclassified	Firmicutes_unclassified	Firmicutes_unclassified	Firmicutes_unclassified
Otu00688	45	Bacteria(100);"Actinobacteria"(100);Actinobacteria(100);Actinomycetales(100);Propionibacteriaceae(100);Propionibacteriaceae_unclassified(100);	Bacteria	"Actinobacteria"	Actinobacteria	Actinomycetales	Propionibacteriaceae	Propionibacteriaceae_unclassified
Otu00689	45	Bacteria(100);"Proteobacteria"(100);Alphaproteobacteria(100);Rhizobiales(100);Rhizobiales_unclassified(100);Rhizobiales_unclassified(100);	Bacteria	"Proteobacteria"	Alphaproteobacteria	Rhizobiales	Rhizobiales_unclassified	Rhizobiales_unclassified
Otu00690	45	Bacteria(100);Firmicutes(100);Clostridia(100);Clostridiales(100);Lachnospiraceae(72);Lachnospiraceae_unclassified(72);	Bacteria	Firmicutes	Clostridia	Clostridiales	Lachnospiraceae	Lachnospiraceae_unclassified
Otu00691	45	Bacteria(100);"Bacteroidetes"(100);"Bacteroidia"(100);"Bacteroidales"(100);"Porphyromonadaceae"(100);Paludibacter(100);	Bacteria	"Bacteroidetes"	"Bacteroidia"	"Bacteroidales"	"Porphyromonadaceae"	Paludibacter
Otu00692	44	Bacteria(100);"Proteobacteria"(100);Alphaproteobacteria(100);Caulobacterales(100);Caulobacteraceae(100);Phenylobacterium(87);	Bacteria	"Proteobacteria"	Alphaproteobacteria	Caulobacterales	Caulobacteraceae	Phenylobacterium
Otu00693	44	Bacteria(100);Firmicutes(100);Clostridia(100);Clostridiales(100);Ruminococcaceae(100);Ruminococcaceae_unclassified(100);	Bacteria	Firmicutes	Clostridia	Clostridiales	Ruminococcaceae	Ruminococcaceae_unclassified
Otu00694	44	Bacteria(100);"Proteobacteria"(100);Alphaproteobacteria(100);Sphingomonadales(100);Sphingomonadaceae(91);Sphingomonadaceae_unclassified(91);	Bacteria	"Proteobacteria"	Alphaproteobacteria	Sphingomonadales	Sphingomonadaceae	Sphingomonadaceae_unclassified
Otu00695	44	Bacteria(100);"Bacteroidetes"(100);Flavobacteria(100);"Flavobacteriales"(100);Flavobacteriaceae(100);Flavobacterium(100);	Bacteria	"Bacteroidetes"	Flavobacteria	"Flavobacteriales"	Flavobacteriaceae	Flavobacterium
Otu00696	44	Bacteria(100);"Bacteroidetes"(100);"Sphingobacteria"(100);"Sphingobacteriales"(100);Chitinophagaceae(100);Niabella(100);	Bacteria	"Bacteroidetes"	"Sphingobacteria"	"Sphingobacteriales"	Chitinophagaceae	Niabella
Otu00697	44	Bacteria(100);Bacteria_unclassified(100);Bacteria_unclassified(100);Bacteria_unclassified(100);Bacteria_unclassified(100);Bacteria_unclassified(100);	Bacteria	Bacteria_unclassified	Bacteria_unclassified	Bacteria_unclassified	Bacteria_unclassified	Bacteria_unclassified
Otu00698	44	Bacteria(100);"Proteobacteria"(100);Betaproteobacteria(100);Burkholderiales(100);Comamonadaceae(96);Comamonadaceae_unclassified(78);	Bacteria	"Proteobacteria"	Betaproteobacteria	Burkholderiales	Comamonadaceae	Comamonadaceae_unclassified
Otu00699	44	Bacteria(100);"Proteobacteria"(100);Alphaproteobacteria(100);Rhizobiales(100);Rhizobiales_unclassified(87);Rhizobiales_unclassified(87);	Bacteria	"Proteobacteria"	Alphaproteobacteria	Rhizobiales	Rhizobiales_unclassified	Rhizobiales_unclassified
Otu00700	44	Bacteria(100);"Bacteroidetes"(100);"Bacteroidetes"_unclassified(100);"Bacteroidetes"_unclassified(100);"Bacteroidetes"_unclassified(100);"Bacteroidetes"_unclassified(100);	Bacteria	"Bacteroidetes"	"Bacteroidetes"_unclassified	"Bacteroidetes"_unclassified	"Bacteroidetes"_unclassified	"Bacteroidetes"_unclassified
Otu00701	43	Bacteria(100);Firmicutes(100);Clostridia(100);Clostridiales(100);Lachnospiraceae(100);Lachnospiraceae_unclassified(100);	Bacteria	Firmicutes	Clostridia	Clostridiales	Lachnospiraceae	Lachnospiraceae_unclassified
Otu00702	43	Bacteria(100);"Proteobacteria"(100);Alphaproteobacteria(100);Caulobacterales(100);Caulobacteraceae(100);Phenylobacterium(96);	Bacteria	"Proteobacteria"	Alphaproteobacteria	Caulobacterales	Caulobacteraceae	Phenylobacterium
Otu00703	43	Bacteria(100);"Actinobacteria"(100);Actinobacteria(100);Actinomycetales(100);Microbacteriaceae(100);Agromyces(100);	Bacteria	"Actinobacteria"	Actinobacteria	Actinomycetales	Microbacteriaceae	Agromyces
Otu00704	43	Bacteria(100);"Proteobacteria"(100);Deltaproteobacteria(100);Bdellovibrionales(100);Bacteriovoracaceae(100);Bacteriovorax(100);	Bacteria	"Proteobacteria"	Deltaproteobacteria	Bdellovibrionales	Bacteriovoracaceae	Bacteriovorax
Otu00705	43	Bacteria(100);"Bacteroidetes"(100);Flavobacteria(100);"Flavobacteriales"(100);Flavobacteriaceae(100);Flavobacteriaceae_unclassified(98);	Bacteria	"Bacteroidetes"	Flavobacteria	"Flavobacteriales"	Flavobacteriaceae	Flavobacteriaceae_unclassified
Otu00706	43	Bacteria(100);Firmicutes(100);Clostridia(100);Clostridiales(100);Clostridiales_unclassified(100);Clostridiales_unclassified(100);	Bacteria	Firmicutes	Clostridia	Clostridiales	Clostridiales_unclassified	Clostridiales_unclassified
Otu00707	43	Bacteria(100);Firmicutes(100);Clostridia(100);Clostridiales(100);Ruminococcaceae(87);Ruminococcaceae_unclassified(87);	Bacteria	Firmicutes	Clostridia	Clostridiales	Ruminococcaceae	Ruminococcaceae_unclassified
Otu00708	42	Bacteria(100);"Actinobacteria"(100);Actinobacteria(100);Actinomycetales(100);Propionibacteriaceae(100);Tessaracoccus(100);	Bacteria	"Actinobacteria"	Actinobacteria	Actinomycetales	Propionibacteriaceae	Tessaracoccus
Otu00709	42	Bacteria(100);"Bacteroidetes"(100);"Bacteroidia"(100);"Bacteroidales"(100);"Porphyromonadaceae"(100);Paludibacter(100);	Bacteria	"Bacteroidetes"	"Bacteroidia"	"Bacteroidales"	"Porphyromonadaceae"	Paludibacter
Otu00710	42	Bacteria(100);"Planctomycetes"(100);"Planctomycetacia"(100);Planctomycetales(100);Planctomycetaceae(100);Singulisphaera(96);	Bacteria	"Planctomycetes"	"Planctomycetacia"	Planctomycetales	Planctomycetaceae	Singulisphaera
Otu00711	42	Bacteria(100);"Actinobacteria"(100);Actinobacteria(100);Actinomycetales(100);Actinomycetales_unclassified(96);Actinomycetales_unclassified(96);	Bacteria	"Actinobacteria"	Actinobacteria	Actinomycetales	Actinomycetales_unclassified	Actinomycetales_unclassified
Otu00712	42	Bacteria(100);"Planctomycetes"(100);"Planctomycetacia"(100);Planctomycetales(100);Planctomycetaceae(100);Planctomycetaceae_unclassified(98);	Bacteria	"Planctomycetes"	"Planctomycetacia"	Planctomycetales	Planctomycetaceae	Planctomycetaceae_unclassified
Otu00713	41	Bacteria(100);"Bacteroidetes"(100);"Sphingobacteria"(100);"Sphingobacteriales"(100);Sphingobacteriaceae(100);Sphingobacterium(100);	Bacteria	"Bacteroidetes"	"Sphingobacteria"	"Sphingobacteriales"	Sphingobacteriaceae	Sphingobacterium
Otu00714	41	Bacteria(100);Firmicutes(100);Clostridia(100);Clostridiales(100);Peptostreptococcaceae(100);Proteocatella(100);	Bacteria	Firmicutes	Clostridia	Clostridiales	Peptostreptococcaceae	Proteocatella
Otu00715	41	Bacteria(100);Firmicutes(100);Clostridia(100);Clostridiales(100);Ruminococcaceae(100);Ruminococcaceae_unclassified(100);	Bacteria	Firmicutes	Clostridia	Clostridiales	Ruminococcaceae	Ruminococcaceae_unclassified
Otu00716	41	Bacteria(100);"Proteobacteria"(100);Alphaproteobacteria(100);Alphaproteobacteria_unclassified(100);Alphaproteobacteria_unclassified(100);Alphaproteobacteria_unclassified(100);	Bacteria	"Proteobacteria"	Alphaproteobacteria	Alphaproteobacteria_unclassified	Alphaproteobacteria_unclassified	Alphaproteobacteria_unclassified
Otu00717	41	Bacteria(100);"Planctomycetes"(100);"Planctomycetacia"(100);Planctomycetales(100);Planctomycetaceae(100);Singulisphaera(100);	Bacteria	"Planctomycetes"	"Planctomycetacia"	Planctomycetales	Planctomycetaceae	Singulisphaera
Otu00718	41	Bacteria(100);Firmicutes(100);Clostridia(100);Clostridiales(100);Lachnospiraceae(100);Clostridium_XlVb(100);	Bacteria	Firmicutes	Clostridia	Clostridiales	Lachnospiraceae	Clostridium_XlVb
Otu00719	41	Bacteria(100);"Actinobacteria"(100);Actinobacteria(100);Actinomycetales(100);Actinomycetales_unclassified(81);Actinomycetales_unclassified(81);	Bacteria	"Actinobacteria"	Actinobacteria	Actinomycetales	Actinomycetales_unclassified	Actinomycetales_unclassified
Otu00720	41	Bacteria(100);"Bacteroidetes"(100);"Sphingobacteria"(100);"Sphingobacteriales"(100);Sphingobacteriaceae(100);Pedobacter(98);	Bacteria	"Bacteroidetes"	"Sphingobacteria"	"Sphingobacteriales"	Sphingobacteriaceae	Pedobacter
Otu00721	41	Bacteria(100);Firmicutes(100);Clostridia(100);Clostridiales(100);Lachnospiraceae(100);Lachnospiraceae_unclassified(100);	Bacteria	Firmicutes	Clostridia	Clostridiales	Lachnospiraceae	Lachnospiraceae_unclassified
Otu00722	41	Bacteria(100);"Actinobacteria"(100);Actinobacteria(100);Coriobacteriales(100);Coriobacteriaceae(100);Coriobacteriaceae_unclassified(100);	Bacteria	"Actinobacteria"	Actinobacteria	Coriobacteriales	Coriobacteriaceae	Coriobacteriaceae_unclassified
Otu00723	41	Bacteria(100);"Proteobacteria"(100);Alphaproteobacteria(100);Sphingomonadales(100);Sphingomonadaceae(100);Novosphingobium(54);	Bacteria	"Proteobacteria"	Alphaproteobacteria	Sphingomonadales	Sphingomonadaceae	Novosphingobium
Otu00724	41	Bacteria(100);Firmicutes(100);Clostridia(100);Clostridiales(100);Clostridiales_Incertae_Sedis_XI(100);Sedimentibacter(100);	Bacteria	Firmicutes	Clostridia	Clostridiales	Clostridiales_Incertae_Sedis_XI	Sedimentibacter
Otu00725	41	Bacteria(100);"Bacteroidetes"(100);Flavobacteria(100);"Flavobacteriales"(100);Flavobacteriaceae(100);Flavobacteriaceae_unclassified(100);	Bacteria	"Bacteroidetes"	Flavobacteria	"Flavobacteriales"	Flavobacteriaceae	Flavobacteriaceae_unclassified
Otu00726	41	Bacteria(100);Firmicutes(100);Clostridia(100);Clostridiales(100);Lachnospiraceae(100);Lachnospiraceae_unclassified(100);	Bacteria	Firmicutes	Clostridia	Clostridiales	Lachnospiraceae	Lachnospiraceae_unclassified
Otu00727	41	Bacteria(100);Bacteria_unclassified(100);Bacteria_unclassified(100);Bacteria_unclassified(100);Bacteria_unclassified(100);Bacteria_unclassified(100);	Bacteria	Bacteria_unclassified	Bacteria_unclassified	Bacteria_unclassified	Bacteria_unclassified	Bacteria_unclassified
Otu00728	40	Bacteria(100);"Actinobacteria"(100);Actinobacteria(100);Actinomycetales(100);Micrococcaceae(83);Micrococcaceae_unclassified(68);	Bacteria	"Actinobacteria"	Actinobacteria	Actinomycetales	Micrococcaceae	Micrococcaceae_unclassified
Otu00729	40	Bacteria(100);"Bacteroidetes"(100);"Sphingobacteria"(100);"Sphingobacteriales"(100);"Sphingobacteriales"_unclassified(100);"Sphingobacteriales"_unclassified(100);	Bacteria	"Bacteroidetes"	"Sphingobacteria"	"Sphingobacteriales"	"Sphingobacteriales"_unclassified	"Sphingobacteriales"_unclassified
Otu00730	40	Bacteria(100);Firmicutes(100);Clostridia(100);Clostridiales(100);Lachnospiraceae(98);Clostridium_XlVa(73);	Bacteria	Firmicutes	Clostridia	Clostridiales	Lachnospiraceae	Clostridium_XlVa
Otu00731	40	Bacteria(100);"Bacteroidetes"(100);"Sphingobacteria"(100);"Sphingobacteriales"(100);Chitinophagaceae(100);Terrimonas(100);	Bacteria	"Bacteroidetes"	"Sphingobacteria"	"Sphingobacteriales"	Chitinophagaceae	Terrimonas
Otu00732	40	Bacteria(100);"Actinobacteria"(100);Actinobacteria(100);Coriobacteriales(100);Coriobacteriaceae(100);Coriobacteriaceae_unclassified(98);	Bacteria	"Actinobacteria"	Actinobacteria	Coriobacteriales	Coriobacteriaceae	Coriobacteriaceae_unclassified
Otu00733	40	Bacteria(100);"Actinobacteria"(100);Actinobacteria(100);Actinomycetales(100);Actinomycetales_unclassified(80);Actinomycetales_unclassified(80);	Bacteria	"Actinobacteria"	Actinobacteria	Actinomycetales	Actinomycetales_unclassified	Actinomycetales_unclassified
Otu00734	40	Bacteria(100);"Proteobacteria"(100);Gammaproteobacteria(100);Gammaproteobacteria_unclassified(100);Gammaproteobacteria_unclassified(100);Gammaproteobacteria_unclassified(100);	Bacteria	"Proteobacteria"	Gammaproteobacteria	Gammaproteobacteria_unclassified	Gammaproteobacteria_unclassified	Gammaproteobacteria_unclassified
Otu00735	40	Bacteria(100);"Proteobacteria"(100);Gammaproteobacteria(100);Pseudomonadales(100);Pseudomonadaceae(100);Pseudomonas(100);	Bacteria	"Proteobacteria"	Gammaproteobacteria	Pseudomonadales	Pseudomonadaceae	Pseudomonas
Otu00736	40	Bacteria(100);"Proteobacteria"(100);Alphaproteobacteria(100);Rhizobiales(100);Phyllobacteriaceae(100);Phyllobacteriaceae_unclassified(100);	Bacteria	"Proteobacteria"	Alphaproteobacteria	Rhizobiales	Phyllobacteriaceae	Phyllobacteriaceae_unclassified
Otu00737	39	Bacteria(100);"Actinobacteria"(100);Actinobacteria(100);Coriobacteriales(100);Coriobacteriaceae(100);Coriobacteriaceae_unclassified(98);	Bacteria	"Actinobacteria"	Actinobacteria	Coriobacteriales	Coriobacteriaceae	Coriobacteriaceae_unclassified
Otu00738	39	Bacteria(100);Firmicutes(100);Firmicutes_unclassified(100);Firmicutes_unclassified(100);Firmicutes_unclassified(100);Firmicutes_unclassified(100);	Bacteria	Firmicutes	Firmicutes_unclassified	Firmicutes_unclassified	Firmicutes_unclassified	Firmicutes_unclassified
Otu00739	39	Bacteria(100);"Proteobacteria"(100);Gammaproteobacteria(100);Pseudomonadales(100);Pseudomonadaceae(100);Pseudomonadaceae_unclassified(100);	Bacteria	"Proteobacteria"	Gammaproteobacteria	Pseudomonadales	Pseudomonadaceae	Pseudomonadaceae_unclassified
Otu00740	39	Bacteria(100);Firmicutes(100);Clostridia(100);Clostridiales(100);Clostridiales_Incertae_Sedis_XI(100);Tissierella(100);	Bacteria	Firmicutes	Clostridia	Clostridiales	Clostridiales_Incertae_Sedis_XI	Tissierella
Otu00741	39	Bacteria(100);"Proteobacteria"(100);Gammaproteobacteria(100);Xanthomonadales(100);Xanthomonadaceae(100);Arenimonas(100);	Bacteria	"Proteobacteria"	Gammaproteobacteria	Xanthomonadales	Xanthomonadaceae	Arenimonas
Otu00742	39	Bacteria(100);"Bacteroidetes"(100);Flavobacteria(100);"Flavobacteriales"(100);Flavobacteriaceae(100);Flavobacteriaceae_unclassified(100);	Bacteria	"Bacteroidetes"	Flavobacteria	"Flavobacteriales"	Flavobacteriaceae	Flavobacteriaceae_unclassified
Otu00743	39	Bacteria(100);Firmicutes(100);Clostridia(100);Clostridiales(100);Clostridiales_unclassified(100);Clostridiales_unclassified(100);	Bacteria	Firmicutes	Clostridia	Clostridiales	Clostridiales_unclassified	Clostridiales_unclassified
Otu00744	39	Bacteria(100);"Bacteroidetes"(100);"Bacteroidia"(100);"Bacteroidales"(100);"Porphyromonadaceae"(100);Dysgonomonas(100);	Bacteria	"Bacteroidetes"	"Bacteroidia"	"Bacteroidales"	"Porphyromonadaceae"	Dysgonomonas
Otu00745	39	Bacteria(100);"Actinobacteria"(100);Actinobacteria(100);Actinomycetales(100);Dietziaceae(93);Dietzia(93);	Bacteria	"Actinobacteria"	Actinobacteria	Actinomycetales	Dietziaceae	Dietzia
Otu00746	39	Bacteria(100);"Proteobacteria"(100);Deltaproteobacteria(100);Bdellovibrionales(100);Bacteriovoracaceae(100);Bacteriovorax(100);	Bacteria	"Proteobacteria"	Deltaproteobacteria	Bdellovibrionales	Bacteriovoracaceae	Bacteriovorax
Otu00747	39	Bacteria(100);"Proteobacteria"(100);Deltaproteobacteria(100);Deltaproteobacteria_unclassified(100);Deltaproteobacteria_unclassified(100);Deltaproteobacteria_unclassified(100);	Bacteria	"Proteobacteria"	Deltaproteobacteria	Deltaproteobacteria_unclassified	Deltaproteobacteria_unclassified	Deltaproteobacteria_unclassified
Otu00748	39	Bacteria(100);"Gemmatimonadetes"(100);Gemmatimonadetes(100);Gemmatimonadales(100);Gemmatimonadaceae(100);Gemmatimonas(100);	Bacteria	"Gemmatimonadetes"	Gemmatimonadetes	Gemmatimonadales	Gemmatimonadaceae	Gemmatimonas
Otu00749	39	Bacteria(100);"Proteobacteria"(100);Deltaproteobacteria(100);Bdellovibrionales(100);Bdellovibrionaceae(100);Bdellovibrio(100);	Bacteria	"Proteobacteria"	Deltaproteobacteria	Bdellovibrionales	Bdellovibrionaceae	Bdellovibrio
Otu00750	39	Bacteria(100);"Actinobacteria"(100);Actinobacteria(100);Actinomycetales(100);Actinomycetales_unclassified(90);Actinomycetales_unclassified(90);	Bacteria	"Actinobacteria"	Actinobacteria	Actinomycetales	Actinomycetales_unclassified	Actinomycetales_unclassified
Otu00751	38	Bacteria(100);"Bacteroidetes"(100);"Bacteroidia"(100);"Bacteroidales"(100);"Porphyromonadaceae"(100);Dysgonomonas(100);	Bacteria	"Bacteroidetes"	"Bacteroidia"	"Bacteroidales"	"Porphyromonadaceae"	Dysgonomonas
Otu00752	38	Bacteria(100);Firmicutes(100);Clostridia(100);Clostridiales(100);Clostridiales_unclassified(100);Clostridiales_unclassified(100);	Bacteria	Firmicutes	Clostridia	Clostridiales	Clostridiales_unclassified	Clostridiales_unclassified
Otu00753	38	Bacteria(100);"Bacteroidetes"(100);Flavobacteria(100);"Flavobacteriales"(100);Flavobacteriaceae(100);Flavobacteriaceae_unclassified(100);	Bacteria	"Bacteroidetes"	Flavobacteria	"Flavobacteriales"	Flavobacteriaceae	Flavobacteriaceae_unclassified
Otu00754	38	Bacteria(100);"Bacteroidetes"(100);"Bacteroidetes"_unclassified(100);"Bacteroidetes"_unclassified(100);"Bacteroidetes"_unclassified(100);"Bacteroidetes"_unclassified(100);	Bacteria	"Bacteroidetes"	"Bacteroidetes"_unclassified	"Bacteroidetes"_unclassified	"Bacteroidetes"_unclassified	"Bacteroidetes"_unclassified
Otu00755	38	Bacteria(100);"Proteobacteria"(100);Alphaproteobacteria(100);Sphingomonadales(100);Sphingomonadaceae(100);Sphingosinicella(90);	Bacteria	"Proteobacteria"	Alphaproteobacteria	Sphingomonadales	Sphingomonadaceae	Sphingosinicella
Otu00756	38	Bacteria(100);"Actinobacteria"(100);Actinobacteria(100);Coriobacteriales(100);Coriobacteriaceae(100);Atopobium(100);	Bacteria	"Actinobacteria"	Actinobacteria	Coriobacteriales	Coriobacteriaceae	Atopobium
Otu00757	38	Bacteria(100);"Actinobacteria"(100);Actinobacteria(100);Actinomycetales(100);Nocardioidaceae(100);Nocardioides(98);	Bacteria	"Actinobacteria"	Actinobacteria	Actinomycetales	Nocardioidaceae	Nocardioides
Otu00758	38	Bacteria(100);"Proteobacteria"(100);Alphaproteobacteria(100);Rhizobiales(100);Rhizobiales_unclassified(98);Rhizobiales_unclassified(98);	Bacteria	"Proteobacteria"	Alphaproteobacteria	Rhizobiales	Rhizobiales_unclassified	Rhizobiales_unclassified
Otu00759	38	Bacteria(100);"Actinobacteria"(100);Actinobacteria(100);Coriobacteriales(100);Coriobacteriaceae(100);Coriobacteriaceae_unclassified(100);	Bacteria	"Actinobacteria"	Actinobacteria	Coriobacteriales	Coriobacteriaceae	Coriobacteriaceae_unclassified
Otu00760	38	Bacteria(100);"Actinobacteria"(100);Actinobacteria(100);Coriobacteriales(100);Coriobacteriaceae(100);Coriobacteriaceae_unclassified(100);	Bacteria	"Actinobacteria"	Actinobacteria	Coriobacteriales	Coriobacteriaceae	Coriobacteriaceae_unclassified
Otu00761	38	Bacteria(100);"Bacteroidetes"(100);"Bacteroidia"(100);"Bacteroidales"(100);"Porphyromonadaceae"(100);Dysgonomonas(100);	Bacteria	"Bacteroidetes"	"Bacteroidia"	"Bacteroidales"	"Porphyromonadaceae"	Dysgonomonas
Otu00762	38	Bacteria(100);Firmicutes(100);Clostridia(100);Clostridiales(100);Peptococcaceae_1(100);Desulfitobacterium(93);	Bacteria	Firmicutes	Clostridia	Clostridiales	Peptococcaceae_1	Desulfitobacterium
Otu00763	37	Bacteria(100);"Bacteroidetes"(100);"Sphingobacteria"(100);"Sphingobacteriales"(100);Sphingobacteriaceae(100);Sphingobacterium(98);	Bacteria	"Bacteroidetes"	"Sphingobacteria"	"Sphingobacteriales"	Sphingobacteriaceae	Sphingobacterium
Otu00764	37	Bacteria(100);"Proteobacteria"(100);Deltaproteobacteria(100);Bdellovibrionales(100);Bdellovibrionaceae(100);Vampirovibrio(100);	Bacteria	"Proteobacteria"	Deltaproteobacteria	Bdellovibrionales	Bdellovibrionaceae	Vampirovibrio
Otu00765	37	Bacteria(100);"Bacteroidetes"(100);Flavobacteria(100);"Flavobacteriales"(100);Flavobacteriaceae(100);Cloacibacterium(100);	Bacteria	"Bacteroidetes"	Flavobacteria	"Flavobacteriales"	Flavobacteriaceae	Cloacibacterium
Otu00766	37	Bacteria(100);"Actinobacteria"(100);Actinobacteria(100);Acidimicrobiales(100);Acidimicrobiaceae(71);Ilumatobacter(71);	Bacteria	"Actinobacteria"	Actinobacteria	Acidimicrobiales	Acidimicrobiaceae	Ilumatobacter
Otu00767	37	Bacteria(100);"Actinobacteria"(100);Actinobacteria(100);Actinomycetales(100);Actinomycetaceae(100);Actinomyces(100);	Bacteria	"Actinobacteria"	Actinobacteria	Actinomycetales	Actinomycetaceae	Actinomyces
Otu00768	37	Bacteria(100);"Bacteroidetes"(100);"Bacteroidia"(100);"Bacteroidales"(100);"Porphyromonadaceae"(100);"Porphyromonadaceae"_unclassified(95);	Bacteria	"Bacteroidetes"	"Bacteroidia"	"Bacteroidales"	"Porphyromonadaceae"	"Porphyromonadaceae"_unclassified
Otu00769	37	Bacteria(100);"Verrucomicrobia"(100);Opitutae(100);Opitutales(100);Opitutaceae(100);Opitutus(100);	Bacteria	"Verrucomicrobia"	Opitutae	Opitutales	Opitutaceae	Opitutus
Otu00770	37	Bacteria(100);"Actinobacteria"(100);Actinobacteria(100);Actinobacteria_unclassified(100);Actinobacteria_unclassified(100);Actinobacteria_unclassified(100);	Bacteria	"Actinobacteria"	Actinobacteria	Actinobacteria_unclassified	Actinobacteria_unclassified	Actinobacteria_unclassified
Otu00771	37	Bacteria(100);"Actinobacteria"(100);Actinobacteria(100);Actinomycetales(100);Actinomycetales_unclassified(98);Actinomycetales_unclassified(98);	Bacteria	"Actinobacteria"	Actinobacteria	Actinomycetales	Actinomycetales_unclassified	Actinomycetales_unclassified
Otu00772	37	Bacteria(100);"Proteobacteria"(100);Alphaproteobacteria(100);Rhizobiales(100);Rhizobiales_unclassified(100);Rhizobiales_unclassified(100);	Bacteria	"Proteobacteria"	Alphaproteobacteria	Rhizobiales	Rhizobiales_unclassified	Rhizobiales_unclassified
Otu00773	37	Bacteria(100);"Bacteroidetes"(100);"Bacteroidia"(100);"Bacteroidales"(100);Bacteroidaceae(100);Bacteroides(100);	Bacteria	"Bacteroidetes"	"Bacteroidia"	"Bacteroidales"	Bacteroidaceae	Bacteroides
Otu00774	37	Bacteria(100);"Bacteroidetes"(100);Flavobacteria(100);"Flavobacteriales"(100);Flavobacteriaceae(100);Flavobacterium(100);	Bacteria	"Bacteroidetes"	Flavobacteria	"Flavobacteriales"	Flavobacteriaceae	Flavobacterium
Otu00775	36	Bacteria(100);"Actinobacteria"(100);Actinobacteria(100);Actinomycetales(100);Cellulomonadaceae(95);Cellulomonas(87);	Bacteria	"Actinobacteria"	Actinobacteria	Actinomycetales	Cellulomonadaceae	Cellulomonas
Otu00776	36	Bacteria(100);"Proteobacteria"(100);Gammaproteobacteria(100);Pseudomonadales(100);Moraxellaceae(100);Acinetobacter(100);	Bacteria	"Proteobacteria"	Gammaproteobacteria	Pseudomonadales	Moraxellaceae	Acinetobacter
Otu00777	36	Bacteria(100);Firmicutes(100);Clostridia(100);Clostridiales(100);Lachnospiraceae(87);Lachnospiraceae_unclassified(87);	Bacteria	Firmicutes	Clostridia	Clostridiales	Lachnospiraceae	Lachnospiraceae_unclassified
Otu00778	36	Bacteria(100);"Actinobacteria"(100);Actinobacteria(100);Actinomycetales(100);Nocardioidaceae(100);Nocardioides(92);	Bacteria	"Actinobacteria"	Actinobacteria	Actinomycetales	Nocardioidaceae	Nocardioides
Otu00779	36	Bacteria(100);"Proteobacteria"(100);Gammaproteobacteria(100);Xanthomonadales(100);Xanthomonadaceae(100);Xanthomonadaceae_unclassified(87);	Bacteria	"Proteobacteria"	Gammaproteobacteria	Xanthomonadales	Xanthomonadaceae	Xanthomonadaceae_unclassified
Otu00780	36	Bacteria(100);"Bacteroidetes"(100);Flavobacteria(100);"Flavobacteriales"(100);Flavobacteriaceae(100);Flavobacteriaceae_unclassified(100);	Bacteria	"Bacteroidetes"	Flavobacteria	"Flavobacteriales"	Flavobacteriaceae	Flavobacteriaceae_unclassified
Otu00781	36	Bacteria(100);Firmicutes(100);Clostridia(100);Clostridiales(100);Lachnospiraceae(100);Lachnospiraceae_unclassified(100);	Bacteria	Firmicutes	Clostridia	Clostridiales	Lachnospiraceae	Lachnospiraceae_unclassified
Otu00782	36	Bacteria(100);"Bacteroidetes"(100);"Sphingobacteria"(100);"Sphingobacteriales"(100);"Sphingobacteriales"_unclassified(100);"Sphingobacteriales"_unclassified(100);	Bacteria	"Bacteroidetes"	"Sphingobacteria"	"Sphingobacteriales"	"Sphingobacteriales"_unclassified	"Sphingobacteriales"_unclassified
Otu00783	36	Bacteria(100);Firmicutes(100);Bacilli(100);Bacillales(100);Paenibacillaceae_1(100);Paenibacillus(98);	Bacteria	Firmicutes	Bacilli	Bacillales	Paenibacillaceae_1	Paenibacillus
Otu00784	36	Bacteria(100);"Verrucomicrobia"(100);"Verrucomicrobia"_unclassified(100);"Verrucomicrobia"_unclassified(100);"Verrucomicrobia"_unclassified(100);"Verrucomicrobia"_unclassified(100);	Bacteria	"Verrucomicrobia"	"Verrucomicrobia"_unclassified	"Verrucomicrobia"_unclassified	"Verrucomicrobia"_unclassified	"Verrucomicrobia"_unclassified
Otu00785	36	Bacteria(100);Firmicutes(100);Bacilli(100);Bacillales(100);Planococcaceae(81);Planococcaceae_unclassified(78);	Bacteria	Firmicutes	Bacilli	Bacillales	Planococcaceae	Planococcaceae_unclassified
Otu00786	36	Bacteria(100);Firmicutes(100);Bacilli(100);Bacillales(100);Bacillales_unclassified(59);Bacillales_unclassified(59);	Bacteria	Firmicutes	Bacilli	Bacillales	Bacillales_unclassified	Bacillales_unclassified
Otu00787	36	Bacteria(100);"Verrucomicrobia"(100);Verrucomicrobiae(100);Verrucomicrobiales(100);Verrucomicrobiaceae(100);Prosthecobacter(100);	Bacteria	"Verrucomicrobia"	Verrucomicrobiae	Verrucomicrobiales	Verrucomicrobiaceae	Prosthecobacter
Otu00788	36	Bacteria(100);Firmicutes(100);Clostridia(100);Clostridiales(100);Peptostreptococcaceae(100);Peptostreptococcus(92);	Bacteria	Firmicutes	Clostridia	Clostridiales	Peptostreptococcaceae	Peptostreptococcus
Otu00789	36	Bacteria(100);Firmicutes(100);Negativicutes(100);Selenomonadales(100);Veillonellaceae(100);Veillonellaceae_unclassified(100);	Bacteria	Firmicutes	Negativicutes	Selenomonadales	Veillonellaceae	Veillonellaceae_unclassified
Otu00790	36	Bacteria(100);"Proteobacteria"(100);Deltaproteobacteria(100);Myxococcales(100);Polyangiaceae(100);Chondromyces(100);	Bacteria	"Proteobacteria"	Deltaproteobacteria	Myxococcales	Polyangiaceae	Chondromyces
Otu00791	36	Bacteria(100);Firmicutes(100);Erysipelotrichia(100);Erysipelotrichales(100);Erysipelotrichaceae(100);Erysipelotrichaceae_unclassified(100);	Bacteria	Firmicutes	Erysipelotrichia	Erysipelotrichales	Erysipelotrichaceae	Erysipelotrichaceae_unclassified
Otu00792	36	Bacteria(100);"Proteobacteria"(100);Gammaproteobacteria(100);Gammaproteobacteria_unclassified(100);Gammaproteobacteria_unclassified(100);Gammaproteobacteria_unclassified(100);	Bacteria	"Proteobacteria"	Gammaproteobacteria	Gammaproteobacteria_unclassified	Gammaproteobacteria_unclassified	Gammaproteobacteria_unclassified
Otu00793	36	Bacteria(100);Firmicutes(100);Clostridia(100);Clostridiales(100);Clostridiales_unclassified(87);Clostridiales_unclassified(87);	Bacteria	Firmicutes	Clostridia	Clostridiales	Clostridiales_unclassified	Clostridiales_unclassified
Otu00794	35	Bacteria(100);"Proteobacteria"(100);Deltaproteobacteria(100);Bdellovibrionales(100);Bacteriovoracaceae(100);Peredibacter(100);	Bacteria	"Proteobacteria"	Deltaproteobacteria	Bdellovibrionales	Bacteriovoracaceae	Peredibacter
Otu00795	35	Bacteria(100);"Bacteroidetes"(100);Flavobacteria(100);"Flavobacteriales"(100);Flavobacteriaceae(100);Flavobacteriaceae_unclassified(100);	Bacteria	"Bacteroidetes"	Flavobacteria	"Flavobacteriales"	Flavobacteriaceae	Flavobacteriaceae_unclassified
Otu00796	35	Bacteria(100);"Bacteroidetes"(100);"Sphingobacteria"(100);"Sphingobacteriales"(100);Chitinophagaceae(100);Chitinophagaceae_unclassified(100);	Bacteria	"Bacteroidetes"	"Sphingobacteria"	"Sphingobacteriales"	Chitinophagaceae	Chitinophagaceae_unclassified
Otu00797	35	Bacteria(100);Firmicutes(100);Clostridia(100);Clostridiales(100);Clostridiales_unclassified(100);Clostridiales_unclassified(100);	Bacteria	Firmicutes	Clostridia	Clostridiales	Clostridiales_unclassified	Clostridiales_unclassified
Otu00798	35	Bacteria(100);"Proteobacteria"(100);Alphaproteobacteria(100);Caulobacterales(100);Caulobacteraceae(100);Brevundimonas(100);	Bacteria	"Proteobacteria"	Alphaproteobacteria	Caulobacterales	Caulobacteraceae	Brevundimonas
Otu00799	35	Bacteria(100);"Bacteroidetes"(100);"Sphingobacteria"(100);"Sphingobacteriales"(100);Chitinophagaceae(55);Chitinophagaceae_unclassified(55);	Bacteria	"Bacteroidetes"	"Sphingobacteria"	"Sphingobacteriales"	Chitinophagaceae	Chitinophagaceae_unclassified
Otu00800	35	Bacteria(100);"Proteobacteria"(100);Alphaproteobacteria(100);Alphaproteobacteria_unclassified(100);Alphaproteobacteria_unclassified(100);Alphaproteobacteria_unclassified(100);	Bacteria	"Proteobacteria"	Alphaproteobacteria	Alphaproteobacteria_unclassified	Alphaproteobacteria_unclassified	Alphaproteobacteria_unclassified
Otu00801	35	Bacteria(100);"Bacteroidetes"(100);"Sphingobacteria"(100);"Sphingobacteriales"(100);"Sphingobacteriales"_unclassified(100);"Sphingobacteriales"_unclassified(100);	Bacteria	"Bacteroidetes"	"Sphingobacteria"	"Sphingobacteriales"	"Sphingobacteriales"_unclassified	"Sphingobacteriales"_unclassified
Otu00802	35	Bacteria(100);Firmicutes(100);Clostridia(100);Clostridiales(100);Clostridiaceae_1(100);Clostridium_sensu_stricto(98);	Bacteria	Firmicutes	Clostridia	Clostridiales	Clostridiaceae_1	Clostridium_sensu_stricto
Otu00803	35	Bacteria(100);Bacteria_unclassified(100);Bacteria_unclassified(100);Bacteria_unclassified(100);Bacteria_unclassified(100);Bacteria_unclassified(100);	Bacteria	Bacteria_unclassified	Bacteria_unclassified	Bacteria_unclassified	Bacteria_unclassified	Bacteria_unclassified
Otu00804	35	Bacteria(100);Firmicutes(100);Clostridia(100);Clostridiales(100);Peptococcaceae_2(100);Desulfotomaculum(100);	Bacteria	Firmicutes	Clostridia	Clostridiales	Peptococcaceae_2	Desulfotomaculum
Otu00805	34	Bacteria(100);"Proteobacteria"(100);Alphaproteobacteria(100);Rhizobiales(100);Methylobacteriaceae(100);Methylobacterium(100);	Bacteria	"Proteobacteria"	Alphaproteobacteria	Rhizobiales	Methylobacteriaceae	Methylobacterium
Otu00806	34	Bacteria(100);Firmicutes(100);Erysipelotrichia(100);Erysipelotrichales(100);Erysipelotrichaceae(100);Erysipelotrichaceae_unclassified(100);	Bacteria	Firmicutes	Erysipelotrichia	Erysipelotrichales	Erysipelotrichaceae	Erysipelotrichaceae_unclassified
Otu00807	34	Bacteria(100);"Proteobacteria"(100);Alphaproteobacteria(100);Rhizobiales(100);Rhizobiales_unclassified(98);Rhizobiales_unclassified(98);	Bacteria	"Proteobacteria"	Alphaproteobacteria	Rhizobiales	Rhizobiales_unclassified	Rhizobiales_unclassified
Otu00808	34	Bacteria(100);"Bacteroidetes"(100);"Sphingobacteria"(100);"Sphingobacteriales"(100);Chitinophagaceae(100);Chitinophagaceae_unclassified(98);	Bacteria	"Bacteroidetes"	"Sphingobacteria"	"Sphingobacteriales"	Chitinophagaceae	Chitinophagaceae_unclassified
Otu00809	34	Bacteria(100);"Bacteroidetes"(100);"Bacteroidia"(100);"Bacteroidales"(100);"Porphyromonadaceae"(100);"Porphyromonadaceae"_unclassified(98);	Bacteria	"Bacteroidetes"	"Bacteroidia"	"Bacteroidales"	"Porphyromonadaceae"	"Porphyromonadaceae"_unclassified
Otu00810	34	Bacteria(100);"Bacteroidetes"(100);"Sphingobacteria"(100);"Sphingobacteriales"(100);Cytophagaceae(100);Emticicia(100);	Bacteria	"Bacteroidetes"	"Sphingobacteria"	"Sphingobacteriales"	Cytophagaceae	Emticicia
Otu00811	34	Bacteria(100);"Bacteroidetes"(100);"Sphingobacteria"(100);"Sphingobacteriales"(100);Sphingobacteriaceae(100);Sphingobacterium(100);	Bacteria	"Bacteroidetes"	"Sphingobacteria"	"Sphingobacteriales"	Sphingobacteriaceae	Sphingobacterium
Otu00812	34	Bacteria(100);"Deinococcus-Thermus"(100);Deinococci(100);Deinococcales(100);Deinococcaceae(100);Deinococcus(100);	Bacteria	"Deinococcus-Thermus"	Deinococci	Deinococcales	Deinococcaceae	Deinococcus
Otu00813	34	Bacteria(100);"Proteobacteria"(100);Gammaproteobacteria(100);Xanthomonadales(100);Xanthomonadaceae(100);Xanthomonadaceae_unclassified(100);	Bacteria	"Proteobacteria"	Gammaproteobacteria	Xanthomonadales	Xanthomonadaceae	Xanthomonadaceae_unclassified
Otu00814	34	Bacteria(100);Bacteria_unclassified(100);Bacteria_unclassified(100);Bacteria_unclassified(100);Bacteria_unclassified(100);Bacteria_unclassified(100);	Bacteria	Bacteria_unclassified	Bacteria_unclassified	Bacteria_unclassified	Bacteria_unclassified	Bacteria_unclassified
Otu00815	34	Bacteria(100);Firmicutes(100);Clostridia(100);Clostridiales(100);Clostridiales_unclassified(68);Clostridiales_unclassified(68);	Bacteria	Firmicutes	Clostridia	Clostridiales	Clostridiales_unclassified	Clostridiales_unclassified
Otu00816	33	Bacteria(100);"Proteobacteria"(100);Alphaproteobacteria(100);Rhizobiales(100);Methylobacteriaceae(100);Methylobacterium(100);	Bacteria	"Proteobacteria"	Alphaproteobacteria	Rhizobiales	Methylobacteriaceae	Methylobacterium
Otu00817	33	Bacteria(100);"Proteobacteria"(100);Gammaproteobacteria(100);Xanthomonadales(100);Xanthomonadaceae(100);Thermomonas(97);	Bacteria	"Proteobacteria"	Gammaproteobacteria	Xanthomonadales	Xanthomonadaceae	Thermomonas
Otu00818	33	Bacteria(100);"Bacteroidetes"(100);Flavobacteria(100);"Flavobacteriales"(100);Flavobacteriaceae(100);Flavobacterium(100);	Bacteria	"Bacteroidetes"	Flavobacteria	"Flavobacteriales"	Flavobacteriaceae	Flavobacterium
Otu00819	33	Bacteria(100);"Verrucomicrobia"(100);Spartobacteria(100);Spartobacteria_order_incertae_sedis(100);Spartobacteria_family_incertae_sedis(100);Spartobacteria_family_incertae_sedis_unclassified(100);	Bacteria	"Verrucomicrobia"	Spartobacteria	Spartobacteria_order_incertae_sedis	Spartobacteria_family_incertae_sedis	Spartobacteria_family_incertae_sedis_unclassified
Otu00820	33	Bacteria(100);"Actinobacteria"(100);Actinobacteria(100);Acidimicrobiales(100);Acidimicrobiales_unclassified(67);Acidimicrobiales_unclassified(67);	Bacteria	"Actinobacteria"	Actinobacteria	Acidimicrobiales	Acidimicrobiales_unclassified	Acidimicrobiales_unclassified
Otu00821	33	Bacteria(100);"Bacteroidetes"(100);"Sphingobacteria"(100);"Sphingobacteriales"(100);"Cyclobacteriaceae"(100);Algoriphagus(100);	Bacteria	"Bacteroidetes"	"Sphingobacteria"	"Sphingobacteriales"	"Cyclobacteriaceae"	Algoriphagus
Otu00822	33	Bacteria(100);"Bacteroidetes"(100);"Bacteroidia"(100);"Bacteroidales"(100);"Porphyromonadaceae"(100);Dysgonomonas(100);	Bacteria	"Bacteroidetes"	"Bacteroidia"	"Bacteroidales"	"Porphyromonadaceae"	Dysgonomonas
Otu00823	33	Bacteria(100);"Proteobacteria"(100);Gammaproteobacteria(100);Pseudomonadales(100);Pseudomonadaceae(100);Pseudomonas(100);	Bacteria	"Proteobacteria"	Gammaproteobacteria	Pseudomonadales	Pseudomonadaceae	Pseudomonas
Otu00824	33	Bacteria(100);Firmicutes(100);Clostridia(100);Clostridiales(100);Ruminococcaceae(100);Ruminococcaceae_unclassified(100);	Bacteria	Firmicutes	Clostridia	Clostridiales	Ruminococcaceae	Ruminococcaceae_unclassified
Otu00825	33	Bacteria(100);"Verrucomicrobia"(100);Spartobacteria(100);Spartobacteria_order_incertae_sedis(100);Spartobacteria_family_incertae_sedis(100);Spartobacteria_family_incertae_sedis_unclassified(100);	Bacteria	"Verrucomicrobia"	Spartobacteria	Spartobacteria_order_incertae_sedis	Spartobacteria_family_incertae_sedis	Spartobacteria_family_incertae_sedis_unclassified
Otu00826	33	Bacteria(100);"Actinobacteria"(100);Actinobacteria(100);Actinomycetales(100);Actinomycetales_unclassified(94);Actinomycetales_unclassified(94);	Bacteria	"Actinobacteria"	Actinobacteria	Actinomycetales	Actinomycetales_unclassified	Actinomycetales_unclassified
Otu00827	33	Bacteria(100);Firmicutes(100);Clostridia(100);Clostridiales(100);Clostridiales_Incertae_Sedis_XI(61);Sedimentibacter(61);	Bacteria	Firmicutes	Clostridia	Clostridiales	Clostridiales_Incertae_Sedis_XI	Sedimentibacter
Otu00828	33	Bacteria(100);Firmicutes(100);Clostridia(100);Clostridiales(100);Clostridiaceae_1(100);Clostridiaceae_1_unclassified(91);	Bacteria	Firmicutes	Clostridia	Clostridiales	Clostridiaceae_1	Clostridiaceae_1_unclassified
Otu00829	32	Bacteria(100);"Proteobacteria"(100);Alphaproteobacteria(100);Rhizobiales(100);Rhizobiales_unclassified(100);Rhizobiales_unclassified(100);	Bacteria	"Proteobacteria"	Alphaproteobacteria	Rhizobiales	Rhizobiales_unclassified	Rhizobiales_unclassified
Otu00830	32	Bacteria(100);"Proteobacteria"(100);"Proteobacteria"_unclassified(100);"Proteobacteria"_unclassified(100);"Proteobacteria"_unclassified(100);"Proteobacteria"_unclassified(100);	Bacteria	"Proteobacteria"	"Proteobacteria"_unclassified	"Proteobacteria"_unclassified	"Proteobacteria"_unclassified	"Proteobacteria"_unclassified
Otu00831	32	Bacteria(100);"Bacteroidetes"(100);"Bacteroidia"(100);"Bacteroidales"(100);"Porphyromonadaceae"(100);Dysgonomonas(100);	Bacteria	"Bacteroidetes"	"Bacteroidia"	"Bacteroidales"	"Porphyromonadaceae"	Dysgonomonas
Otu00832	32	Bacteria(100);Firmicutes(100);Bacilli(100);Bacillales(100);Planococcaceae(94);Planococcaceae_incertae_sedis(88);	Bacteria	Firmicutes	Bacilli	Bacillales	Planococcaceae	Planococcaceae_incertae_sedis
Otu00833	32	Bacteria(100);"Bacteroidetes"(100);"Sphingobacteria"(100);"Sphingobacteriales"(100);Cytophagaceae(100);Dyadobacter(100);	Bacteria	"Bacteroidetes"	"Sphingobacteria"	"Sphingobacteriales"	Cytophagaceae	Dyadobacter
Otu00834	32	Bacteria(100);Firmicutes(100);Bacilli(100);Bacillales(100);Paenibacillaceae_1(100);Paenibacillaceae_1_unclassified(100);	Bacteria	Firmicutes	Bacilli	Bacillales	Paenibacillaceae_1	Paenibacillaceae_1_unclassified
Otu00835	32	Bacteria(100);Firmicutes(100);Clostridia(100);Clostridiales(100);Lachnospiraceae(79);Lachnospiraceae_unclassified(79);	Bacteria	Firmicutes	Clostridia	Clostridiales	Lachnospiraceae	Lachnospiraceae_unclassified
Otu00836	32	Bacteria(100);"Proteobacteria"(100);Alphaproteobacteria(100);Alphaproteobacteria_unclassified(100);Alphaproteobacteria_unclassified(100);Alphaproteobacteria_unclassified(100);	Bacteria	"Proteobacteria"	Alphaproteobacteria	Alphaproteobacteria_unclassified	Alphaproteobacteria_unclassified	Alphaproteobacteria_unclassified
Otu00837	32	Bacteria(100);"Proteobacteria"(100);Alphaproteobacteria(100);Rhizobiales(100);Rhizobiales_unclassified(91);Rhizobiales_unclassified(91);	Bacteria	"Proteobacteria"	Alphaproteobacteria	Rhizobiales	Rhizobiales_unclassified	Rhizobiales_unclassified
Otu00838	32	Bacteria(100);"Proteobacteria"(100);Alphaproteobacteria(100);Sphingomonadales(100);Erythrobacteraceae(88);Altererythrobacter(88);	Bacteria	"Proteobacteria"	Alphaproteobacteria	Sphingomonadales	Erythrobacteraceae	Altererythrobacter
Otu00839	32	Bacteria(100);"Proteobacteria"(100);Alphaproteobacteria(100);Rhizobiales(100);Rhizobiales_unclassified(100);Rhizobiales_unclassified(100);	Bacteria	"Proteobacteria"	Alphaproteobacteria	Rhizobiales	Rhizobiales_unclassified	Rhizobiales_unclassified
Otu00840	32	Bacteria(100);Firmicutes(100);Erysipelotrichia(100);Erysipelotrichales(100);Erysipelotrichaceae(100);Erysipelotrichaceae_unclassified(100);	Bacteria	Firmicutes	Erysipelotrichia	Erysipelotrichales	Erysipelotrichaceae	Erysipelotrichaceae_unclassified
Otu00841	32	Bacteria(100);"Proteobacteria"(100);Gammaproteobacteria(100);Xanthomonadales(100);Xanthomonadaceae(100);Xanthomonadaceae_unclassified(79);	Bacteria	"Proteobacteria"	Gammaproteobacteria	Xanthomonadales	Xanthomonadaceae	Xanthomonadaceae_unclassified
Otu00842	32	Bacteria(100);"Bacteroidetes"(100);"Bacteroidia"(100);"Bacteroidales"(100);"Porphyromonadaceae"(100);Dysgonomonas(100);	Bacteria	"Bacteroidetes"	"Bacteroidia"	"Bacteroidales"	"Porphyromonadaceae"	Dysgonomonas
Otu00843	32	Bacteria(100);"Bacteroidetes"(100);"Bacteroidia"(100);"Bacteroidales"(100);"Porphyromonadaceae"(100);Dysgonomonas(100);	Bacteria	"Bacteroidetes"	"Bacteroidia"	"Bacteroidales"	"Porphyromonadaceae"	Dysgonomonas
Otu00844	32	Bacteria(100);"Bacteroidetes"(100);Flavobacteria(100);"Flavobacteriales"(100);Cryomorphaceae(100);Fluviicola(100);	Bacteria	"Bacteroidetes"	Flavobacteria	"Flavobacteriales"	Cryomorphaceae	Fluviicola
Otu00845	32	Bacteria(100);"Actinobacteria"(100);Actinobacteria(100);Solirubrobacterales(100);Solirubrobacterales_unclassified(97);Solirubrobacterales_unclassified(97);	Bacteria	"Actinobacteria"	Actinobacteria	Solirubrobacterales	Solirubrobacterales_unclassified	Solirubrobacterales_unclassified
Otu00846	32	Bacteria(100);Firmicutes(100);Bacilli(100);Bacillales(100);Paenibacillaceae_1(100);Paenibacillus(100);	Bacteria	Firmicutes	Bacilli	Bacillales	Paenibacillaceae_1	Paenibacillus
Otu00847	31	Bacteria(100);"Proteobacteria"(100);Deltaproteobacteria(100);Myxococcales(100);Myxococcaceae(100);Myxococcus(100);	Bacteria	"Proteobacteria"	Deltaproteobacteria	Myxococcales	Myxococcaceae	Myxococcus
Otu00848	31	Bacteria(100);"Proteobacteria"(100);Alphaproteobacteria(100);Alphaproteobacteria_unclassified(100);Alphaproteobacteria_unclassified(100);Alphaproteobacteria_unclassified(100);	Bacteria	"Proteobacteria"	Alphaproteobacteria	Alphaproteobacteria_unclassified	Alphaproteobacteria_unclassified	Alphaproteobacteria_unclassified
Otu00849	31	Bacteria(100);"Proteobacteria"(100);Alphaproteobacteria(100);Caulobacterales(100);Caulobacteraceae(100);Caulobacteraceae_unclassified(88);	Bacteria	"Proteobacteria"	Alphaproteobacteria	Caulobacterales	Caulobacteraceae	Caulobacteraceae_unclassified
Otu00850	31	Bacteria(100);Firmicutes(100);Bacilli(100);Bacilli_unclassified(100);Bacilli_unclassified(100);Bacilli_unclassified(100);	Bacteria	Firmicutes	Bacilli	Bacilli_unclassified	Bacilli_unclassified	Bacilli_unclassified
Otu00851	31	Bacteria(100);Firmicutes(100);Clostridia(100);Clostridiales(100);Clostridiales_unclassified(100);Clostridiales_unclassified(100);	Bacteria	Firmicutes	Clostridia	Clostridiales	Clostridiales_unclassified	Clostridiales_unclassified
Otu00852	31	Bacteria(100);"Bacteroidetes"(100);"Bacteroidia"(100);"Bacteroidales"(100);"Porphyromonadaceae"(100);Dysgonomonas(100);	Bacteria	"Bacteroidetes"	"Bacteroidia"	"Bacteroidales"	"Porphyromonadaceae"	Dysgonomonas
Otu00853	31	Bacteria(100);"Proteobacteria"(100);"Proteobacteria"_unclassified(100);"Proteobacteria"_unclassified(100);"Proteobacteria"_unclassified(100);"Proteobacteria"_unclassified(100);	Bacteria	"Proteobacteria"	"Proteobacteria"_unclassified	"Proteobacteria"_unclassified	"Proteobacteria"_unclassified	"Proteobacteria"_unclassified
Otu00854	31	Bacteria(100);"Planctomycetes"(100);"Planctomycetacia"(100);Planctomycetales(100);Planctomycetaceae(100);Planctomycetaceae_unclassified(62);	Bacteria	"Planctomycetes"	"Planctomycetacia"	Planctomycetales	Planctomycetaceae	Planctomycetaceae_unclassified
Otu00855	31	Bacteria(100);"Proteobacteria"(100);Gammaproteobacteria(100);Xanthomonadales(100);Xanthomonadaceae(100);Stenotrophomonas(97);	Bacteria	"Proteobacteria"	Gammaproteobacteria	Xanthomonadales	Xanthomonadaceae	Stenotrophomonas
Otu00856	31	Bacteria(100);Firmicutes(100);Clostridia(100);Clostridiales(100);Lachnospiraceae(100);Cellulosilyticum(97);	Bacteria	Firmicutes	Clostridia	Clostridiales	Lachnospiraceae	Cellulosilyticum
Otu00857	30	Bacteria(100);"Actinobacteria"(100);Actinobacteria(100);Actinomycetales(100);Dietziaceae(97);Dietzia(97);	Bacteria	"Actinobacteria"	Actinobacteria	Actinomycetales	Dietziaceae	Dietzia
Otu00858	30	Bacteria(100);Firmicutes(100);Firmicutes_unclassified(100);Firmicutes_unclassified(100);Firmicutes_unclassified(100);Firmicutes_unclassified(100);	Bacteria	Firmicutes	Firmicutes_unclassified	Firmicutes_unclassified	Firmicutes_unclassified	Firmicutes_unclassified
Otu00859	30	Bacteria(100);"Bacteroidetes"(100);"Sphingobacteria"(100);"Sphingobacteriales"(100);Cytophagaceae(100);Cytophagaceae_unclassified(100);	Bacteria	"Bacteroidetes"	"Sphingobacteria"	"Sphingobacteriales"	Cytophagaceae	Cytophagaceae_unclassified
Otu00860	30	Bacteria(100);Firmicutes(100);Clostridia(100);Clostridiales(100);Lachnospiraceae(100);Lachnospiraceae_unclassified(100);	Bacteria	Firmicutes	Clostridia	Clostridiales	Lachnospiraceae	Lachnospiraceae_unclassified
Otu00861	30	Bacteria(100);"Proteobacteria"(100);Betaproteobacteria(100);Burkholderiales(100);Burkholderiales_unclassified(57);Burkholderiales_unclassified(57);	Bacteria	"Proteobacteria"	Betaproteobacteria	Burkholderiales	Burkholderiales_unclassified	Burkholderiales_unclassified
Otu00862	30	Bacteria(100);"Bacteroidetes"(100);"Bacteroidia"(100);"Bacteroidales"(100);"Porphyromonadaceae"(100);Dysgonomonas(100);	Bacteria	"Bacteroidetes"	"Bacteroidia"	"Bacteroidales"	"Porphyromonadaceae"	Dysgonomonas
Otu00863	30	Bacteria(100);"Acidobacteria"(100);Acidobacteria_Gp6(100);Acidobacteria_Gp6_order_incertae_sedis(100);Acidobacteria_Gp6_family_incertae_sedis(100);Gp6(100);	Bacteria	"Acidobacteria"	Acidobacteria_Gp6	Acidobacteria_Gp6_order_incertae_sedis	Acidobacteria_Gp6_family_incertae_sedis	Gp6
Otu00864	30	Bacteria(100);"Proteobacteria"(100);Alphaproteobacteria(100);Rhizobiales(100);Xanthobacteraceae(100);Xanthobacteraceae_unclassified(100);	Bacteria	"Proteobacteria"	Alphaproteobacteria	Rhizobiales	Xanthobacteraceae	Xanthobacteraceae_unclassified
Otu00865	30	Bacteria(100);"Planctomycetes"(100);"Planctomycetacia"(100);Planctomycetales(100);Planctomycetaceae(100);Planctomycetaceae_unclassified(100);	Bacteria	"Planctomycetes"	"Planctomycetacia"	Planctomycetales	Planctomycetaceae	Planctomycetaceae_unclassified
Otu00866	30	Bacteria(100);"Actinobacteria"(100);Actinobacteria(100);Actinomycetales(100);Nocardioidaceae(100);Nocardioides(100);	Bacteria	"Actinobacteria"	Actinobacteria	Actinomycetales	Nocardioidaceae	Nocardioides
Otu00867	30	Bacteria(100);"Bacteroidetes"(100);"Bacteroidia"(100);"Bacteroidales"(100);"Porphyromonadaceae"(100);Proteiniphilum(94);	Bacteria	"Bacteroidetes"	"Bacteroidia"	"Bacteroidales"	"Porphyromonadaceae"	Proteiniphilum
Otu00868	30	Bacteria(100);"Bacteroidetes"(100);"Bacteroidia"(100);"Bacteroidales"(100);"Porphyromonadaceae"(100);Dysgonomonas(100);	Bacteria	"Bacteroidetes"	"Bacteroidia"	"Bacteroidales"	"Porphyromonadaceae"	Dysgonomonas
Otu00869	30	Bacteria(100);"Actinobacteria"(100);Actinobacteria(100);Actinomycetales(100);Streptosporangiaceae(100);Streptosporangiaceae_unclassified(74);	Bacteria	"Actinobacteria"	Actinobacteria	Actinomycetales	Streptosporangiaceae	Streptosporangiaceae_unclassified
Otu00870	30	Bacteria(100);Firmicutes(100);Bacilli(100);Bacilli_unclassified(100);Bacilli_unclassified(100);Bacilli_unclassified(100);	Bacteria	Firmicutes	Bacilli	Bacilli_unclassified	Bacilli_unclassified	Bacilli_unclassified
Otu00871	30	Bacteria(100);"Proteobacteria"(100);Alphaproteobacteria(100);Sphingomonadales(100);Sphingomonadaceae(84);Novosphingobium(84);	Bacteria	"Proteobacteria"	Alphaproteobacteria	Sphingomonadales	Sphingomonadaceae	Novosphingobium
Otu00872	30	Bacteria(100);"Bacteroidetes"(100);Flavobacteria(100);"Flavobacteriales"(100);Flavobacteriaceae(100);Flavobacteriaceae_unclassified(100);	Bacteria	"Bacteroidetes"	Flavobacteria	"Flavobacteriales"	Flavobacteriaceae	Flavobacteriaceae_unclassified
Otu00873	30	Bacteria(100);"Bacteroidetes"(100);"Bacteroidia"(100);"Bacteroidales"(100);"Marinilabiaceae"(100);Alkaliflexus(100);	Bacteria	"Bacteroidetes"	"Bacteroidia"	"Bacteroidales"	"Marinilabiaceae"	Alkaliflexus
Otu00874	29	Bacteria(100);"Bacteroidetes"(100);"Sphingobacteria"(100);"Sphingobacteriales"(100);Sphingobacteriaceae(100);Sphingobacterium(100);	Bacteria	"Bacteroidetes"	"Sphingobacteria"	"Sphingobacteriales"	Sphingobacteriaceae	Sphingobacterium
Otu00875	29	Bacteria(100);"Bacteroidetes"(100);"Bacteroidia"(100);"Bacteroidales"(100);"Porphyromonadaceae"(100);"Porphyromonadaceae"_unclassified(100);	Bacteria	"Bacteroidetes"	"Bacteroidia"	"Bacteroidales"	"Porphyromonadaceae"	"Porphyromonadaceae"_unclassified
Otu00876	29	Bacteria(100);"Bacteroidetes"(100);"Sphingobacteria"(100);"Sphingobacteriales"(100);Chitinophagaceae(100);Chitinophagaceae_unclassified(100);	Bacteria	"Bacteroidetes"	"Sphingobacteria"	"Sphingobacteriales"	Chitinophagaceae	Chitinophagaceae_unclassified
Otu00877	29	Bacteria(100);Firmicutes(100);Erysipelotrichia(100);Erysipelotrichales(100);Erysipelotrichaceae(100);Erysipelotrichaceae_unclassified(100);	Bacteria	Firmicutes	Erysipelotrichia	Erysipelotrichales	Erysipelotrichaceae	Erysipelotrichaceae_unclassified
Otu00878	29	Bacteria(100);"Proteobacteria"(100);Gammaproteobacteria(100);Pseudomonadales(100);Moraxellaceae(100);Acinetobacter(100);	Bacteria	"Proteobacteria"	Gammaproteobacteria	Pseudomonadales	Moraxellaceae	Acinetobacter
Otu00879	29	Bacteria(100);Firmicutes(100);Clostridia(100);Clostridiales(100);Clostridiales_unclassified(66);Clostridiales_unclassified(66);	Bacteria	Firmicutes	Clostridia	Clostridiales	Clostridiales_unclassified	Clostridiales_unclassified
Otu00880	29	Bacteria(100);"Proteobacteria"(100);Epsilonproteobacteria(100);Campylobacterales(100);Campylobacteraceae(100);Arcobacter(100);	Bacteria	"Proteobacteria"	Epsilonproteobacteria	Campylobacterales	Campylobacteraceae	Arcobacter
Otu00881	29	Bacteria(100);"Bacteroidetes"(100);"Bacteroidia"(100);"Bacteroidales"(100);"Porphyromonadaceae"(100);Dysgonomonas(97);	Bacteria	"Bacteroidetes"	"Bacteroidia"	"Bacteroidales"	"Porphyromonadaceae"	Dysgonomonas
Otu00882	29	Bacteria(100);"Bacteroidetes"(100);"Bacteroidetes"_unclassified(100);"Bacteroidetes"_unclassified(100);"Bacteroidetes"_unclassified(100);"Bacteroidetes"_unclassified(100);	Bacteria	"Bacteroidetes"	"Bacteroidetes"_unclassified	"Bacteroidetes"_unclassified	"Bacteroidetes"_unclassified	"Bacteroidetes"_unclassified
Otu00883	29	Bacteria(100);Bacteria_unclassified(100);Bacteria_unclassified(100);Bacteria_unclassified(100);Bacteria_unclassified(100);Bacteria_unclassified(100);	Bacteria	Bacteria_unclassified	Bacteria_unclassified	Bacteria_unclassified	Bacteria_unclassified	Bacteria_unclassified
Otu00884	29	Bacteria(100);"Bacteroidetes"(100);"Bacteroidia"(100);"Bacteroidales"(100);"Porphyromonadaceae"(100);"Porphyromonadaceae"_unclassified(87);	Bacteria	"Bacteroidetes"	"Bacteroidia"	"Bacteroidales"	"Porphyromonadaceae"	"Porphyromonadaceae"_unclassified
Otu00885	29	Bacteria(100);"Proteobacteria"(100);Alphaproteobacteria(100);Rhizobiales(100);Hyphomicrobiaceae(100);Devosia(100);	Bacteria	"Proteobacteria"	Alphaproteobacteria	Rhizobiales	Hyphomicrobiaceae	Devosia
Otu00886	29	Bacteria(100);Bacteria_unclassified(100);Bacteria_unclassified(100);Bacteria_unclassified(100);Bacteria_unclassified(100);Bacteria_unclassified(100);	Bacteria	Bacteria_unclassified	Bacteria_unclassified	Bacteria_unclassified	Bacteria_unclassified	Bacteria_unclassified
Otu00887	29	Bacteria(100);"Proteobacteria"(100);Gammaproteobacteria(100);Pseudomonadales(100);Moraxellaceae(100);Acinetobacter(100);	Bacteria	"Proteobacteria"	Gammaproteobacteria	Pseudomonadales	Moraxellaceae	Acinetobacter
Otu00888	29	Bacteria(100);Bacteria_unclassified(100);Bacteria_unclassified(100);Bacteria_unclassified(100);Bacteria_unclassified(100);Bacteria_unclassified(100);	Bacteria	Bacteria_unclassified	Bacteria_unclassified	Bacteria_unclassified	Bacteria_unclassified	Bacteria_unclassified
Otu00889	29	Bacteria(100);Firmicutes(100);Negativicutes(100);Selenomonadales(100);Veillonellaceae(100);Veillonellaceae_unclassified(100);	Bacteria	Firmicutes	Negativicutes	Selenomonadales	Veillonellaceae	Veillonellaceae_unclassified
Otu00890	29	Bacteria(100);"Proteobacteria"(100);Betaproteobacteria(100);Neisseriales(100);Neisseriaceae(100);Neisseriaceae_unclassified(100);	Bacteria	"Proteobacteria"	Betaproteobacteria	Neisseriales	Neisseriaceae	Neisseriaceae_unclassified
Otu00891	29	Bacteria(100);"Proteobacteria"(100);Alphaproteobacteria(100);Alphaproteobacteria_unclassified(100);Alphaproteobacteria_unclassified(100);Alphaproteobacteria_unclassified(100);	Bacteria	"Proteobacteria"	Alphaproteobacteria	Alphaproteobacteria_unclassified	Alphaproteobacteria_unclassified	Alphaproteobacteria_unclassified
Otu00892	29	Bacteria(100);"Proteobacteria"(100);Deltaproteobacteria(100);Bdellovibrionales(100);Bacteriovoracaceae(100);Peredibacter(100);	Bacteria	"Proteobacteria"	Deltaproteobacteria	Bdellovibrionales	Bacteriovoracaceae	Peredibacter
Otu00893	29	Bacteria(100);Firmicutes(100);Firmicutes_unclassified(100);Firmicutes_unclassified(100);Firmicutes_unclassified(100);Firmicutes_unclassified(100);	Bacteria	Firmicutes	Firmicutes_unclassified	Firmicutes_unclassified	Firmicutes_unclassified	Firmicutes_unclassified
Otu00894	29	Bacteria(100);"Proteobacteria"(100);Deltaproteobacteria(100);Deltaproteobacteria_unclassified(100);Deltaproteobacteria_unclassified(100);Deltaproteobacteria_unclassified(100);	Bacteria	"Proteobacteria"	Deltaproteobacteria	Deltaproteobacteria_unclassified	Deltaproteobacteria_unclassified	Deltaproteobacteria_unclassified
Otu00895	29	Bacteria(100);"Proteobacteria"(100);Deltaproteobacteria(100);Deltaproteobacteria_unclassified(100);Deltaproteobacteria_unclassified(100);Deltaproteobacteria_unclassified(100);	Bacteria	"Proteobacteria"	Deltaproteobacteria	Deltaproteobacteria_unclassified	Deltaproteobacteria_unclassified	Deltaproteobacteria_unclassified
Otu00896	29	Bacteria(100);Firmicutes(100);Clostridia(100);Clostridiales(100);Lachnospiraceae(100);Lachnospiraceae_unclassified(100);	Bacteria	Firmicutes	Clostridia	Clostridiales	Lachnospiraceae	Lachnospiraceae_unclassified
Otu00897	29	Bacteria(100);Firmicutes(100);Clostridia(100);Clostridiales(100);Clostridiales_unclassified(100);Clostridiales_unclassified(100);	Bacteria	Firmicutes	Clostridia	Clostridiales	Clostridiales_unclassified	Clostridiales_unclassified
Otu00898	29	Bacteria(100);Firmicutes(100);Clostridia(100);Clostridiales(100);Lachnospiraceae(100);Lachnospiraceae_unclassified(100);	Bacteria	Firmicutes	Clostridia	Clostridiales	Lachnospiraceae	Lachnospiraceae_unclassified
Otu00899	29	Bacteria(100);"Proteobacteria"(100);Gammaproteobacteria(100);Xanthomonadales(100);Xanthomonadaceae(100);Xanthomonadaceae_unclassified(100);	Bacteria	"Proteobacteria"	Gammaproteobacteria	Xanthomonadales	Xanthomonadaceae	Xanthomonadaceae_unclassified
Otu00900	28	Bacteria(100);"Bacteroidetes"(100);"Bacteroidia"(100);"Bacteroidales"(100);"Porphyromonadaceae"(100);Dysgonomonas(100);	Bacteria	"Bacteroidetes"	"Bacteroidia"	"Bacteroidales"	"Porphyromonadaceae"	Dysgonomonas
Otu00901	28	Bacteria(100);Firmicutes(100);Clostridia(100);Clostridiales(100);Ruminococcaceae(100);Ruminococcaceae_unclassified(100);	Bacteria	Firmicutes	Clostridia	Clostridiales	Ruminococcaceae	Ruminococcaceae_unclassified
Otu00902	28	Bacteria(100);"Bacteroidetes"(100);"Bacteroidetes"_unclassified(100);"Bacteroidetes"_unclassified(100);"Bacteroidetes"_unclassified(100);"Bacteroidetes"_unclassified(100);	Bacteria	"Bacteroidetes"	"Bacteroidetes"_unclassified	"Bacteroidetes"_unclassified	"Bacteroidetes"_unclassified	"Bacteroidetes"_unclassified
Otu00903	28	Bacteria(100);Firmicutes(100);Clostridia(100);Clostridiales(100);Lachnospiraceae(100);Clostridium_XlVb(97);	Bacteria	Firmicutes	Clostridia	Clostridiales	Lachnospiraceae	Clostridium_XlVb
Otu00904	28	Bacteria(100);"Bacteroidetes"(100);Flavobacteria(100);"Flavobacteriales"(100);Flavobacteriaceae(100);Flavobacteriaceae_unclassified(58);	Bacteria	"Bacteroidetes"	Flavobacteria	"Flavobacteriales"	Flavobacteriaceae	Flavobacteriaceae_unclassified
Otu00905	28	Bacteria(100);Bacteria_unclassified(100);Bacteria_unclassified(100);Bacteria_unclassified(100);Bacteria_unclassified(100);Bacteria_unclassified(100);	Bacteria	Bacteria_unclassified	Bacteria_unclassified	Bacteria_unclassified	Bacteria_unclassified	Bacteria_unclassified
Otu00906	28	Bacteria(100);"Bacteroidetes"(100);"Bacteroidia"(100);"Bacteroidales"(100);"Porphyromonadaceae"(100);Dysgonomonas(100);	Bacteria	"Bacteroidetes"	"Bacteroidia"	"Bacteroidales"	"Porphyromonadaceae"	Dysgonomonas
Otu00907	28	Bacteria(100);"Proteobacteria"(100);Alphaproteobacteria(100);Rhizobiales(100);Methylobacteriaceae(100);Methylobacterium(100);	Bacteria	"Proteobacteria"	Alphaproteobacteria	Rhizobiales	Methylobacteriaceae	Methylobacterium
Otu00908	28	Bacteria(100);"Proteobacteria"(100);Alphaproteobacteria(100);Sphingomonadales(100);Sphingomonadaceae(100);Sphingomonas(100);	Bacteria	"Proteobacteria"	Alphaproteobacteria	Sphingomonadales	Sphingomonadaceae	Sphingomonas
Otu00909	28	Bacteria(100);Firmicutes(100);Bacilli(100);Bacilli_unclassified(100);Bacilli_unclassified(100);Bacilli_unclassified(100);	Bacteria	Firmicutes	Bacilli	Bacilli_unclassified	Bacilli_unclassified	Bacilli_unclassified
Otu00910	28	Bacteria(100);"Actinobacteria"(100);Actinobacteria(100);Actinomycetales(100);Micromonosporaceae(100);Dactylosporangium(100);	Bacteria	"Actinobacteria"	Actinobacteria	Actinomycetales	Micromonosporaceae	Dactylosporangium
Otu00911	28	Bacteria(100);"Bacteroidetes"(100);"Sphingobacteria"(100);"Sphingobacteriales"(100);Chitinophagaceae(100);Chitinophagaceae_unclassified(100);	Bacteria	"Bacteroidetes"	"Sphingobacteria"	"Sphingobacteriales"	Chitinophagaceae	Chitinophagaceae_unclassified
Otu00912	28	Bacteria(100);Firmicutes(100);Clostridia(100);Clostridiales(100);Lachnospiraceae(100);Lachnospiraceae_unclassified(86);	Bacteria	Firmicutes	Clostridia	Clostridiales	Lachnospiraceae	Lachnospiraceae_unclassified
Otu00913	28	Bacteria(100);Firmicutes(100);Clostridia(100);Clostridiales(100);Incertae_Sedis_XI(100);Anaerosphaera(100);	Bacteria	Firmicutes	Clostridia	Clostridiales	Incertae_Sedis_XI	Anaerosphaera
Otu00914	27	Bacteria(100);Bacteria_unclassified(100);Bacteria_unclassified(100);Bacteria_unclassified(100);Bacteria_unclassified(100);Bacteria_unclassified(100);	Bacteria	Bacteria_unclassified	Bacteria_unclassified	Bacteria_unclassified	Bacteria_unclassified	Bacteria_unclassified
Otu00915	27	Bacteria(100);"Proteobacteria"(100);Alphaproteobacteria(100);Sphingomonadales(100);Sphingomonadaceae(100);Sphingobium(97);	Bacteria	"Proteobacteria"	Alphaproteobacteria	Sphingomonadales	Sphingomonadaceae	Sphingobium
Otu00916	27	Bacteria(100);"Actinobacteria"(100);Actinobacteria(100);Actinomycetales(100);Nocardioidaceae(100);Nocardioides(86);	Bacteria	"Actinobacteria"	Actinobacteria	Actinomycetales	Nocardioidaceae	Nocardioides
Otu00917	27	Bacteria(100);"Bacteroidetes"(100);"Sphingobacteria"(100);"Sphingobacteriales"(100);Sphingobacteriaceae(100);Sphingobacterium(100);	Bacteria	"Bacteroidetes"	"Sphingobacteria"	"Sphingobacteriales"	Sphingobacteriaceae	Sphingobacterium
Otu00918	27	Bacteria(100);"Bacteroidetes"(100);"Sphingobacteria"(100);"Sphingobacteriales"(100);Chitinophagaceae(100);Chitinophagaceae_unclassified(100);	Bacteria	"Bacteroidetes"	"Sphingobacteria"	"Sphingobacteriales"	Chitinophagaceae	Chitinophagaceae_unclassified
Otu00919	27	Bacteria(100);Firmicutes(100);Clostridia(100);Clostridiales(100);Peptostreptococcaceae(100);Peptostreptococcaceae_unclassified(100);	Bacteria	Firmicutes	Clostridia	Clostridiales	Peptostreptococcaceae	Peptostreptococcaceae_unclassified
Otu00920	27	Bacteria(100);"Planctomycetes"(100);"Planctomycetacia"(100);Planctomycetales(100);Planctomycetaceae(100);Planctomycetaceae_unclassified(100);	Bacteria	"Planctomycetes"	"Planctomycetacia"	Planctomycetales	Planctomycetaceae	Planctomycetaceae_unclassified
Otu00921	27	Bacteria(100);"Proteobacteria"(100);Alphaproteobacteria(100);Rhizobiales(100);Rhizobiales_unclassified(100);Rhizobiales_unclassified(100);	Bacteria	"Proteobacteria"	Alphaproteobacteria	Rhizobiales	Rhizobiales_unclassified	Rhizobiales_unclassified
Otu00922	27	Bacteria(100);"Proteobacteria"(100);Gammaproteobacteria(100);Chromatiales(100);Chromatiaceae(100);Rheinheimera(100);	Bacteria	"Proteobacteria"	Gammaproteobacteria	Chromatiales	Chromatiaceae	Rheinheimera
Otu00923	27	Bacteria(100);"Proteobacteria"(100);Betaproteobacteria(100);Rhodocyclales(100);Rhodocyclaceae(100);Rhodocyclaceae_unclassified(93);	Bacteria	"Proteobacteria"	Betaproteobacteria	Rhodocyclales	Rhodocyclaceae	Rhodocyclaceae_unclassified
Otu00924	27	Bacteria(100);"Bacteroidetes"(100);"Sphingobacteria"(100);"Sphingobacteriales"(100);Sphingobacteriaceae(100);Sphingobacteriaceae_unclassified(100);	Bacteria	"Bacteroidetes"	"Sphingobacteria"	"Sphingobacteriales"	Sphingobacteriaceae	Sphingobacteriaceae_unclassified
Otu00925	27	Bacteria(100);"Proteobacteria"(100);Betaproteobacteria(100);Betaproteobacteria_unclassified(100);Betaproteobacteria_unclassified(100);Betaproteobacteria_unclassified(100);	Bacteria	"Proteobacteria"	Betaproteobacteria	Betaproteobacteria_unclassified	Betaproteobacteria_unclassified	Betaproteobacteria_unclassified
Otu00926	27	Bacteria(100);Firmicutes(100);Clostridia(100);Clostridiales(100);Lachnospiraceae(97);Clostridium_XlVa(86);	Bacteria	Firmicutes	Clostridia	Clostridiales	Lachnospiraceae	Clostridium_XlVa
Otu00927	27	Bacteria(100);"Bacteroidetes"(100);"Sphingobacteria"(100);"Sphingobacteriales"(100);Sphingobacteriaceae(100);Sphingobacterium(100);	Bacteria	"Bacteroidetes"	"Sphingobacteria"	"Sphingobacteriales"	Sphingobacteriaceae	Sphingobacterium
Otu00928	27	Bacteria(100);"Proteobacteria"(100);Betaproteobacteria(100);Betaproteobacteria_unclassified(100);Betaproteobacteria_unclassified(100);Betaproteobacteria_unclassified(100);	Bacteria	"Proteobacteria"	Betaproteobacteria	Betaproteobacteria_unclassified	Betaproteobacteria_unclassified	Betaproteobacteria_unclassified
Otu00929	27	Bacteria(100);Firmicutes(100);Clostridia(100);Clostridiales(100);Lachnospiraceae(97);Clostridium_XlVb(89);	Bacteria	Firmicutes	Clostridia	Clostridiales	Lachnospiraceae	Clostridium_XlVb
Otu00930	27	Bacteria(100);"Proteobacteria"(100);Alphaproteobacteria(100);Rhizobiales(100);Brucellaceae(100);Brucellaceae_unclassified(100);	Bacteria	"Proteobacteria"	Alphaproteobacteria	Rhizobiales	Brucellaceae	Brucellaceae_unclassified
Otu00931	27	Bacteria(100);"Chlamydiae"(100);Chlamydiae(100);Chlamydiales(100);Parachlamydiaceae(100);Parachlamydia(100);	Bacteria	"Chlamydiae"	Chlamydiae	Chlamydiales	Parachlamydiaceae	Parachlamydia
Otu00932	27	Bacteria(100);Bacteria_unclassified(100);Bacteria_unclassified(100);Bacteria_unclassified(100);Bacteria_unclassified(100);Bacteria_unclassified(100);	Bacteria	Bacteria_unclassified	Bacteria_unclassified	Bacteria_unclassified	Bacteria_unclassified	Bacteria_unclassified
Otu00933	27	Bacteria(100);"Proteobacteria"(100);Alphaproteobacteria(100);Rhizobiales(100);Phyllobacteriaceae(82);Phyllobacteriaceae_unclassified(78);	Bacteria	"Proteobacteria"	Alphaproteobacteria	Rhizobiales	Phyllobacteriaceae	Phyllobacteriaceae_unclassified
Otu00934	27	Bacteria(100);"Actinobacteria"(100);Actinobacteria(100);Coriobacteriales(100);Coriobacteriaceae(100);Coriobacteriaceae_unclassified(86);	Bacteria	"Actinobacteria"	Actinobacteria	Coriobacteriales	Coriobacteriaceae	Coriobacteriaceae_unclassified
Otu00935	26	Bacteria(100);Firmicutes(100);Clostridia(100);Clostridiales(100);Clostridiales_unclassified(100);Clostridiales_unclassified(100);	Bacteria	Firmicutes	Clostridia	Clostridiales	Clostridiales_unclassified	Clostridiales_unclassified
Otu00936	26	Bacteria(100);Firmicutes(100);Clostridia(100);Clostridiales(100);Lachnospiraceae(97);Lachnospiraceae_unclassified(85);	Bacteria	Firmicutes	Clostridia	Clostridiales	Lachnospiraceae	Lachnospiraceae_unclassified
Otu00937	26	Bacteria(100);"Bacteroidetes"(100);"Sphingobacteria"(100);"Sphingobacteriales"(100);Sphingobacteriaceae(100);Sphingobacterium(100);	Bacteria	"Bacteroidetes"	"Sphingobacteria"	"Sphingobacteriales"	Sphingobacteriaceae	Sphingobacterium
Otu00938	26	Bacteria(100);"Actinobacteria"(100);Actinobacteria(100);Actinomycetales(100);Dermabacteraceae(100);Brachybacterium(89);	Bacteria	"Actinobacteria"	Actinobacteria	Actinomycetales	Dermabacteraceae	Brachybacterium
Otu00939	26	Bacteria(100);Firmicutes(100);Firmicutes_unclassified(100);Firmicutes_unclassified(100);Firmicutes_unclassified(100);Firmicutes_unclassified(100);	Bacteria	Firmicutes	Firmicutes_unclassified	Firmicutes_unclassified	Firmicutes_unclassified	Firmicutes_unclassified
Otu00940	26	Bacteria(100);"Actinobacteria"(100);Actinobacteria(100);Actinomycetales(100);Actinomycetales_unclassified(93);Actinomycetales_unclassified(93);	Bacteria	"Actinobacteria"	Actinobacteria	Actinomycetales	Actinomycetales_unclassified	Actinomycetales_unclassified
Otu00941	26	Bacteria(100);Firmicutes(100);Clostridia(100);Clostridiales(100);Ruminococcaceae(100);Ruminococcaceae_unclassified(100);	Bacteria	Firmicutes	Clostridia	Clostridiales	Ruminococcaceae	Ruminococcaceae_unclassified
Otu00942	26	Bacteria(100);"Actinobacteria"(100);Actinobacteria(100);Actinobacteria_unclassified(100);Actinobacteria_unclassified(100);Actinobacteria_unclassified(100);	Bacteria	"Actinobacteria"	Actinobacteria	Actinobacteria_unclassified	Actinobacteria_unclassified	Actinobacteria_unclassified
Otu00943	26	Bacteria(100);"Bacteroidetes"(100);"Sphingobacteria"(100);"Sphingobacteriales"(100);"Cyclobacteriaceae"(93);"Cyclobacteriaceae"_unclassified(93);	Bacteria	"Bacteroidetes"	"Sphingobacteria"	"Sphingobacteriales"	"Cyclobacteriaceae"	"Cyclobacteriaceae"_unclassified
Otu00944	26	Bacteria(100);Firmicutes(100);Clostridia(100);Clostridiales(100);Lachnospiraceae(100);Clostridium_XlVb(100);	Bacteria	Firmicutes	Clostridia	Clostridiales	Lachnospiraceae	Clostridium_XlVb
Otu00945	26	Bacteria(100);"Bacteroidetes"(100);"Sphingobacteria"(100);"Sphingobacteriales"(100);Chitinophagaceae(100);Chitinophaga(100);	Bacteria	"Bacteroidetes"	"Sphingobacteria"	"Sphingobacteriales"	Chitinophagaceae	Chitinophaga
Otu00946	26	Bacteria(100);"Proteobacteria"(100);Alphaproteobacteria(100);Rhizobiales(100);Rhizobiales_unclassified(89);Rhizobiales_unclassified(89);	Bacteria	"Proteobacteria"	Alphaproteobacteria	Rhizobiales	Rhizobiales_unclassified	Rhizobiales_unclassified
Otu00947	26	Bacteria(100);"Planctomycetes"(100);"Planctomycetacia"(100);Planctomycetales(100);Planctomycetaceae(100);Blastopirellula(97);	Bacteria	"Planctomycetes"	"Planctomycetacia"	Planctomycetales	Planctomycetaceae	Blastopirellula
Otu00948	26	Bacteria(100);"Bacteroidetes"(100);"Bacteroidetes"_incertae_sedis_class_incertae_sedis(100);"Bacteroidetes"_incertae_sedis_order_incertae_sedis(100);"Bacteroidetes"_incertae_sedis_family_incertae_sedis(100);Ohtaekwangia(100);	Bacteria	"Bacteroidetes"	"Bacteroidetes"_incertae_sedis_class_incertae_sedis	"Bacteroidetes"_incertae_sedis_order_incertae_sedis	"Bacteroidetes"_incertae_sedis_family_incertae_sedis	Ohtaekwangia
Otu00949	26	Bacteria(100);"Proteobacteria"(100);Gammaproteobacteria(100);Legionellales(100);Legionellaceae(100);Legionella(100);	Bacteria	"Proteobacteria"	Gammaproteobacteria	Legionellales	Legionellaceae	Legionella
Otu00950	26	Bacteria(100);"Proteobacteria"(100);Gammaproteobacteria(100);Pasteurellales(100);Pasteurellaceae(100);Pasteurellaceae_unclassified(100);	Bacteria	"Proteobacteria"	Gammaproteobacteria	Pasteurellales	Pasteurellaceae	Pasteurellaceae_unclassified
Otu00951	26	Bacteria(100);Firmicutes(100);Clostridia(100);Clostridiales(100);Clostridiales_unclassified(100);Clostridiales_unclassified(100);	Bacteria	Firmicutes	Clostridia	Clostridiales	Clostridiales_unclassified	Clostridiales_unclassified
Otu00952	26	Bacteria(100);Firmicutes(100);Bacilli(100);Bacillales(100);Bacillales_unclassified(89);Bacillales_unclassified(89);	Bacteria	Firmicutes	Bacilli	Bacillales	Bacillales_unclassified	Bacillales_unclassified
Otu00953	25	Bacteria(100);"Actinobacteria"(100);Actinobacteria(100);Actinomycetales(100);Actinomycetales_unclassified(61);Actinomycetales_unclassified(61);	Bacteria	"Actinobacteria"	Actinobacteria	Actinomycetales	Actinomycetales_unclassified	Actinomycetales_unclassified
Otu00954	25	Bacteria(100);"Proteobacteria"(100);Gammaproteobacteria(100);Pseudomonadales(100);Moraxellaceae(100);Acinetobacter(100);	Bacteria	"Proteobacteria"	Gammaproteobacteria	Pseudomonadales	Moraxellaceae	Acinetobacter
Otu00955	25	Bacteria(100);"Planctomycetes"(100);"Planctomycetacia"(100);Planctomycetales(100);Planctomycetaceae(100);Singulisphaera(100);	Bacteria	"Planctomycetes"	"Planctomycetacia"	Planctomycetales	Planctomycetaceae	Singulisphaera
Otu00956	25	Bacteria(100);"Bacteroidetes"(100);"Sphingobacteria"(100);"Sphingobacteriales"(100);"Cyclobacteriaceae"(100);"Cyclobacteriaceae"_unclassified(100);	Bacteria	"Bacteroidetes"	"Sphingobacteria"	"Sphingobacteriales"	"Cyclobacteriaceae"	"Cyclobacteriaceae"_unclassified
Otu00957	25	Bacteria(100);"Proteobacteria"(100);Gammaproteobacteria(100);Legionellales(100);Legionellaceae(100);Legionella(100);	Bacteria	"Proteobacteria"	Gammaproteobacteria	Legionellales	Legionellaceae	Legionella
Otu00958	25	Bacteria(100);Firmicutes(100);Bacilli(100);Bacilli_unclassified(100);Bacilli_unclassified(100);Bacilli_unclassified(100);	Bacteria	Firmicutes	Bacilli	Bacilli_unclassified	Bacilli_unclassified	Bacilli_unclassified
Otu00959	25	Bacteria(100);Firmicutes(100);Bacilli(100);Bacillales(100);Planococcaceae(100);Planococcaceae_unclassified(100);	Bacteria	Firmicutes	Bacilli	Bacillales	Planococcaceae	Planococcaceae_unclassified
Otu00960	25	Bacteria(100);"Proteobacteria"(100);Betaproteobacteria(100);Burkholderiales(100);Comamonadaceae(76);Comamonadaceae_unclassified(76);	Bacteria	"Proteobacteria"	Betaproteobacteria	Burkholderiales	Comamonadaceae	Comamonadaceae_unclassified
Otu00961	25	Bacteria(100);"Proteobacteria"(100);Alphaproteobacteria(100);Caulobacterales(100);Caulobacteraceae(100);Phenylobacterium(100);	Bacteria	"Proteobacteria"	Alphaproteobacteria	Caulobacterales	Caulobacteraceae	Phenylobacterium
Otu00962	25	Bacteria(100);"Bacteroidetes"(100);"Bacteroidia"(100);"Bacteroidales"(100);"Porphyromonadaceae"(100);Dysgonomonas(100);	Bacteria	"Bacteroidetes"	"Bacteroidia"	"Bacteroidales"	"Porphyromonadaceae"	Dysgonomonas
Otu00963	25	Bacteria(100);"Bacteroidetes"(100);Flavobacteria(100);"Flavobacteriales"(100);Flavobacteriaceae(100);Flavobacteriaceae_unclassified(88);	Bacteria	"Bacteroidetes"	Flavobacteria	"Flavobacteriales"	Flavobacteriaceae	Flavobacteriaceae_unclassified
Otu00964	25	Bacteria(100);"Bacteroidetes"(100);"Bacteroidetes"_unclassified(100);"Bacteroidetes"_unclassified(100);"Bacteroidetes"_unclassified(100);"Bacteroidetes"_unclassified(100);	Bacteria	"Bacteroidetes"	"Bacteroidetes"_unclassified	"Bacteroidetes"_unclassified	"Bacteroidetes"_unclassified	"Bacteroidetes"_unclassified
Otu00965	25	Bacteria(100);"Bacteroidetes"(100);"Bacteroidia"(100);"Bacteroidales"(100);"Porphyromonadaceae"(100);Dysgonomonas(100);	Bacteria	"Bacteroidetes"	"Bacteroidia"	"Bacteroidales"	"Porphyromonadaceae"	Dysgonomonas
Otu00966	25	Bacteria(100);"Actinobacteria"(100);Actinobacteria(100);Actinomycetales(100);Cellulomonadaceae(76);Cellulomonas(61);	Bacteria	"Actinobacteria"	Actinobacteria	Actinomycetales	Cellulomonadaceae	Cellulomonas
Otu00967	25	Bacteria(100);"Actinobacteria"(100);Actinobacteria(100);Actinomycetales(100);Microbacteriaceae(100);Microbacteriaceae_unclassified(100);	Bacteria	"Actinobacteria"	Actinobacteria	Actinomycetales	Microbacteriaceae	Microbacteriaceae_unclassified
Otu00968	25	Bacteria(100);Firmicutes(100);Clostridia(100);Clostridiales(100);Ruminococcaceae(56);Ruminococcaceae_unclassified(56);	Bacteria	Firmicutes	Clostridia	Clostridiales	Ruminococcaceae	Ruminococcaceae_unclassified
Otu00969	25	Bacteria(100);"Proteobacteria"(100);Alphaproteobacteria(100);Alphaproteobacteria_unclassified(100);Alphaproteobacteria_unclassified(100);Alphaproteobacteria_unclassified(100);	Bacteria	"Proteobacteria"	Alphaproteobacteria	Alphaproteobacteria_unclassified	Alphaproteobacteria_unclassified	Alphaproteobacteria_unclassified
Otu00970	25	Bacteria(100);"Proteobacteria"(100);Gammaproteobacteria(100);Pseudomonadales(100);Moraxellaceae(100);Acinetobacter(100);	Bacteria	"Proteobacteria"	Gammaproteobacteria	Pseudomonadales	Moraxellaceae	Acinetobacter
Otu00971	25	Bacteria(100);"Actinobacteria"(100);Actinobacteria(100);Actinomycetales(100);Nocardioidaceae(96);Nocardioidaceae_unclassified(80);	Bacteria	"Actinobacteria"	Actinobacteria	Actinomycetales	Nocardioidaceae	Nocardioidaceae_unclassified
Otu00972	24	Bacteria(100);"Proteobacteria"(100);"Proteobacteria"_unclassified(100);"Proteobacteria"_unclassified(100);"Proteobacteria"_unclassified(100);"Proteobacteria"_unclassified(100);	Bacteria	"Proteobacteria"	"Proteobacteria"_unclassified	"Proteobacteria"_unclassified	"Proteobacteria"_unclassified	"Proteobacteria"_unclassified
Otu00973	24	Bacteria(100);"Actinobacteria"(100);Actinobacteria(100);Actinomycetales(100);Microbacteriaceae(100);Microbacteriaceae_unclassified(100);	Bacteria	"Actinobacteria"	Actinobacteria	Actinomycetales	Microbacteriaceae	Microbacteriaceae_unclassified
Otu00974	24	Bacteria(100);"Actinobacteria"(100);Actinobacteria(100);Actinomycetales(100);Actinomycetales_unclassified(80);Actinomycetales_unclassified(80);	Bacteria	"Actinobacteria"	Actinobacteria	Actinomycetales	Actinomycetales_unclassified	Actinomycetales_unclassified
Otu00975	24	Bacteria(100);Firmicutes(100);Bacilli(100);Bacillales(100);Planococcaceae(92);Planococcaceae_unclassified(92);	Bacteria	Firmicutes	Bacilli	Bacillales	Planococcaceae	Planococcaceae_unclassified
Otu00976	24	Bacteria(100);Firmicutes(100);Clostridia(100);Clostridiales(100);Ruminococcaceae(100);Ruminococcaceae_unclassified(100);	Bacteria	Firmicutes	Clostridia	Clostridiales	Ruminococcaceae	Ruminococcaceae_unclassified
Otu00977	24	Bacteria(100);Firmicutes(100);Clostridia(100);Clostridiales(100);Clostridiales_unclassified(100);Clostridiales_unclassified(100);	Bacteria	Firmicutes	Clostridia	Clostridiales	Clostridiales_unclassified	Clostridiales_unclassified
Otu00978	24	Bacteria(100);"Actinobacteria"(100);Actinobacteria(100);Acidimicrobiales(100);Acidimicrobiaceae(100);Ilumatobacter(100);	Bacteria	"Actinobacteria"	Actinobacteria	Acidimicrobiales	Acidimicrobiaceae	Ilumatobacter
Otu00979	24	Bacteria(100);"Bacteroidetes"(100);Flavobacteria(100);"Flavobacteriales"(100);Flavobacteriaceae(100);Flavobacteriaceae_unclassified(100);	Bacteria	"Bacteroidetes"	Flavobacteria	"Flavobacteriales"	Flavobacteriaceae	Flavobacteriaceae_unclassified
Otu00980	24	Bacteria(100);Firmicutes(100);Clostridia(100);Clostridiales(100);Peptococcaceae_1(100);Desulfitobacterium(96);	Bacteria	Firmicutes	Clostridia	Clostridiales	Peptococcaceae_1	Desulfitobacterium
Otu00981	24	Bacteria(100);"Proteobacteria"(100);Alphaproteobacteria(100);Sphingomonadales(100);Sphingomonadales_unclassified(100);Sphingomonadales_unclassified(100);	Bacteria	"Proteobacteria"	Alphaproteobacteria	Sphingomonadales	Sphingomonadales_unclassified	Sphingomonadales_unclassified
Otu00982	24	Bacteria(100);"Actinobacteria"(100);Actinobacteria(100);Coriobacteriales(100);Coriobacteriaceae(100);Asaccharobacter(96);	Bacteria	"Actinobacteria"	Actinobacteria	Coriobacteriales	Coriobacteriaceae	Asaccharobacter
Otu00983	24	Bacteria(100);"Verrucomicrobia"(100);Verrucomicrobiae(100);Verrucomicrobiales(100);Verrucomicrobiaceae(100);Verrucomicrobium(100);	Bacteria	"Verrucomicrobia"	Verrucomicrobiae	Verrucomicrobiales	Verrucomicrobiaceae	Verrucomicrobium
Otu00984	24	Bacteria(100);Firmicutes(100);Clostridia(100);Clostridiales(100);Lachnospiraceae(100);Clostridium_XlVb(100);	Bacteria	Firmicutes	Clostridia	Clostridiales	Lachnospiraceae	Clostridium_XlVb
Otu00985	24	Bacteria(100);Firmicutes(100);Clostridia(100);Clostridiales(100);Peptostreptococcaceae(59);Peptostreptococcaceae_unclassified(59);	Bacteria	Firmicutes	Clostridia	Clostridiales	Peptostreptococcaceae	Peptostreptococcaceae_unclassified
Otu00986	24	Bacteria(100);"Proteobacteria"(100);Alphaproteobacteria(100);Rhizobiales(100);Rhizobiales_unclassified(96);Rhizobiales_unclassified(96);	Bacteria	"Proteobacteria"	Alphaproteobacteria	Rhizobiales	Rhizobiales_unclassified	Rhizobiales_unclassified
Otu00987	24	Bacteria(100);"Bacteroidetes"(100);"Sphingobacteria"(100);"Sphingobacteriales"(100);Cytophagaceae(100);Leadbetterella(100);	Bacteria	"Bacteroidetes"	"Sphingobacteria"	"Sphingobacteriales"	Cytophagaceae	Leadbetterella
Otu00988	24	Bacteria(100);"Bacteroidetes"(100);"Sphingobacteria"(100);"Sphingobacteriales"(100);Sphingobacteriaceae(100);Sphingobacteriaceae_unclassified(96);	Bacteria	"Bacteroidetes"	"Sphingobacteria"	"Sphingobacteriales"	Sphingobacteriaceae	Sphingobacteriaceae_unclassified
Otu00989	24	Bacteria(100);"Proteobacteria"(100);Gammaproteobacteria(100);Gammaproteobacteria_unclassified(100);Gammaproteobacteria_unclassified(100);Gammaproteobacteria_unclassified(100);	Bacteria	"Proteobacteria"	Gammaproteobacteria	Gammaproteobacteria_unclassified	Gammaproteobacteria_unclassified	Gammaproteobacteria_unclassified
Otu00990	24	Bacteria(100);"Bacteroidetes"(100);"Sphingobacteria"(100);"Sphingobacteriales"(100);Sphingobacteriaceae(100);Sphingobacterium(100);	Bacteria	"Bacteroidetes"	"Sphingobacteria"	"Sphingobacteriales"	Sphingobacteriaceae	Sphingobacterium
Otu00991	24	Bacteria(100);"Proteobacteria"(100);Alphaproteobacteria(100);Rhizobiales(100);Rhizobiales_unclassified(100);Rhizobiales_unclassified(100);	Bacteria	"Proteobacteria"	Alphaproteobacteria	Rhizobiales	Rhizobiales_unclassified	Rhizobiales_unclassified
Otu00992	24	Bacteria(100);"Actinobacteria"(100);Actinobacteria(100);Actinomycetales(100);Nocardiaceae(100);Rhodococcus(92);	Bacteria	"Actinobacteria"	Actinobacteria	Actinomycetales	Nocardiaceae	Rhodococcus
Otu00993	24	Bacteria(100);"Proteobacteria"(100);Alphaproteobacteria(100);Rhizobiales(100);Bradyrhizobiaceae(100);Bradyrhizobiaceae_unclassified(100);	Bacteria	"Proteobacteria"	Alphaproteobacteria	Rhizobiales	Bradyrhizobiaceae	Bradyrhizobiaceae_unclassified
Otu00994	24	Bacteria(100);Firmicutes(100);Clostridia(100);Clostridiales(100);Clostridiales_Incertae_Sedis_XII(100);Guggenheimella(100);	Bacteria	Firmicutes	Clostridia	Clostridiales	Clostridiales_Incertae_Sedis_XII	Guggenheimella
Otu00995	23	Bacteria(100);"Proteobacteria"(100);Alphaproteobacteria(100);Rhizobiales(100);Brucellaceae(70);Brucellaceae_unclassified(66);	Bacteria	"Proteobacteria"	Alphaproteobacteria	Rhizobiales	Brucellaceae	Brucellaceae_unclassified
Otu00996	23	Bacteria(100);"Actinobacteria"(100);Actinobacteria(100);Acidimicrobiales(100);Acidimicrobiaceae(100);Ilumatobacter(100);	Bacteria	"Actinobacteria"	Actinobacteria	Acidimicrobiales	Acidimicrobiaceae	Ilumatobacter
Otu00997	23	Bacteria(100);"Proteobacteria"(100);Gammaproteobacteria(100);Gammaproteobacteria_unclassified(100);Gammaproteobacteria_unclassified(100);Gammaproteobacteria_unclassified(100);	Bacteria	"Proteobacteria"	Gammaproteobacteria	Gammaproteobacteria_unclassified	Gammaproteobacteria_unclassified	Gammaproteobacteria_unclassified
Otu00998	23	Bacteria(100);Firmicutes(100);Clostridia(100);Clostridiales(100);Clostridiales_unclassified(100);Clostridiales_unclassified(100);	Bacteria	Firmicutes	Clostridia	Clostridiales	Clostridiales_unclassified	Clostridiales_unclassified
Otu00999	23	Bacteria(100);"Acidobacteria"(100);Acidobacteria_Gp6(100);Acidobacteria_Gp6_order_incertae_sedis(100);Acidobacteria_Gp6_family_incertae_sedis(100);Gp6(100);	Bacteria	"Acidobacteria"	Acidobacteria_Gp6	Acidobacteria_Gp6_order_incertae_sedis	Acidobacteria_Gp6_family_incertae_sedis	Gp6
Otu01000	23	Bacteria(100);Firmicutes(100);Clostridia(100);Clostridiales(100);Clostridiales_unclassified(100);Clostridiales_unclassified(100);	Bacteria	Firmicutes	Clostridia	Clostridiales	Clostridiales_unclassified	Clostridiales_unclassified
Otu01001	23	Bacteria(100);Firmicutes(100);Bacilli(100);Bacillales(100);Paenibacillaceae_1(96);Paenibacillus(87);	Bacteria	Firmicutes	Bacilli	Bacillales	Paenibacillaceae_1	Paenibacillus
Otu01002	23	Bacteria(100);"Bacteroidetes"(100);"Bacteroidia"(100);"Bacteroidales"(100);"Porphyromonadaceae"(100);Dysgonomonas(100);	Bacteria	"Bacteroidetes"	"Bacteroidia"	"Bacteroidales"	"Porphyromonadaceae"	Dysgonomonas
Otu01003	23	Bacteria(100);"Proteobacteria"(100);Gammaproteobacteria(100);Legionellales(100);Legionellaceae(100);Legionella(100);	Bacteria	"Proteobacteria"	Gammaproteobacteria	Legionellales	Legionellaceae	Legionella
Otu01004	23	Bacteria(100);"Actinobacteria"(100);Actinobacteria(100);Actinomycetales(100);Nocardiopsaceae(100);Thermobifida(100);	Bacteria	"Actinobacteria"	Actinobacteria	Actinomycetales	Nocardiopsaceae	Thermobifida
Otu01005	23	Bacteria(100);Firmicutes(100);Clostridia(100);Clostridiales(100);Ruminococcaceae(100);Ruminococcaceae_unclassified(100);	Bacteria	Firmicutes	Clostridia	Clostridiales	Ruminococcaceae	Ruminococcaceae_unclassified
Otu01006	23	Bacteria(100);"Bacteroidetes"(100);"Bacteroidia"(100);"Bacteroidales"(100);"Porphyromonadaceae"(100);Dysgonomonas(100);	Bacteria	"Bacteroidetes"	"Bacteroidia"	"Bacteroidales"	"Porphyromonadaceae"	Dysgonomonas
Otu01007	23	Bacteria(100);"Proteobacteria"(100);Gammaproteobacteria(100);Gammaproteobacteria_unclassified(100);Gammaproteobacteria_unclassified(100);Gammaproteobacteria_unclassified(100);	Bacteria	"Proteobacteria"	Gammaproteobacteria	Gammaproteobacteria_unclassified	Gammaproteobacteria_unclassified	Gammaproteobacteria_unclassified
Otu01008	23	Bacteria(100);"Proteobacteria"(100);Alphaproteobacteria(100);Alphaproteobacteria_unclassified(100);Alphaproteobacteria_unclassified(100);Alphaproteobacteria_unclassified(100);	Bacteria	"Proteobacteria"	Alphaproteobacteria	Alphaproteobacteria_unclassified	Alphaproteobacteria_unclassified	Alphaproteobacteria_unclassified
Otu01009	23	Bacteria(100);Firmicutes(100);Clostridia(100);Clostridiales(100);Lachnospiraceae(100);Lachnospiraceae_unclassified(92);	Bacteria	Firmicutes	Clostridia	Clostridiales	Lachnospiraceae	Lachnospiraceae_unclassified
Otu01010	22	Bacteria(100);Firmicutes(100);Clostridia(100);Clostridiales(100);Ruminococcaceae(100);Ruminococcaceae_unclassified(60);	Bacteria	Firmicutes	Clostridia	Clostridiales	Ruminococcaceae	Ruminococcaceae_unclassified
Otu01011	22	Bacteria(100);Firmicutes(100);Firmicutes_unclassified(100);Firmicutes_unclassified(100);Firmicutes_unclassified(100);Firmicutes_unclassified(100);	Bacteria	Firmicutes	Firmicutes_unclassified	Firmicutes_unclassified	Firmicutes_unclassified	Firmicutes_unclassified
Otu01012	22	Bacteria(100);"Bacteroidetes"(100);"Bacteroidia"(100);"Bacteroidales"(100);Bacteroidaceae(100);Bacteroides(100);	Bacteria	"Bacteroidetes"	"Bacteroidia"	"Bacteroidales"	Bacteroidaceae	Bacteroides
Otu01013	22	Bacteria(100);Bacteria_unclassified(100);Bacteria_unclassified(100);Bacteria_unclassified(100);Bacteria_unclassified(100);Bacteria_unclassified(100);	Bacteria	Bacteria_unclassified	Bacteria_unclassified	Bacteria_unclassified	Bacteria_unclassified	Bacteria_unclassified
Otu01014	22	Bacteria(100);"Actinobacteria"(100);Actinobacteria(100);Coriobacteriales(100);Coriobacteriaceae(100);Coriobacteriaceae_unclassified(100);	Bacteria	"Actinobacteria"	Actinobacteria	Coriobacteriales	Coriobacteriaceae	Coriobacteriaceae_unclassified
Otu01015	22	Bacteria(100);Firmicutes(100);Clostridia(100);Clostridiales(100);Ruminococcaceae(96);Ruminococcaceae_unclassified(96);	Bacteria	Firmicutes	Clostridia	Clostridiales	Ruminococcaceae	Ruminococcaceae_unclassified
Otu01016	22	Bacteria(100);Firmicutes(100);Clostridia(100);Clostridiales(100);Clostridiales_unclassified(96);Clostridiales_unclassified(96);	Bacteria	Firmicutes	Clostridia	Clostridiales	Clostridiales_unclassified	Clostridiales_unclassified
Otu01017	22	Bacteria(100);"Actinobacteria"(100);Actinobacteria(100);Coriobacteriales(100);Coriobacteriaceae(100);Coriobacteriaceae_unclassified(100);	Bacteria	"Actinobacteria"	Actinobacteria	Coriobacteriales	Coriobacteriaceae	Coriobacteriaceae_unclassified
Otu01018	22	Bacteria(100);Firmicutes(100);Clostridia(100);Clostridiales(100);Clostridiales_Incertae_Sedis_XI(100);Tissierella(96);	Bacteria	Firmicutes	Clostridia	Clostridiales	Clostridiales_Incertae_Sedis_XI	Tissierella
Otu01019	22	Bacteria(100);Firmicutes(100);Clostridia(100);Clostridiales(100);Lachnospiraceae(96);Lachnospiraceae_unclassified(96);	Bacteria	Firmicutes	Clostridia	Clostridiales	Lachnospiraceae	Lachnospiraceae_unclassified
Otu01020	22	Bacteria(100);"Proteobacteria"(100);Gammaproteobacteria(100);Pseudomonadales(100);Pseudomonadaceae(100);Pseudomonadaceae_unclassified(91);	Bacteria	"Proteobacteria"	Gammaproteobacteria	Pseudomonadales	Pseudomonadaceae	Pseudomonadaceae_unclassified
Otu01021	22	Bacteria(100);"Actinobacteria"(100);Actinobacteria(100);Acidimicrobiales(100);Acidimicrobiales_unclassified(100);Acidimicrobiales_unclassified(100);	Bacteria	"Actinobacteria"	Actinobacteria	Acidimicrobiales	Acidimicrobiales_unclassified	Acidimicrobiales_unclassified
Otu01022	22	Bacteria(100);Bacteria_unclassified(100);Bacteria_unclassified(100);Bacteria_unclassified(100);Bacteria_unclassified(100);Bacteria_unclassified(100);	Bacteria	Bacteria_unclassified	Bacteria_unclassified	Bacteria_unclassified	Bacteria_unclassified	Bacteria_unclassified
Otu01023	22	Bacteria(100);Bacteria_unclassified(100);Bacteria_unclassified(100);Bacteria_unclassified(100);Bacteria_unclassified(100);Bacteria_unclassified(100);	Bacteria	Bacteria_unclassified	Bacteria_unclassified	Bacteria_unclassified	Bacteria_unclassified	Bacteria_unclassified
Otu01024	22	Bacteria(100);Bacteria_unclassified(100);Bacteria_unclassified(100);Bacteria_unclassified(100);Bacteria_unclassified(100);Bacteria_unclassified(100);	Bacteria	Bacteria_unclassified	Bacteria_unclassified	Bacteria_unclassified	Bacteria_unclassified	Bacteria_unclassified
Otu01025	22	Bacteria(100);Firmicutes(100);Clostridia(100);Clostridiales(100);Lachnospiraceae(100);Lachnospiraceae_unclassified(60);	Bacteria	Firmicutes	Clostridia	Clostridiales	Lachnospiraceae	Lachnospiraceae_unclassified
Otu01026	22	Bacteria(100);Firmicutes(100);Clostridia(100);Clostridiales(100);Lachnospiraceae(100);Clostridium_XlVa(55);	Bacteria	Firmicutes	Clostridia	Clostridiales	Lachnospiraceae	Clostridium_XlVa
Otu01027	22	Bacteria(100);"Actinobacteria"(100);Actinobacteria(100);Acidimicrobiales(100);Acidimicrobiales_unclassified(100);Acidimicrobiales_unclassified(100);	Bacteria	"Actinobacteria"	Actinobacteria	Acidimicrobiales	Acidimicrobiales_unclassified	Acidimicrobiales_unclassified
Otu01028	22	Bacteria(100);"Chlamydiae"(100);Chlamydiae(100);Chlamydiales(100);Parachlamydiaceae(100);Neochlamydia(100);	Bacteria	"Chlamydiae"	Chlamydiae	Chlamydiales	Parachlamydiaceae	Neochlamydia
Otu01029	22	Bacteria(100);"Bacteroidetes"(100);"Sphingobacteria"(100);"Sphingobacteriales"(100);Chitinophagaceae(100);Flavitalea(69);	Bacteria	"Bacteroidetes"	"Sphingobacteria"	"Sphingobacteriales"	Chitinophagaceae	Flavitalea
Otu01030	22	Bacteria(100);"Proteobacteria"(100);Alphaproteobacteria(100);Sphingomonadales(100);Sphingomonadaceae(100);Sphingomonas(96);	Bacteria	"Proteobacteria"	Alphaproteobacteria	Sphingomonadales	Sphingomonadaceae	Sphingomonas
Otu01031	22	Bacteria(100);"Proteobacteria"(100);Alphaproteobacteria(100);Rhodospirillales(100);Acetobacteraceae(100);Stella(100);	Bacteria	"Proteobacteria"	Alphaproteobacteria	Rhodospirillales	Acetobacteraceae	Stella
Otu01032	22	Bacteria(100);Firmicutes(100);Bacilli(100);Bacilli_unclassified(100);Bacilli_unclassified(100);Bacilli_unclassified(100);	Bacteria	Firmicutes	Bacilli	Bacilli_unclassified	Bacilli_unclassified	Bacilli_unclassified
Otu01033	22	Bacteria(100);"Proteobacteria"(100);Alphaproteobacteria(100);Rhizobiales(100);Hyphomicrobiaceae(100);Devosia(100);	Bacteria	"Proteobacteria"	Alphaproteobacteria	Rhizobiales	Hyphomicrobiaceae	Devosia
Otu01034	22	Bacteria(100);"Actinobacteria"(100);Actinobacteria(100);Actinomycetales(100);Actinomycetales_unclassified(100);Actinomycetales_unclassified(100);	Bacteria	"Actinobacteria"	Actinobacteria	Actinomycetales	Actinomycetales_unclassified	Actinomycetales_unclassified
Otu01035	22	Bacteria(100);"Proteobacteria"(100);Betaproteobacteria(100);Nitrosomonadales(100);Nitrosomonadaceae(100);Nitrosomonadaceae_unclassified(100);	Bacteria	"Proteobacteria"	Betaproteobacteria	Nitrosomonadales	Nitrosomonadaceae	Nitrosomonadaceae_unclassified
Otu01036	22	Bacteria(100);"Verrucomicrobia"(100);Opitutae(100);Opitutales(100);Opitutaceae(100);Opitutus(100);	Bacteria	"Verrucomicrobia"	Opitutae	Opitutales	Opitutaceae	Opitutus
Otu01037	22	Bacteria(100);Firmicutes(100);Clostridia(100);Clostridia_unclassified(100);Clostridia_unclassified(100);Clostridia_unclassified(100);	Bacteria	Firmicutes	Clostridia	Clostridia_unclassified	Clostridia_unclassified	Clostridia_unclassified
Otu01038	22	Bacteria(100);Firmicutes(100);Bacilli(100);Bacilli_unclassified(100);Bacilli_unclassified(100);Bacilli_unclassified(100);	Bacteria	Firmicutes	Bacilli	Bacilli_unclassified	Bacilli_unclassified	Bacilli_unclassified
Otu01039	21	Bacteria(100);Firmicutes(100);Clostridia(100);Clostridiales(100);Lachnospiraceae(100);Clostridium_XlVb(100);	Bacteria	Firmicutes	Clostridia	Clostridiales	Lachnospiraceae	Clostridium_XlVb
Otu01040	21	Bacteria(100);Firmicutes(100);Clostridia(100);Clostridiales(100);Clostridiales_Incertae_Sedis_XIII(96);Clostridiales_Incertae_Sedis_XIII_unclassified(96);	Bacteria	Firmicutes	Clostridia	Clostridiales	Clostridiales_Incertae_Sedis_XIII	Clostridiales_Incertae_Sedis_XIII_unclassified
Otu01041	21	Bacteria(100);"Bacteroidetes"(100);"Bacteroidia"(100);"Bacteroidales"(100);"Porphyromonadaceae"(100);Dysgonomonas(100);	Bacteria	"Bacteroidetes"	"Bacteroidia"	"Bacteroidales"	"Porphyromonadaceae"	Dysgonomonas
Otu01042	21	Bacteria(100);"Proteobacteria"(100);Alphaproteobacteria(100);Alphaproteobacteria_unclassified(100);Alphaproteobacteria_unclassified(100);Alphaproteobacteria_unclassified(100);	Bacteria	"Proteobacteria"	Alphaproteobacteria	Alphaproteobacteria_unclassified	Alphaproteobacteria_unclassified	Alphaproteobacteria_unclassified
Otu01043	21	Bacteria(100);Bacteria_unclassified(100);Bacteria_unclassified(100);Bacteria_unclassified(100);Bacteria_unclassified(100);Bacteria_unclassified(100);	Bacteria	Bacteria_unclassified	Bacteria_unclassified	Bacteria_unclassified	Bacteria_unclassified	Bacteria_unclassified
Otu01044	21	Bacteria(100);"Actinobacteria"(100);Actinobacteria(100);Actinomycetales(100);Nocardioidaceae(100);Nocardioides(100);	Bacteria	"Actinobacteria"	Actinobacteria	Actinomycetales	Nocardioidaceae	Nocardioides
Otu01045	21	Bacteria(100);Bacteria_unclassified(100);Bacteria_unclassified(100);Bacteria_unclassified(100);Bacteria_unclassified(100);Bacteria_unclassified(100);	Bacteria	Bacteria_unclassified	Bacteria_unclassified	Bacteria_unclassified	Bacteria_unclassified	Bacteria_unclassified
Otu01046	21	Bacteria(100);Firmicutes(100);Clostridia(100);Clostridiales(100);Clostridiales_unclassified(86);Clostridiales_unclassified(86);	Bacteria	Firmicutes	Clostridia	Clostridiales	Clostridiales_unclassified	Clostridiales_unclassified
Otu01047	21	Bacteria(100);"Actinobacteria"(100);Actinobacteria(100);Actinomycetales(100);Cellulomonadaceae(72);Cellulomonadaceae_unclassified(72);	Bacteria	"Actinobacteria"	Actinobacteria	Actinomycetales	Cellulomonadaceae	Cellulomonadaceae_unclassified
Otu01048	21	Bacteria(100);"Bacteroidetes"(100);"Bacteroidia"(100);"Bacteroidales"(100);"Porphyromonadaceae"(100);"Porphyromonadaceae"_unclassified(100);	Bacteria	"Bacteroidetes"	"Bacteroidia"	"Bacteroidales"	"Porphyromonadaceae"	"Porphyromonadaceae"_unclassified
Otu01049	21	Bacteria(100);Firmicutes(100);Clostridia(100);Clostridiales(100);Clostridiales_unclassified(72);Clostridiales_unclassified(72);	Bacteria	Firmicutes	Clostridia	Clostridiales	Clostridiales_unclassified	Clostridiales_unclassified
Otu01050	21	Bacteria(100);Firmicutes(100);Clostridia(100);Clostridiales(100);Clostridiales_unclassified(100);Clostridiales_unclassified(100);	Bacteria	Firmicutes	Clostridia	Clostridiales	Clostridiales_unclassified	Clostridiales_unclassified
Otu01051	21	Bacteria(100);"Verrucomicrobia"(100);Opitutae(100);Opitutales(100);Opitutaceae(100);Opitutus(100);	Bacteria	"Verrucomicrobia"	Opitutae	Opitutales	Opitutaceae	Opitutus
Otu01052	21	Bacteria(100);"Actinobacteria"(100);Actinobacteria(100);Coriobacteriales(100);Coriobacteriaceae(100);Coriobacteriaceae_unclassified(100);	Bacteria	"Actinobacteria"	Actinobacteria	Coriobacteriales	Coriobacteriaceae	Coriobacteriaceae_unclassified
Otu01053	21	Bacteria(100);"Bacteroidetes"(100);"Sphingobacteria"(100);"Sphingobacteriales"(100);Chitinophagaceae(100);Niabella(100);	Bacteria	"Bacteroidetes"	"Sphingobacteria"	"Sphingobacteriales"	Chitinophagaceae	Niabella
Otu01054	21	Bacteria(100);"Bacteroidetes"(100);"Bacteroidia"(100);"Bacteroidales"(100);"Porphyromonadaceae"(100);"Porphyromonadaceae"_unclassified(100);	Bacteria	"Bacteroidetes"	"Bacteroidia"	"Bacteroidales"	"Porphyromonadaceae"	"Porphyromonadaceae"_unclassified
Otu01055	21	Bacteria(100);"Actinobacteria"(100);Actinobacteria(100);Actinomycetales(100);Actinomycetales_unclassified(58);Actinomycetales_unclassified(58);	Bacteria	"Actinobacteria"	Actinobacteria	Actinomycetales	Actinomycetales_unclassified	Actinomycetales_unclassified
Otu01056	21	Bacteria(100);"Bacteroidetes"(100);"Bacteroidia"(100);"Bacteroidales"(100);"Porphyromonadaceae"(100);Dysgonomonas(100);	Bacteria	"Bacteroidetes"	"Bacteroidia"	"Bacteroidales"	"Porphyromonadaceae"	Dysgonomonas
Otu01057	21	Bacteria(100);Firmicutes(100);Clostridia(100);Clostridiales(100);Ruminococcaceae(100);Ruminococcaceae_unclassified(100);	Bacteria	Firmicutes	Clostridia	Clostridiales	Ruminococcaceae	Ruminococcaceae_unclassified
Otu01058	21	Bacteria(100);Firmicutes(100);Bacilli(100);Bacillales(100);Paenibacillaceae_1(91);Paenibacillus(91);	Bacteria	Firmicutes	Bacilli	Bacillales	Paenibacillaceae_1	Paenibacillus
Otu01059	21	Bacteria(100);"Bacteroidetes"(100);"Sphingobacteria"(100);"Sphingobacteriales"(100);"Cyclobacteriaceae"(91);"Cyclobacteriaceae"_unclassified(91);	Bacteria	"Bacteroidetes"	"Sphingobacteria"	"Sphingobacteriales"	"Cyclobacteriaceae"	"Cyclobacteriaceae"_unclassified
Otu01060	21	Bacteria(100);"Actinobacteria"(100);Actinobacteria(100);Actinomycetales(100);Actinomycetales_unclassified(77);Actinomycetales_unclassified(77);	Bacteria	"Actinobacteria"	Actinobacteria	Actinomycetales	Actinomycetales_unclassified	Actinomycetales_unclassified
Otu01061	20	Bacteria(100);Firmicutes(100);Clostridia(100);Clostridiales(100);Lachnospiraceae(100);Syntrophococcus(70);	Bacteria	Firmicutes	Clostridia	Clostridiales	Lachnospiraceae	Syntrophococcus
Otu01062	20	Bacteria(100);"Actinobacteria"(100);Actinobacteria(100);Actinomycetales(100);Micrococcaceae(75);Micrococcaceae_unclassified(75);	Bacteria	"Actinobacteria"	Actinobacteria	Actinomycetales	Micrococcaceae	Micrococcaceae_unclassified
Otu01063	20	Bacteria(100);Bacteria_unclassified(100);Bacteria_unclassified(100);Bacteria_unclassified(100);Bacteria_unclassified(100);Bacteria_unclassified(100);	Bacteria	Bacteria_unclassified	Bacteria_unclassified	Bacteria_unclassified	Bacteria_unclassified	Bacteria_unclassified
Otu01064	20	Bacteria(100);"Planctomycetes"(100);"Planctomycetacia"(100);Planctomycetales(100);Planctomycetaceae(100);Singulisphaera(100);	Bacteria	"Planctomycetes"	"Planctomycetacia"	Planctomycetales	Planctomycetaceae	Singulisphaera
Otu01065	20	Bacteria(100);"Proteobacteria"(100);Alphaproteobacteria(100);Alphaproteobacteria_unclassified(100);Alphaproteobacteria_unclassified(100);Alphaproteobacteria_unclassified(100);	Bacteria	"Proteobacteria"	Alphaproteobacteria	Alphaproteobacteria_unclassified	Alphaproteobacteria_unclassified	Alphaproteobacteria_unclassified
Otu01066	20	Bacteria(100);"Planctomycetes"(100);"Planctomycetacia"(100);Planctomycetales(100);Planctomycetaceae(100);Zavarzinella(100);	Bacteria	"Planctomycetes"	"Planctomycetacia"	Planctomycetales	Planctomycetaceae	Zavarzinella
Otu01067	20	Bacteria(100);"Bacteroidetes"(100);"Sphingobacteria"(100);"Sphingobacteriales"(100);Cytophagaceae(100);Larkinella(100);	Bacteria	"Bacteroidetes"	"Sphingobacteria"	"Sphingobacteriales"	Cytophagaceae	Larkinella
Otu01068	20	Bacteria(100);Firmicutes(100);Clostridia(100);Clostridiales(100);Lachnospiraceae(100);Clostridium_XlVb(100);	Bacteria	Firmicutes	Clostridia	Clostridiales	Lachnospiraceae	Clostridium_XlVb
Otu01069	20	Bacteria(100);Bacteria_unclassified(100);Bacteria_unclassified(100);Bacteria_unclassified(100);Bacteria_unclassified(100);Bacteria_unclassified(100);	Bacteria	Bacteria_unclassified	Bacteria_unclassified	Bacteria_unclassified	Bacteria_unclassified	Bacteria_unclassified
Otu01070	20	Bacteria(100);"Actinobacteria"(100);Actinobacteria(100);Actinomycetales(100);Micromonosporaceae(100);Micromonospora(90);	Bacteria	"Actinobacteria"	Actinobacteria	Actinomycetales	Micromonosporaceae	Micromonospora
Otu01071	20	Bacteria(100);Firmicutes(100);Clostridia(100);Clostridiales(100);Clostridiaceae_1(100);Clostridium_sensu_stricto(100);	Bacteria	Firmicutes	Clostridia	Clostridiales	Clostridiaceae_1	Clostridium_sensu_stricto
Otu01072	20	Bacteria(100);"Bacteroidetes"(100);Flavobacteria(100);"Flavobacteriales"(100);Flavobacteriaceae(100);Flavobacteriaceae_unclassified(70);	Bacteria	"Bacteroidetes"	Flavobacteria	"Flavobacteriales"	Flavobacteriaceae	Flavobacteriaceae_unclassified
Otu01073	20	Bacteria(100);"Bacteroidetes"(100);"Sphingobacteria"(100);"Sphingobacteriales"(100);Chitinophagaceae(100);Chitinophagaceae_unclassified(100);	Bacteria	"Bacteroidetes"	"Sphingobacteria"	"Sphingobacteriales"	Chitinophagaceae	Chitinophagaceae_unclassified
Otu01074	20	Bacteria(100);"Actinobacteria"(100);Actinobacteria(100);Actinomycetales(100);Nocardioidaceae(100);Nocardioides(100);	Bacteria	"Actinobacteria"	Actinobacteria	Actinomycetales	Nocardioidaceae	Nocardioides
Otu01075	20	Bacteria(100);Firmicutes(100);Clostridia(100);Clostridiales(100);Ruminococcaceae(100);Ruminococcaceae_unclassified(100);	Bacteria	Firmicutes	Clostridia	Clostridiales	Ruminococcaceae	Ruminococcaceae_unclassified
Otu01076	20	Bacteria(100);"Actinobacteria"(100);Actinobacteria(100);Coriobacteriales(100);Coriobacteriaceae(100);Coriobacteriaceae_unclassified(61);	Bacteria	"Actinobacteria"	Actinobacteria	Coriobacteriales	Coriobacteriaceae	Coriobacteriaceae_unclassified
Otu01077	20	Bacteria(100);"Proteobacteria"(100);"Proteobacteria"_unclassified(100);"Proteobacteria"_unclassified(100);"Proteobacteria"_unclassified(100);"Proteobacteria"_unclassified(100);	Bacteria	"Proteobacteria"	"Proteobacteria"_unclassified	"Proteobacteria"_unclassified	"Proteobacteria"_unclassified	"Proteobacteria"_unclassified
Otu01078	20	Bacteria(100);"Actinobacteria"(100);Actinobacteria(100);Actinomycetales(100);Actinomycetales_unclassified(100);Actinomycetales_unclassified(100);	Bacteria	"Actinobacteria"	Actinobacteria	Actinomycetales	Actinomycetales_unclassified	Actinomycetales_unclassified
Otu01079	20	Bacteria(100);Firmicutes(100);Bacilli(100);Bacillales(100);Planococcaceae(100);Planococcaceae_unclassified(100);	Bacteria	Firmicutes	Bacilli	Bacillales	Planococcaceae	Planococcaceae_unclassified
Otu01080	20	Bacteria(100);"Proteobacteria"(100);Alphaproteobacteria(100);Rhodospirillales(100);Acetobacteraceae(100);Roseomonas(100);	Bacteria	"Proteobacteria"	Alphaproteobacteria	Rhodospirillales	Acetobacteraceae	Roseomonas
Otu01081	20	Bacteria(100);"Actinobacteria"(100);Actinobacteria(100);Actinomycetales(100);Nocardiaceae(100);Williamsia(100);	Bacteria	"Actinobacteria"	Actinobacteria	Actinomycetales	Nocardiaceae	Williamsia
Otu01082	20	Bacteria(100);Bacteria_unclassified(100);Bacteria_unclassified(100);Bacteria_unclassified(100);Bacteria_unclassified(100);Bacteria_unclassified(100);	Bacteria	Bacteria_unclassified	Bacteria_unclassified	Bacteria_unclassified	Bacteria_unclassified	Bacteria_unclassified
Otu01083	20	Bacteria(100);Bacteria_unclassified(100);Bacteria_unclassified(100);Bacteria_unclassified(100);Bacteria_unclassified(100);Bacteria_unclassified(100);	Bacteria	Bacteria_unclassified	Bacteria_unclassified	Bacteria_unclassified	Bacteria_unclassified	Bacteria_unclassified
Otu01084	19	Bacteria(100);Firmicutes(100);Bacilli(100);Bacillales(100);Pasteuriaceae(100);Pasteuria(100);	Bacteria	Firmicutes	Bacilli	Bacillales	Pasteuriaceae	Pasteuria
Otu01085	19	Bacteria(100);Firmicutes(100);Clostridia(100);Clostridiales(100);Lachnospiraceae(90);Lachnospiraceae_unclassified(90);	Bacteria	Firmicutes	Clostridia	Clostridiales	Lachnospiraceae	Lachnospiraceae_unclassified
Otu01086	19	Bacteria(100);Firmicutes(100);Bacilli(100);Bacillales(100);Planococcaceae(100);Planococcaceae_unclassified(74);	Bacteria	Firmicutes	Bacilli	Bacillales	Planococcaceae	Planococcaceae_unclassified
Otu01087	19	Bacteria(100);"Proteobacteria"(100);Betaproteobacteria(100);Burkholderiales(100);Comamonadaceae(100);Comamonadaceae_unclassified(95);	Bacteria	"Proteobacteria"	Betaproteobacteria	Burkholderiales	Comamonadaceae	Comamonadaceae_unclassified
Otu01088	19	Bacteria(100);"Bacteroidetes"(100);"Sphingobacteria"(100);"Sphingobacteriales"(100);"Sphingobacteriales"_unclassified(100);"Sphingobacteriales"_unclassified(100);	Bacteria	"Bacteroidetes"	"Sphingobacteria"	"Sphingobacteriales"	"Sphingobacteriales"_unclassified	"Sphingobacteriales"_unclassified
Otu01089	19	Bacteria(100);"Bacteroidetes"(100);"Bacteroidia"(100);"Bacteroidales"(100);"Porphyromonadaceae"(100);"Porphyromonadaceae"_unclassified(69);	Bacteria	"Bacteroidetes"	"Bacteroidia"	"Bacteroidales"	"Porphyromonadaceae"	"Porphyromonadaceae"_unclassified
Otu01090	19	Bacteria(100);Firmicutes(100);Clostridia(100);Clostridiales(100);Lachnospiraceae(100);Lachnospiraceae_unclassified(90);	Bacteria	Firmicutes	Clostridia	Clostridiales	Lachnospiraceae	Lachnospiraceae_unclassified
Otu01091	19	Bacteria(100);"Verrucomicrobia"(100);Verrucomicrobiae(100);Verrucomicrobiales(100);Verrucomicrobiaceae(100);Verrucomicrobiaceae_unclassified(100);	Bacteria	"Verrucomicrobia"	Verrucomicrobiae	Verrucomicrobiales	Verrucomicrobiaceae	Verrucomicrobiaceae_unclassified
Otu01092	19	Bacteria(100);"Proteobacteria"(100);Betaproteobacteria(100);Methylophilales(100);Methylophilaceae(100);Methylobacillus(100);	Bacteria	"Proteobacteria"	Betaproteobacteria	Methylophilales	Methylophilaceae	Methylobacillus
Otu01093	19	Bacteria(100);"Actinobacteria"(100);Actinobacteria(100);Actinomycetales(100);Actinomycetales_unclassified(100);Actinomycetales_unclassified(100);	Bacteria	"Actinobacteria"	Actinobacteria	Actinomycetales	Actinomycetales_unclassified	Actinomycetales_unclassified
Otu01094	19	Bacteria(100);"Proteobacteria"(100);Alphaproteobacteria(100);Rhizobiales(100);Rhizobiales_unclassified(69);Rhizobiales_unclassified(69);	Bacteria	"Proteobacteria"	Alphaproteobacteria	Rhizobiales	Rhizobiales_unclassified	Rhizobiales_unclassified
Otu01095	19	Bacteria(100);"Actinobacteria"(100);Actinobacteria(100);Coriobacteriales(100);Coriobacteriaceae(100);Slackia(100);	Bacteria	"Actinobacteria"	Actinobacteria	Coriobacteriales	Coriobacteriaceae	Slackia
Otu01096	19	Bacteria(100);Firmicutes(100);Clostridia(100);Clostridiales(100);Clostridiales_unclassified(100);Clostridiales_unclassified(100);	Bacteria	Firmicutes	Clostridia	Clostridiales	Clostridiales_unclassified	Clostridiales_unclassified
Otu01097	19	Bacteria(100);"Proteobacteria"(100);Alphaproteobacteria(100);Rhodospirillales(100);Acetobacteraceae(100);Acetobacteraceae_unclassified(100);	Bacteria	"Proteobacteria"	Alphaproteobacteria	Rhodospirillales	Acetobacteraceae	Acetobacteraceae_unclassified
Otu01098	19	Bacteria(100);"Actinobacteria"(100);Actinobacteria(100);Actinomycetales(100);Actinomycetales_unclassified(95);Actinomycetales_unclassified(95);	Bacteria	"Actinobacteria"	Actinobacteria	Actinomycetales	Actinomycetales_unclassified	Actinomycetales_unclassified
Otu01099	19	Bacteria(100);"Proteobacteria"(100);Gammaproteobacteria(100);Pseudomonadales(100);Moraxellaceae(100);Perlucidibaca(100);	Bacteria	"Proteobacteria"	Gammaproteobacteria	Pseudomonadales	Moraxellaceae	Perlucidibaca
Otu01100	19	Bacteria(100);"Actinobacteria"(100);Actinobacteria(100);Actinomycetales(100);Nocardioidaceae(100);Aeromicrobium(69);	Bacteria	"Actinobacteria"	Actinobacteria	Actinomycetales	Nocardioidaceae	Aeromicrobium
Otu01101	19	Bacteria(100);Firmicutes(100);Clostridia(100);Clostridiales(100);Lachnospiraceae(100);Lachnospiraceae_unclassified(100);	Bacteria	Firmicutes	Clostridia	Clostridiales	Lachnospiraceae	Lachnospiraceae_unclassified
Otu01102	19	Bacteria(100);Firmicutes(100);Clostridia(100);Clostridiales(100);Clostridiales_unclassified(100);Clostridiales_unclassified(100);	Bacteria	Firmicutes	Clostridia	Clostridiales	Clostridiales_unclassified	Clostridiales_unclassified
Otu01103	19	Bacteria(100);"Bacteroidetes"(100);"Sphingobacteria"(100);"Sphingobacteriales"(100);Sphingobacteriaceae(100);Pedobacter(100);	Bacteria	"Bacteroidetes"	"Sphingobacteria"	"Sphingobacteriales"	Sphingobacteriaceae	Pedobacter
Otu01104	19	Bacteria(100);Firmicutes(100);Clostridia(100);Clostridiales(100);Ruminococcaceae(100);Ruminococcaceae_unclassified(79);	Bacteria	Firmicutes	Clostridia	Clostridiales	Ruminococcaceae	Ruminococcaceae_unclassified
Otu01105	19	Bacteria(100);"Actinobacteria"(100);Actinobacteria(100);Actinomycetales(100);Nocardiaceae(100);Rhodococcus(95);	Bacteria	"Actinobacteria"	Actinobacteria	Actinomycetales	Nocardiaceae	Rhodococcus
Otu01106	19	Bacteria(100);"Actinobacteria"(100);Actinobacteria(100);Actinomycetales(100);Nocardioidaceae(100);Nocardioides(100);	Bacteria	"Actinobacteria"	Actinobacteria	Actinomycetales	Nocardioidaceae	Nocardioides
Otu01107	18	Bacteria(100);"Chloroflexi"(100);"Chloroflexi"_unclassified(100);"Chloroflexi"_unclassified(100);"Chloroflexi"_unclassified(100);"Chloroflexi"_unclassified(100);	Bacteria	"Chloroflexi"	"Chloroflexi"_unclassified	"Chloroflexi"_unclassified	"Chloroflexi"_unclassified	"Chloroflexi"_unclassified
Otu01108	18	Bacteria(100);"Proteobacteria"(100);Gammaproteobacteria(100);Pseudomonadales(100);Pseudomonadaceae(100);Cellvibrio(100);	Bacteria	"Proteobacteria"	Gammaproteobacteria	Pseudomonadales	Pseudomonadaceae	Cellvibrio
Otu01109	18	Bacteria(100);"Bacteroidetes"(100);"Bacteroidia"(100);"Bacteroidales"(100);"Porphyromonadaceae"(100);Dysgonomonas(100);	Bacteria	"Bacteroidetes"	"Bacteroidia"	"Bacteroidales"	"Porphyromonadaceae"	Dysgonomonas
Otu01110	18	Bacteria(100);"Proteobacteria"(100);Alphaproteobacteria(100);Caulobacterales(100);Caulobacteraceae(100);Caulobacter(100);	Bacteria	"Proteobacteria"	Alphaproteobacteria	Caulobacterales	Caulobacteraceae	Caulobacter
Otu01111	18	Bacteria(100);Firmicutes(100);Clostridia(100);Clostridiales(100);Clostridiales_unclassified(95);Clostridiales_unclassified(95);	Bacteria	Firmicutes	Clostridia	Clostridiales	Clostridiales_unclassified	Clostridiales_unclassified
Otu01112	18	Bacteria(100);"Proteobacteria"(100);Gammaproteobacteria(100);Pseudomonadales(100);Moraxellaceae(100);Acinetobacter(100);	Bacteria	"Proteobacteria"	Gammaproteobacteria	Pseudomonadales	Moraxellaceae	Acinetobacter
Otu01113	18	Bacteria(100);Firmicutes(100);Clostridia(100);Clostridiales(100);Ruminococcaceae(78);Ruminococcaceae_unclassified(78);	Bacteria	Firmicutes	Clostridia	Clostridiales	Ruminococcaceae	Ruminococcaceae_unclassified
Otu01114	18	Bacteria(100);Firmicutes(100);Clostridia(100);Clostridiales(100);Peptostreptococcaceae(100);Clostridium_XI(67);	Bacteria	Firmicutes	Clostridia	Clostridiales	Peptostreptococcaceae	Clostridium_XI
Otu01115	18	Bacteria(100);Firmicutes(100);Clostridia(100);Clostridiales(100);Lachnospiraceae(100);Clostridium_XlVb(95);	Bacteria	Firmicutes	Clostridia	Clostridiales	Lachnospiraceae	Clostridium_XlVb
Otu01116	18	Bacteria(100);Firmicutes(100);Negativicutes(100);Selenomonadales(100);Veillonellaceae(100);Veillonellaceae_unclassified(100);	Bacteria	Firmicutes	Negativicutes	Selenomonadales	Veillonellaceae	Veillonellaceae_unclassified
Otu01117	18	Bacteria(100);"Proteobacteria"(100);Gammaproteobacteria(100);Gammaproteobacteria_unclassified(100);Gammaproteobacteria_unclassified(100);Gammaproteobacteria_unclassified(100);	Bacteria	"Proteobacteria"	Gammaproteobacteria	Gammaproteobacteria_unclassified	Gammaproteobacteria_unclassified	Gammaproteobacteria_unclassified
Otu01118	18	Bacteria(100);"Proteobacteria"(100);"Proteobacteria"_unclassified(100);"Proteobacteria"_unclassified(100);"Proteobacteria"_unclassified(100);"Proteobacteria"_unclassified(100);	Bacteria	"Proteobacteria"	"Proteobacteria"_unclassified	"Proteobacteria"_unclassified	"Proteobacteria"_unclassified	"Proteobacteria"_unclassified
Otu01119	18	Bacteria(100);"Proteobacteria"(100);Deltaproteobacteria(100);Bdellovibrionales(100);Bdellovibrionaceae(100);Bdellovibrio(100);	Bacteria	"Proteobacteria"	Deltaproteobacteria	Bdellovibrionales	Bdellovibrionaceae	Bdellovibrio
Otu01120	18	Bacteria(100);"Tenericutes"(100);Mollicutes(100);Acholeplasmatales(100);Acholeplasmataceae(100);Acholeplasma(100);	Bacteria	"Tenericutes"	Mollicutes	Acholeplasmatales	Acholeplasmataceae	Acholeplasma
Otu01121	18	Bacteria(100);"Proteobacteria"(100);Alphaproteobacteria(100);Rhizobiales(100);Rhizobiales_unclassified(100);Rhizobiales_unclassified(100);	Bacteria	"Proteobacteria"	Alphaproteobacteria	Rhizobiales	Rhizobiales_unclassified	Rhizobiales_unclassified
Otu01122	18	Bacteria(100);"Proteobacteria"(100);Alphaproteobacteria(100);Rhodospirillales(100);Acetobacteraceae(100);Acetobacteraceae_unclassified(100);	Bacteria	"Proteobacteria"	Alphaproteobacteria	Rhodospirillales	Acetobacteraceae	Acetobacteraceae_unclassified
Otu01123	18	Bacteria(100);"Bacteroidetes"(100);Flavobacteria(100);"Flavobacteriales"(100);Cryomorphaceae(100);Cryomorphaceae_unclassified(100);	Bacteria	"Bacteroidetes"	Flavobacteria	"Flavobacteriales"	Cryomorphaceae	Cryomorphaceae_unclassified
Otu01124	18	Bacteria(100);Firmicutes(100);Clostridia(100);Clostridiales(100);Clostridiales_unclassified(100);Clostridiales_unclassified(100);	Bacteria	Firmicutes	Clostridia	Clostridiales	Clostridiales_unclassified	Clostridiales_unclassified
Otu01125	18	Bacteria(100);"Bacteroidetes"(100);"Bacteroidia"(100);"Bacteroidales"(100);"Porphyromonadaceae"(100);Dysgonomonas(100);	Bacteria	"Bacteroidetes"	"Bacteroidia"	"Bacteroidales"	"Porphyromonadaceae"	Dysgonomonas
Otu01126	18	Bacteria(100);"Proteobacteria"(100);Alphaproteobacteria(100);Sphingomonadales(100);Erythrobacteraceae(100);Erythrobacteraceae_unclassified(100);	Bacteria	"Proteobacteria"	Alphaproteobacteria	Sphingomonadales	Erythrobacteraceae	Erythrobacteraceae_unclassified
Otu01127	18	Bacteria(100);"Proteobacteria"(100);Betaproteobacteria(100);Rhodocyclales(100);Rhodocyclaceae(100);Rhodocyclaceae_unclassified(100);	Bacteria	"Proteobacteria"	Betaproteobacteria	Rhodocyclales	Rhodocyclaceae	Rhodocyclaceae_unclassified
Otu01128	18	Bacteria(100);"Bacteroidetes"(100);"Bacteroidia"(100);"Bacteroidales"(100);"Porphyromonadaceae"(100);"Porphyromonadaceae"_unclassified(78);	Bacteria	"Bacteroidetes"	"Bacteroidia"	"Bacteroidales"	"Porphyromonadaceae"	"Porphyromonadaceae"_unclassified
Otu01129	18	Bacteria(100);"Proteobacteria"(100);Gammaproteobacteria(100);Xanthomonadales(100);Xanthomonadaceae(100);Luteimonas(100);	Bacteria	"Proteobacteria"	Gammaproteobacteria	Xanthomonadales	Xanthomonadaceae	Luteimonas
Otu01130	18	Bacteria(100);"Bacteroidetes"(100);"Bacteroidia"(100);"Bacteroidales"(100);"Porphyromonadaceae"(100);Dysgonomonas(100);	Bacteria	"Bacteroidetes"	"Bacteroidia"	"Bacteroidales"	"Porphyromonadaceae"	Dysgonomonas
Otu01131	18	Bacteria(100);Firmicutes(100);Bacilli(100);Bacillales(100);Bacillales_unclassified(95);Bacillales_unclassified(95);	Bacteria	Firmicutes	Bacilli	Bacillales	Bacillales_unclassified	Bacillales_unclassified
Otu01132	17	Bacteria(100);"Actinobacteria"(100);Actinobacteria(100);Actinomycetales(100);Nocardioidaceae(100);Nocardioides(100);	Bacteria	"Actinobacteria"	Actinobacteria	Actinomycetales	Nocardioidaceae	Nocardioides
Otu01133	17	Bacteria(100);"Proteobacteria"(100);Gammaproteobacteria(100);Pseudomonadales(100);Moraxellaceae(100);Acinetobacter(100);	Bacteria	"Proteobacteria"	Gammaproteobacteria	Pseudomonadales	Moraxellaceae	Acinetobacter
Otu01134	17	Bacteria(100);Bacteria_unclassified(100);Bacteria_unclassified(100);Bacteria_unclassified(100);Bacteria_unclassified(100);Bacteria_unclassified(100);	Bacteria	Bacteria_unclassified	Bacteria_unclassified	Bacteria_unclassified	Bacteria_unclassified	Bacteria_unclassified
Otu01135	17	Bacteria(100);"Bacteroidetes"(100);"Sphingobacteria"(100);"Sphingobacteriales"(100);Sphingobacteriaceae(100);Sphingobacterium(100);	Bacteria	"Bacteroidetes"	"Sphingobacteria"	"Sphingobacteriales"	Sphingobacteriaceae	Sphingobacterium
Otu01136	17	Bacteria(100);"Actinobacteria"(100);Actinobacteria(100);Actinomycetales(100);Promicromonosporaceae(100);Promicromonosporaceae_unclassified(100);	Bacteria	"Actinobacteria"	Actinobacteria	Actinomycetales	Promicromonosporaceae	Promicromonosporaceae_unclassified
Otu01137	17	Bacteria(100);"Bacteroidetes"(100);"Bacteroidia"(100);"Bacteroidales"(100);"Porphyromonadaceae"(100);Dysgonomonas(100);	Bacteria	"Bacteroidetes"	"Bacteroidia"	"Bacteroidales"	"Porphyromonadaceae"	Dysgonomonas
Otu01138	17	Bacteria(100);"Bacteroidetes"(100);"Sphingobacteria"(100);"Sphingobacteriales"(100);Chitinophagaceae(100);Chitinophagaceae_unclassified(100);	Bacteria	"Bacteroidetes"	"Sphingobacteria"	"Sphingobacteriales"	Chitinophagaceae	Chitinophagaceae_unclassified
Otu01139	17	Bacteria(100);"Bacteroidetes"(100);"Bacteroidia"(100);"Bacteroidales"(100);"Porphyromonadaceae"(100);Dysgonomonas(100);	Bacteria	"Bacteroidetes"	"Bacteroidia"	"Bacteroidales"	"Porphyromonadaceae"	Dysgonomonas
Otu01140	17	Bacteria(100);Firmicutes(100);Clostridia(100);Clostridiales(100);Clostridiales_unclassified(65);Clostridiales_unclassified(65);	Bacteria	Firmicutes	Clostridia	Clostridiales	Clostridiales_unclassified	Clostridiales_unclassified
Otu01141	17	Bacteria(100);"Actinobacteria"(100);Actinobacteria(100);Actinomycetales(100);Micrococcaceae(100);Micrococcaceae_unclassified(59);	Bacteria	"Actinobacteria"	Actinobacteria	Actinomycetales	Micrococcaceae	Micrococcaceae_unclassified
Otu01142	17	Bacteria(100);"Proteobacteria"(100);Alphaproteobacteria(100);Rhodobacterales(100);Rhodobacteraceae(100);Paracoccus(53);	Bacteria	"Proteobacteria"	Alphaproteobacteria	Rhodobacterales	Rhodobacteraceae	Paracoccus
Otu01143	17	Bacteria(100);"Actinobacteria"(100);Actinobacteria(100);Actinomycetales(100);Actinomycetales_unclassified(89);Actinomycetales_unclassified(89);	Bacteria	"Actinobacteria"	Actinobacteria	Actinomycetales	Actinomycetales_unclassified	Actinomycetales_unclassified
Otu01144	17	Bacteria(100);Firmicutes(100);Clostridia(100);Clostridiales(100);Ruminococcaceae(71);Ruminococcaceae_unclassified(71);	Bacteria	Firmicutes	Clostridia	Clostridiales	Ruminococcaceae	Ruminococcaceae_unclassified
Otu01145	17	Bacteria(100);"Proteobacteria"(100);Alphaproteobacteria(100);Rhizobiales(100);Rhizobiales_unclassified(59);Rhizobiales_unclassified(59);	Bacteria	"Proteobacteria"	Alphaproteobacteria	Rhizobiales	Rhizobiales_unclassified	Rhizobiales_unclassified
Otu01146	17	Bacteria(100);Bacteria_unclassified(100);Bacteria_unclassified(100);Bacteria_unclassified(100);Bacteria_unclassified(100);Bacteria_unclassified(100);	Bacteria	Bacteria_unclassified	Bacteria_unclassified	Bacteria_unclassified	Bacteria_unclassified	Bacteria_unclassified
Otu01147	17	Bacteria(100);TM7(100);TM7_class_incertae_sedis(100);TM7_order_incertae_sedis(100);TM7_family_incertae_sedis(100);TM7_genus_incertae_sedis(100);	Bacteria	TM7	TM7_class_incertae_sedis	TM7_order_incertae_sedis	TM7_family_incertae_sedis	TM7_genus_incertae_sedis
Otu01148	17	Bacteria(100);"Bacteroidetes"(100);"Bacteroidia"(100);"Bacteroidales"(100);"Porphyromonadaceae"(100);Dysgonomonas(100);	Bacteria	"Bacteroidetes"	"Bacteroidia"	"Bacteroidales"	"Porphyromonadaceae"	Dysgonomonas
Otu01149	17	Bacteria(100);"Actinobacteria"(100);Actinobacteria(100);Coriobacteriales(100);Coriobacteriaceae(100);Coriobacteriaceae_unclassified(100);	Bacteria	"Actinobacteria"	Actinobacteria	Coriobacteriales	Coriobacteriaceae	Coriobacteriaceae_unclassified
Otu01150	17	Bacteria(100);"Actinobacteria"(100);Actinobacteria(100);Actinomycetales(100);Microbacteriaceae(100);Microbacteriaceae_unclassified(77);	Bacteria	"Actinobacteria"	Actinobacteria	Actinomycetales	Microbacteriaceae	Microbacteriaceae_unclassified
Otu01151	17	Bacteria(100);"Actinobacteria"(100);Actinobacteria(100);Coriobacteriales(100);Coriobacteriaceae(100);Coriobacteriaceae_unclassified(100);	Bacteria	"Actinobacteria"	Actinobacteria	Coriobacteriales	Coriobacteriaceae	Coriobacteriaceae_unclassified
Otu01152	17	Bacteria(100);"Proteobacteria"(100);Alphaproteobacteria(100);Caulobacterales(100);Caulobacteraceae(100);Caulobacteraceae_unclassified(89);	Bacteria	"Proteobacteria"	Alphaproteobacteria	Caulobacterales	Caulobacteraceae	Caulobacteraceae_unclassified
Otu01153	17	Bacteria(100);"Proteobacteria"(100);Betaproteobacteria(100);Betaproteobacteria_unclassified(100);Betaproteobacteria_unclassified(100);Betaproteobacteria_unclassified(100);	Bacteria	"Proteobacteria"	Betaproteobacteria	Betaproteobacteria_unclassified	Betaproteobacteria_unclassified	Betaproteobacteria_unclassified
Otu01154	17	Bacteria(100);"Bacteroidetes"(100);"Bacteroidia"(100);"Bacteroidales"(100);"Porphyromonadaceae"(100);Dysgonomonas(100);	Bacteria	"Bacteroidetes"	"Bacteroidia"	"Bacteroidales"	"Porphyromonadaceae"	Dysgonomonas
Otu01155	17	Bacteria(100);"Actinobacteria"(100);Actinobacteria(100);Coriobacteriales(100);Coriobacteriaceae(100);Coriobacteriaceae_unclassified(100);	Bacteria	"Actinobacteria"	Actinobacteria	Coriobacteriales	Coriobacteriaceae	Coriobacteriaceae_unclassified
Otu01156	17	Bacteria(100);"Actinobacteria"(100);Actinobacteria(100);Actinomycetales(100);Corynebacteriaceae(89);Corynebacterium(89);	Bacteria	"Actinobacteria"	Actinobacteria	Actinomycetales	Corynebacteriaceae	Corynebacterium
Otu01157	17	Bacteria(100);Firmicutes(100);Bacilli(100);Bacillales(100);Paenibacillaceae_1(100);Paenibacillus(71);	Bacteria	Firmicutes	Bacilli	Bacillales	Paenibacillaceae_1	Paenibacillus
Otu01158	17	Bacteria(100);Firmicutes(100);Clostridia(100);Clostridiales(100);Peptostreptococcaceae(100);Clostridium_XI(95);	Bacteria	Firmicutes	Clostridia	Clostridiales	Peptostreptococcaceae	Clostridium_XI
Otu01159	17	Bacteria(100);"Proteobacteria"(100);Betaproteobacteria(100);Burkholderiales(100);Burkholderiales_unclassified(100);Burkholderiales_unclassified(100);	Bacteria	"Proteobacteria"	Betaproteobacteria	Burkholderiales	Burkholderiales_unclassified	Burkholderiales_unclassified
Otu01160	17	Bacteria(100);"Bacteroidetes"(100);"Bacteroidia"(100);"Bacteroidales"(100);"Porphyromonadaceae"(100);Dysgonomonas(100);	Bacteria	"Bacteroidetes"	"Bacteroidia"	"Bacteroidales"	"Porphyromonadaceae"	Dysgonomonas
Otu01161	17	Bacteria(100);"Proteobacteria"(100);Deltaproteobacteria(100);Bdellovibrionales(100);Bdellovibrionaceae(100);Vampirovibrio(100);	Bacteria	"Proteobacteria"	Deltaproteobacteria	Bdellovibrionales	Bdellovibrionaceae	Vampirovibrio
Otu01162	17	Bacteria(100);"Proteobacteria"(100);Alphaproteobacteria(100);Sphingomonadales(100);Sphingomonadaceae(100);Sphingomonas(100);	Bacteria	"Proteobacteria"	Alphaproteobacteria	Sphingomonadales	Sphingomonadaceae	Sphingomonas
Otu01163	17	Bacteria(100);"Proteobacteria"(100);"Proteobacteria"_unclassified(100);"Proteobacteria"_unclassified(100);"Proteobacteria"_unclassified(100);"Proteobacteria"_unclassified(100);	Bacteria	"Proteobacteria"	"Proteobacteria"_unclassified	"Proteobacteria"_unclassified	"Proteobacteria"_unclassified	"Proteobacteria"_unclassified
Otu01164	17	Bacteria(100);"Verrucomicrobia"(100);Spartobacteria(100);Spartobacteria_order_incertae_sedis(100);Spartobacteria_family_incertae_sedis(100);Spartobacteria_genera_incertae_sedis(100);	Bacteria	"Verrucomicrobia"	Spartobacteria	Spartobacteria_order_incertae_sedis	Spartobacteria_family_incertae_sedis	Spartobacteria_genera_incertae_sedis
Otu01165	17	Bacteria(100);Firmicutes(100);Clostridia(100);Clostridiales(100);Lachnospiraceae(77);Lachnospiraceae_unclassified(77);	Bacteria	Firmicutes	Clostridia	Clostridiales	Lachnospiraceae	Lachnospiraceae_unclassified
Otu01166	17	Bacteria(100);"Bacteroidetes"(100);"Bacteroidia"(100);"Bacteroidales"(100);"Porphyromonadaceae"(100);Dysgonomonas(100);	Bacteria	"Bacteroidetes"	"Bacteroidia"	"Bacteroidales"	"Porphyromonadaceae"	Dysgonomonas
Otu01167	17	Bacteria(100);Bacteria_unclassified(100);Bacteria_unclassified(100);Bacteria_unclassified(100);Bacteria_unclassified(100);Bacteria_unclassified(100);	Bacteria	Bacteria_unclassified	Bacteria_unclassified	Bacteria_unclassified	Bacteria_unclassified	Bacteria_unclassified
Otu01168	17	Bacteria(100);Firmicutes(100);Clostridia(100);Clostridiales(100);Clostridiales_unclassified(71);Clostridiales_unclassified(71);	Bacteria	Firmicutes	Clostridia	Clostridiales	Clostridiales_unclassified	Clostridiales_unclassified
Otu01169	17	Bacteria(100);"Proteobacteria"(100);Alphaproteobacteria(100);Rhizobiales(100);Hyphomicrobiaceae(100);Devosia(100);	Bacteria	"Proteobacteria"	Alphaproteobacteria	Rhizobiales	Hyphomicrobiaceae	Devosia
Otu01170	17	Bacteria(100);"Bacteroidetes"(100);Flavobacteria(100);"Flavobacteriales"(100);Flavobacteriaceae(100);Flavobacterium(100);	Bacteria	"Bacteroidetes"	Flavobacteria	"Flavobacteriales"	Flavobacteriaceae	Flavobacterium
Otu01171	17	Bacteria(100);"Proteobacteria"(100);Gammaproteobacteria(100);Alteromonadales(100);Alteromonadaceae(100);Alishewanella(100);	Bacteria	"Proteobacteria"	Gammaproteobacteria	Alteromonadales	Alteromonadaceae	Alishewanella
Otu01172	17	Bacteria(100);"Actinobacteria"(100);Actinobacteria(100);Actinomycetales(100);Actinomycetales_unclassified(95);Actinomycetales_unclassified(95);	Bacteria	"Actinobacteria"	Actinobacteria	Actinomycetales	Actinomycetales_unclassified	Actinomycetales_unclassified
Otu01173	17	Bacteria(100);Firmicutes(100);Bacilli(100);Bacillales(100);Paenibacillaceae_1(100);Paenibacillus(95);	Bacteria	Firmicutes	Bacilli	Bacillales	Paenibacillaceae_1	Paenibacillus
Otu01174	17	Bacteria(100);Firmicutes(100);Clostridia(100);Clostridiales(100);Lachnospiraceae(100);Lachnospiraceae_unclassified(100);	Bacteria	Firmicutes	Clostridia	Clostridiales	Lachnospiraceae	Lachnospiraceae_unclassified
Otu01175	17	Bacteria(100);"Proteobacteria"(100);Alphaproteobacteria(100);Rhodospirillales(100);Acetobacteraceae(100);Roseomonas(83);	Bacteria	"Proteobacteria"	Alphaproteobacteria	Rhodospirillales	Acetobacteraceae	Roseomonas
Otu01176	17	Bacteria(100);Firmicutes(100);Clostridia(100);Clostridiales(100);Lachnospiraceae(100);Lachnospiraceae_unclassified(59);	Bacteria	Firmicutes	Clostridia	Clostridiales	Lachnospiraceae	Lachnospiraceae_unclassified
Otu01177	17	Bacteria(100);"Actinobacteria"(100);Actinobacteria(100);Actinomycetales(100);Actinomycetales_unclassified(100);Actinomycetales_unclassified(100);	Bacteria	"Actinobacteria"	Actinobacteria	Actinomycetales	Actinomycetales_unclassified	Actinomycetales_unclassified
Otu01178	17	Bacteria(100);Firmicutes(100);Clostridia(100);Clostridiales(100);Clostridiaceae_1(100);Clostridiaceae_1_unclassified(100);	Bacteria	Firmicutes	Clostridia	Clostridiales	Clostridiaceae_1	Clostridiaceae_1_unclassified
Otu01179	16	Bacteria(100);"Proteobacteria"(100);Deltaproteobacteria(100);Myxococcales(100);Myxococcales_unclassified(100);Myxococcales_unclassified(100);	Bacteria	"Proteobacteria"	Deltaproteobacteria	Myxococcales	Myxococcales_unclassified	Myxococcales_unclassified
Otu01180	16	Bacteria(100);"Proteobacteria"(100);Alphaproteobacteria(100);Sphingomonadales(100);Sphingomonadaceae(100);Sphingobium(75);	Bacteria	"Proteobacteria"	Alphaproteobacteria	Sphingomonadales	Sphingomonadaceae	Sphingobium
Otu01181	16	Bacteria(100);"Bacteroidetes"(100);Flavobacteria(100);"Flavobacteriales"(100);Flavobacteriaceae(100);Flavobacterium(100);	Bacteria	"Bacteroidetes"	Flavobacteria	"Flavobacteriales"	Flavobacteriaceae	Flavobacterium
Otu01182	16	Bacteria(100);"Proteobacteria"(100);Alphaproteobacteria(100);Rhodospirillales(100);Rhodospirillaceae(100);Dongia(100);	Bacteria	"Proteobacteria"	Alphaproteobacteria	Rhodospirillales	Rhodospirillaceae	Dongia
Otu01183	16	Bacteria(100);"Actinobacteria"(100);Actinobacteria(100);Actinomycetales(100);Corynebacteriaceae(100);Corynebacterium(100);	Bacteria	"Actinobacteria"	Actinobacteria	Actinomycetales	Corynebacteriaceae	Corynebacterium
Otu01184	16	Bacteria(100);"Bacteroidetes"(100);"Bacteroidia"(100);"Bacteroidales"(100);"Porphyromonadaceae"(100);"Porphyromonadaceae"_unclassified(63);	Bacteria	"Bacteroidetes"	"Bacteroidia"	"Bacteroidales"	"Porphyromonadaceae"	"Porphyromonadaceae"_unclassified
Otu01185	16	Bacteria(100);"Proteobacteria"(100);Alphaproteobacteria(100);Sphingomonadales(100);Erythrobacteraceae(100);Erythrobacteraceae_unclassified(63);	Bacteria	"Proteobacteria"	Alphaproteobacteria	Sphingomonadales	Erythrobacteraceae	Erythrobacteraceae_unclassified
Otu01186	16	Bacteria(100);Bacteria_unclassified(100);Bacteria_unclassified(100);Bacteria_unclassified(100);Bacteria_unclassified(100);Bacteria_unclassified(100);	Bacteria	Bacteria_unclassified	Bacteria_unclassified	Bacteria_unclassified	Bacteria_unclassified	Bacteria_unclassified
Otu01187	16	Bacteria(100);"Proteobacteria"(100);Alphaproteobacteria(100);Caulobacterales(100);Caulobacteraceae(100);Asticcacaulis(100);	Bacteria	"Proteobacteria"	Alphaproteobacteria	Caulobacterales	Caulobacteraceae	Asticcacaulis
Otu01188	16	Bacteria(100);Firmicutes(100);Clostridia(100);Clostridiales(100);Clostridiales_unclassified(100);Clostridiales_unclassified(100);	Bacteria	Firmicutes	Clostridia	Clostridiales	Clostridiales_unclassified	Clostridiales_unclassified
Otu01189	16	Bacteria(100);"Actinobacteria"(100);Actinobacteria(100);Actinomycetales(100);Microbacteriaceae(57);Microbacteriaceae_unclassified(57);	Bacteria	"Actinobacteria"	Actinobacteria	Actinomycetales	Microbacteriaceae	Microbacteriaceae_unclassified
Otu01190	16	Bacteria(100);"Proteobacteria"(100);Deltaproteobacteria(100);Desulfovibrionales(100);Desulfovibrionaceae(100);Desulfovibrio(100);	Bacteria	"Proteobacteria"	Deltaproteobacteria	Desulfovibrionales	Desulfovibrionaceae	Desulfovibrio
Otu01191	16	Bacteria(100);Firmicutes(100);Erysipelotrichia(100);Erysipelotrichales(100);Erysipelotrichaceae(100);Erysipelothrix(100);	Bacteria	Firmicutes	Erysipelotrichia	Erysipelotrichales	Erysipelotrichaceae	Erysipelothrix
Otu01192	16	Bacteria(100);"Bacteroidetes"(100);"Bacteroidetes"_incertae_sedis_class_incertae_sedis(100);"Bacteroidetes"_incertae_sedis_order_incertae_sedis(100);"Bacteroidetes"_incertae_sedis_family_incertae_sedis(100);Ohtaekwangia(100);	Bacteria	"Bacteroidetes"	"Bacteroidetes"_incertae_sedis_class_incertae_sedis	"Bacteroidetes"_incertae_sedis_order_incertae_sedis	"Bacteroidetes"_incertae_sedis_family_incertae_sedis	Ohtaekwangia
Otu01193	16	Bacteria(100);"Actinobacteria"(100);Actinobacteria(100);Coriobacteriales(100);Coriobacteriaceae(100);Coriobacteriaceae_unclassified(100);	Bacteria	"Actinobacteria"	Actinobacteria	Coriobacteriales	Coriobacteriaceae	Coriobacteriaceae_unclassified
Otu01194	16	Bacteria(100);Firmicutes(100);Clostridia(100);Clostridiales(100);Lachnospiraceae(100);Lachnospiraceae_unclassified(100);	Bacteria	Firmicutes	Clostridia	Clostridiales	Lachnospiraceae	Lachnospiraceae_unclassified
Otu01195	16	Bacteria(100);"Bacteroidetes"(100);"Sphingobacteria"(100);"Sphingobacteriales"(100);Cytophagaceae(100);Pontibacter(100);	Bacteria	"Bacteroidetes"	"Sphingobacteria"	"Sphingobacteriales"	Cytophagaceae	Pontibacter
Otu01196	16	Bacteria(100);Firmicutes(100);Clostridia(100);Clostridiales(100);Clostridiales_unclassified(100);Clostridiales_unclassified(100);	Bacteria	Firmicutes	Clostridia	Clostridiales	Clostridiales_unclassified	Clostridiales_unclassified
Otu01197	16	Bacteria(100);"Proteobacteria"(100);Deltaproteobacteria(100);Bdellovibrionales(100);Bacteriovoracaceae(100);Peredibacter(100);	Bacteria	"Proteobacteria"	Deltaproteobacteria	Bdellovibrionales	Bacteriovoracaceae	Peredibacter
Otu01198	16	Bacteria(100);"Proteobacteria"(100);Alphaproteobacteria(100);Alphaproteobacteria_unclassified(100);Alphaproteobacteria_unclassified(100);Alphaproteobacteria_unclassified(100);	Bacteria	"Proteobacteria"	Alphaproteobacteria	Alphaproteobacteria_unclassified	Alphaproteobacteria_unclassified	Alphaproteobacteria_unclassified
Otu01199	16	Bacteria(100);Firmicutes(100);Firmicutes_unclassified(100);Firmicutes_unclassified(100);Firmicutes_unclassified(100);Firmicutes_unclassified(100);	Bacteria	Firmicutes	Firmicutes_unclassified	Firmicutes_unclassified	Firmicutes_unclassified	Firmicutes_unclassified
Otu01200	16	Bacteria(100);"Bacteroidetes"(100);"Sphingobacteria"(100);"Sphingobacteriales"(100);Sphingobacteriaceae(100);Mucilaginibacter(100);	Bacteria	"Bacteroidetes"	"Sphingobacteria"	"Sphingobacteriales"	Sphingobacteriaceae	Mucilaginibacter
Otu01201	16	Bacteria(100);"Proteobacteria"(100);Alphaproteobacteria(100);Alphaproteobacteria_unclassified(100);Alphaproteobacteria_unclassified(100);Alphaproteobacteria_unclassified(100);	Bacteria	"Proteobacteria"	Alphaproteobacteria	Alphaproteobacteria_unclassified	Alphaproteobacteria_unclassified	Alphaproteobacteria_unclassified
Otu01202	16	Bacteria(100);"Actinobacteria"(100);Actinobacteria(100);Solirubrobacterales(100);Solirubrobacterales_unclassified(100);Solirubrobacterales_unclassified(100);	Bacteria	"Actinobacteria"	Actinobacteria	Solirubrobacterales	Solirubrobacterales_unclassified	Solirubrobacterales_unclassified
Otu01203	16	Bacteria(100);"Actinobacteria"(100);Actinobacteria(100);Actinomycetales(100);Actinomycetales_unclassified(100);Actinomycetales_unclassified(100);	Bacteria	"Actinobacteria"	Actinobacteria	Actinomycetales	Actinomycetales_unclassified	Actinomycetales_unclassified
Otu01204	16	Bacteria(100);"Bacteroidetes"(100);"Bacteroidia"(100);"Bacteroidales"(100);"Porphyromonadaceae"(94);"Porphyromonadaceae"_unclassified(94);	Bacteria	"Bacteroidetes"	"Bacteroidia"	"Bacteroidales"	"Porphyromonadaceae"	"Porphyromonadaceae"_unclassified
Otu01205	16	Bacteria(100);"Proteobacteria"(100);"Proteobacteria"_unclassified(100);"Proteobacteria"_unclassified(100);"Proteobacteria"_unclassified(100);"Proteobacteria"_unclassified(100);	Bacteria	"Proteobacteria"	"Proteobacteria"_unclassified	"Proteobacteria"_unclassified	"Proteobacteria"_unclassified	"Proteobacteria"_unclassified
Otu01206	16	Bacteria(100);"Actinobacteria"(100);Actinobacteria(100);Actinomycetales(100);Actinomycetales_unclassified(100);Actinomycetales_unclassified(100);	Bacteria	"Actinobacteria"	Actinobacteria	Actinomycetales	Actinomycetales_unclassified	Actinomycetales_unclassified
Otu01207	16	Bacteria(100);"Bacteroidetes"(100);"Bacteroidia"(100);"Bacteroidales"(100);"Porphyromonadaceae"(100);Dysgonomonas(100);	Bacteria	"Bacteroidetes"	"Bacteroidia"	"Bacteroidales"	"Porphyromonadaceae"	Dysgonomonas
Otu01208	16	Bacteria(100);"Proteobacteria"(100);Alphaproteobacteria(100);Rhizobiales(100);Rhizobiales_unclassified(75);Rhizobiales_unclassified(75);	Bacteria	"Proteobacteria"	Alphaproteobacteria	Rhizobiales	Rhizobiales_unclassified	Rhizobiales_unclassified
Otu01209	16	Bacteria(100);"Bacteroidetes"(100);"Bacteroidia"(100);"Bacteroidales"(100);"Porphyromonadaceae"(100);Dysgonomonas(100);	Bacteria	"Bacteroidetes"	"Bacteroidia"	"Bacteroidales"	"Porphyromonadaceae"	Dysgonomonas
Otu01210	16	Bacteria(100);"Actinobacteria"(100);Actinobacteria(100);Acidimicrobiales(100);Acidimicrobiales_unclassified(100);Acidimicrobiales_unclassified(100);	Bacteria	"Actinobacteria"	Actinobacteria	Acidimicrobiales	Acidimicrobiales_unclassified	Acidimicrobiales_unclassified
Otu01211	16	Bacteria(100);Bacteria_unclassified(100);Bacteria_unclassified(100);Bacteria_unclassified(100);Bacteria_unclassified(100);Bacteria_unclassified(100);	Bacteria	Bacteria_unclassified	Bacteria_unclassified	Bacteria_unclassified	Bacteria_unclassified	Bacteria_unclassified
Otu01212	16	Bacteria(100);"Bacteroidetes"(100);"Bacteroidetes"_unclassified(100);"Bacteroidetes"_unclassified(100);"Bacteroidetes"_unclassified(100);"Bacteroidetes"_unclassified(100);	Bacteria	"Bacteroidetes"	"Bacteroidetes"_unclassified	"Bacteroidetes"_unclassified	"Bacteroidetes"_unclassified	"Bacteroidetes"_unclassified
Otu01213	16	Bacteria(100);"Bacteroidetes"(100);"Sphingobacteria"(100);"Sphingobacteriales"(100);"Sphingobacteriales"_unclassified(100);"Sphingobacteriales"_unclassified(100);	Bacteria	"Bacteroidetes"	"Sphingobacteria"	"Sphingobacteriales"	"Sphingobacteriales"_unclassified	"Sphingobacteriales"_unclassified
Otu01214	16	Bacteria(100);"Proteobacteria"(100);Betaproteobacteria(100);Burkholderiales(100);Burkholderiales_unclassified(100);Burkholderiales_unclassified(100);	Bacteria	"Proteobacteria"	Betaproteobacteria	Burkholderiales	Burkholderiales_unclassified	Burkholderiales_unclassified
Otu01215	16	Bacteria(100);Bacteria_unclassified(100);Bacteria_unclassified(100);Bacteria_unclassified(100);Bacteria_unclassified(100);Bacteria_unclassified(100);	Bacteria	Bacteria_unclassified	Bacteria_unclassified	Bacteria_unclassified	Bacteria_unclassified	Bacteria_unclassified
Otu01216	16	Bacteria(100);"Chlamydiae"(100);Chlamydiae(100);Chlamydiales(100);Parachlamydiaceae(100);Parachlamydiaceae_unclassified(100);	Bacteria	"Chlamydiae"	Chlamydiae	Chlamydiales	Parachlamydiaceae	Parachlamydiaceae_unclassified
Otu01217	16	Bacteria(100);"Bacteroidetes"(100);"Bacteroidia"(100);"Bacteroidales"(100);"Porphyromonadaceae"(100);Dysgonomonas(100);	Bacteria	"Bacteroidetes"	"Bacteroidia"	"Bacteroidales"	"Porphyromonadaceae"	Dysgonomonas
Otu01218	16	Bacteria(100);Firmicutes(100);Clostridia(100);Clostridiales(100);Clostridiaceae_1(100);Proteiniclasticum(75);	Bacteria	Firmicutes	Clostridia	Clostridiales	Clostridiaceae_1	Proteiniclasticum
Otu01219	16	Bacteria(100);Firmicutes(100);Clostridia(100);Clostridiales(100);Ruminococcaceae(100);Ruminococcaceae_unclassified(100);	Bacteria	Firmicutes	Clostridia	Clostridiales	Ruminococcaceae	Ruminococcaceae_unclassified
Otu01220	16	Bacteria(100);"Actinobacteria"(100);Actinobacteria(100);Actinomycetales(100);Nocardioidaceae(100);Nocardioides(100);	Bacteria	"Actinobacteria"	Actinobacteria	Actinomycetales	Nocardioidaceae	Nocardioides
Otu01221	16	Bacteria(100);"Actinobacteria"(100);Actinobacteria(100);Solirubrobacterales(100);Solirubrobacterales_unclassified(82);Solirubrobacterales_unclassified(82);	Bacteria	"Actinobacteria"	Actinobacteria	Solirubrobacterales	Solirubrobacterales_unclassified	Solirubrobacterales_unclassified
Otu01222	16	Bacteria(100);"Actinobacteria"(100);Actinobacteria(100);Actinomycetales(100);Geodermatophilaceae(100);Modestobacter(88);	Bacteria	"Actinobacteria"	Actinobacteria	Actinomycetales	Geodermatophilaceae	Modestobacter
Otu01223	15	Bacteria(100);"Actinobacteria"(100);Actinobacteria(100);Actinomycetales(100);Actinomycetales_unclassified(100);Actinomycetales_unclassified(100);	Bacteria	"Actinobacteria"	Actinobacteria	Actinomycetales	Actinomycetales_unclassified	Actinomycetales_unclassified
Otu01224	15	Bacteria(100);Firmicutes(100);Clostridia(100);Clostridiales(100);Lachnospiraceae(100);Clostridium_XlVb(100);	Bacteria	Firmicutes	Clostridia	Clostridiales	Lachnospiraceae	Clostridium_XlVb
Otu01225	15	Bacteria(100);"Actinobacteria"(100);Actinobacteria(100);Actinomycetales(100);Actinomycetales_unclassified(87);Actinomycetales_unclassified(87);	Bacteria	"Actinobacteria"	Actinobacteria	Actinomycetales	Actinomycetales_unclassified	Actinomycetales_unclassified
Otu01226	15	Bacteria(100);"Proteobacteria"(100);Alphaproteobacteria(100);Rhizobiales(100);Methylobacteriaceae(100);Methylobacterium(100);	Bacteria	"Proteobacteria"	Alphaproteobacteria	Rhizobiales	Methylobacteriaceae	Methylobacterium
Otu01227	15	Bacteria(100);"Bacteroidetes"(100);"Sphingobacteria"(100);"Sphingobacteriales"(100);"Cyclobacteriaceae"(100);Algoriphagus(100);	Bacteria	"Bacteroidetes"	"Sphingobacteria"	"Sphingobacteriales"	"Cyclobacteriaceae"	Algoriphagus
Otu01228	15	Bacteria(100);Firmicutes(100);Clostridia(100);Clostridiales(100);Clostridiales_Incertae_Sedis_XI(100);Gallicola(100);	Bacteria	Firmicutes	Clostridia	Clostridiales	Clostridiales_Incertae_Sedis_XI	Gallicola
Otu01229	15	Bacteria(100);"Actinobacteria"(100);Actinobacteria(100);Coriobacteriales(100);Coriobacteriaceae(100);Coriobacteriaceae_unclassified(100);	Bacteria	"Actinobacteria"	Actinobacteria	Coriobacteriales	Coriobacteriaceae	Coriobacteriaceae_unclassified
Otu01230	15	Bacteria(100);Firmicutes(100);Bacilli(100);Bacillales(100);Bacillales_unclassified(100);Bacillales_unclassified(100);	Bacteria	Firmicutes	Bacilli	Bacillales	Bacillales_unclassified	Bacillales_unclassified
Otu01231	15	Bacteria(100);"Proteobacteria"(100);"Proteobacteria"_unclassified(100);"Proteobacteria"_unclassified(100);"Proteobacteria"_unclassified(100);"Proteobacteria"_unclassified(100);	Bacteria	"Proteobacteria"	"Proteobacteria"_unclassified	"Proteobacteria"_unclassified	"Proteobacteria"_unclassified	"Proteobacteria"_unclassified
Otu01232	15	Bacteria(100);"Bacteroidetes"(100);"Sphingobacteria"(100);"Sphingobacteriales"(100);Chitinophagaceae(100);Chitinophagaceae_unclassified(100);	Bacteria	"Bacteroidetes"	"Sphingobacteria"	"Sphingobacteriales"	Chitinophagaceae	Chitinophagaceae_unclassified
Otu01233	15	Bacteria(100);Firmicutes(100);Clostridia(100);Clostridiales(100);Clostridiales_unclassified(100);Clostridiales_unclassified(100);	Bacteria	Firmicutes	Clostridia	Clostridiales	Clostridiales_unclassified	Clostridiales_unclassified
Otu01234	15	Bacteria(100);Firmicutes(100);Clostridia(100);Clostridiales(100);Lachnospiraceae(100);Lachnospiraceae_unclassified(100);	Bacteria	Firmicutes	Clostridia	Clostridiales	Lachnospiraceae	Lachnospiraceae_unclassified
Otu01235	15	Bacteria(100);Firmicutes(100);Clostridia(100);Clostridiales(100);Clostridiales_unclassified(100);Clostridiales_unclassified(100);	Bacteria	Firmicutes	Clostridia	Clostridiales	Clostridiales_unclassified	Clostridiales_unclassified
Otu01236	15	Bacteria(100);"Actinobacteria"(100);Actinobacteria(100);Coriobacteriales(100);Coriobacteriaceae(100);Coriobacteriaceae_unclassified(100);	Bacteria	"Actinobacteria"	Actinobacteria	Coriobacteriales	Coriobacteriaceae	Coriobacteriaceae_unclassified
Otu01237	15	Bacteria(100);"Proteobacteria"(100);Gammaproteobacteria(100);Xanthomonadales(100);Xanthomonadaceae(100);Stenotrophomonas(100);	Bacteria	"Proteobacteria"	Gammaproteobacteria	Xanthomonadales	Xanthomonadaceae	Stenotrophomonas
Otu01238	15	Bacteria(100);"Bacteroidetes"(100);"Bacteroidia"(100);"Bacteroidales"(100);"Porphyromonadaceae"(100);Dysgonomonas(100);	Bacteria	"Bacteroidetes"	"Bacteroidia"	"Bacteroidales"	"Porphyromonadaceae"	Dysgonomonas
Otu01239	15	Bacteria(100);"Bacteroidetes"(100);"Bacteroidetes"_incertae_sedis_class_incertae_sedis(100);"Bacteroidetes"_incertae_sedis_order_incertae_sedis(100);"Bacteroidetes"_incertae_sedis_family_incertae_sedis(100);Ohtaekwangia(100);	Bacteria	"Bacteroidetes"	"Bacteroidetes"_incertae_sedis_class_incertae_sedis	"Bacteroidetes"_incertae_sedis_order_incertae_sedis	"Bacteroidetes"_incertae_sedis_family_incertae_sedis	Ohtaekwangia
Otu01240	15	Bacteria(100);Firmicutes(100);Clostridia(100);Clostridiales(100);Lachnospiraceae(100);Lachnospiraceae_unclassified(100);	Bacteria	Firmicutes	Clostridia	Clostridiales	Lachnospiraceae	Lachnospiraceae_unclassified
Otu01241	15	Bacteria(100);"Actinobacteria"(100);Actinobacteria(100);Actinomycetales(100);Actinomycetales_unclassified(80);Actinomycetales_unclassified(80);	Bacteria	"Actinobacteria"	Actinobacteria	Actinomycetales	Actinomycetales_unclassified	Actinomycetales_unclassified
Otu01242	15	Bacteria(100);Firmicutes(100);Clostridia(100);Clostridiales(100);Lachnospiraceae(100);Clostridium_XlVb(87);	Bacteria	Firmicutes	Clostridia	Clostridiales	Lachnospiraceae	Clostridium_XlVb
Otu01243	15	Bacteria(100);"Proteobacteria"(100);Deltaproteobacteria(100);Myxococcales(100);Polyangiaceae(100);Chondromyces(100);	Bacteria	"Proteobacteria"	Deltaproteobacteria	Myxococcales	Polyangiaceae	Chondromyces
Otu01244	15	Bacteria(100);"Proteobacteria"(100);Alphaproteobacteria(100);Rhizobiales(100);Phyllobacteriaceae(61);Phyllobacteriaceae_unclassified(61);	Bacteria	"Proteobacteria"	Alphaproteobacteria	Rhizobiales	Phyllobacteriaceae	Phyllobacteriaceae_unclassified
Otu01245	15	Bacteria(100);"Bacteroidetes"(100);Flavobacteria(100);"Flavobacteriales"(100);Flavobacteriaceae(100);Flavobacteriaceae_unclassified(80);	Bacteria	"Bacteroidetes"	Flavobacteria	"Flavobacteriales"	Flavobacteriaceae	Flavobacteriaceae_unclassified
Otu01246	15	Bacteria(100);"Actinobacteria"(100);Actinobacteria(100);Actinomycetales(100);Micromonosporaceae(100);Actinoplanes(100);	Bacteria	"Actinobacteria"	Actinobacteria	Actinomycetales	Micromonosporaceae	Actinoplanes
Otu01247	15	Bacteria(100);"Tenericutes"(100);Mollicutes(100);Acholeplasmatales(100);Acholeplasmataceae(100);Acholeplasma(100);	Bacteria	"Tenericutes"	Mollicutes	Acholeplasmatales	Acholeplasmataceae	Acholeplasma
Otu01248	15	Bacteria(100);Firmicutes(100);Bacilli(100);Bacillales(100);Paenibacillaceae_2(100);Ammoniphilus(54);	Bacteria	Firmicutes	Bacilli	Bacillales	Paenibacillaceae_2	Ammoniphilus
Otu01249	15	Bacteria(100);"Proteobacteria"(100);Gammaproteobacteria(100);Xanthomonadales(100);Xanthomonadaceae(100);Lysobacter(100);	Bacteria	"Proteobacteria"	Gammaproteobacteria	Xanthomonadales	Xanthomonadaceae	Lysobacter
Otu01250	15	Bacteria(100);"Proteobacteria"(100);Alphaproteobacteria(100);Alphaproteobacteria_unclassified(100);Alphaproteobacteria_unclassified(100);Alphaproteobacteria_unclassified(100);	Bacteria	"Proteobacteria"	Alphaproteobacteria	Alphaproteobacteria_unclassified	Alphaproteobacteria_unclassified	Alphaproteobacteria_unclassified
Otu01251	15	Bacteria(100);"Proteobacteria"(100);Gammaproteobacteria(100);Pseudomonadales(100);Moraxellaceae(100);Acinetobacter(100);	Bacteria	"Proteobacteria"	Gammaproteobacteria	Pseudomonadales	Moraxellaceae	Acinetobacter
Otu01252	15	Bacteria(100);"Proteobacteria"(100);Betaproteobacteria(100);Burkholderiales(100);Comamonadaceae(54);Comamonadaceae_unclassified(54);	Bacteria	"Proteobacteria"	Betaproteobacteria	Burkholderiales	Comamonadaceae	Comamonadaceae_unclassified
Otu01253	15	Bacteria(100);Firmicutes(100);Bacilli(100);Bacillales(100);Paenibacillaceae_1(100);Paenibacillus(80);	Bacteria	Firmicutes	Bacilli	Bacillales	Paenibacillaceae_1	Paenibacillus
Otu01254	15	Bacteria(100);"Actinobacteria"(100);Actinobacteria(100);Actinomycetales(100);Nocardioidaceae(100);Nocardioides(74);	Bacteria	"Actinobacteria"	Actinobacteria	Actinomycetales	Nocardioidaceae	Nocardioides
Otu01255	15	Bacteria(100);"Bacteroidetes"(100);Flavobacteria(100);"Flavobacteriales"(100);Flavobacteriaceae(100);Flavobacterium(100);	Bacteria	"Bacteroidetes"	Flavobacteria	"Flavobacteriales"	Flavobacteriaceae	Flavobacterium
Otu01256	15	Bacteria(100);Firmicutes(100);Bacilli(100);Bacillales(100);Planococcaceae(100);Planococcaceae_unclassified(67);	Bacteria	Firmicutes	Bacilli	Bacillales	Planococcaceae	Planococcaceae_unclassified
Otu01257	15	Bacteria(100);"Bacteroidetes"(100);"Bacteroidia"(100);"Bacteroidales"(100);"Porphyromonadaceae"(100);Dysgonomonas(100);	Bacteria	"Bacteroidetes"	"Bacteroidia"	"Bacteroidales"	"Porphyromonadaceae"	Dysgonomonas
Otu01258	15	Bacteria(100);"Bacteroidetes"(100);"Bacteroidia"(100);"Bacteroidales"(100);"Porphyromonadaceae"(100);Dysgonomonas(100);	Bacteria	"Bacteroidetes"	"Bacteroidia"	"Bacteroidales"	"Porphyromonadaceae"	Dysgonomonas
Otu01259	15	Bacteria(100);Firmicutes(100);Bacilli(100);Bacillales(100);Paenibacillaceae_1(100);Paenibacillus(100);	Bacteria	Firmicutes	Bacilli	Bacillales	Paenibacillaceae_1	Paenibacillus
Otu01260	15	Bacteria(100);"Proteobacteria"(100);Betaproteobacteria(100);Burkholderiales(100);Comamonadaceae(100);Comamonadaceae_unclassified(100);	Bacteria	"Proteobacteria"	Betaproteobacteria	Burkholderiales	Comamonadaceae	Comamonadaceae_unclassified
Otu01261	15	Bacteria(100);"Bacteroidetes"(100);"Sphingobacteria"(100);"Sphingobacteriales"(100);Cytophagaceae(100);Dyadobacter(94);	Bacteria	"Bacteroidetes"	"Sphingobacteria"	"Sphingobacteriales"	Cytophagaceae	Dyadobacter
Otu01262	15	Bacteria(100);Firmicutes(100);Clostridia(100);Clostridiales(100);Clostridiales_unclassified(100);Clostridiales_unclassified(100);	Bacteria	Firmicutes	Clostridia	Clostridiales	Clostridiales_unclassified	Clostridiales_unclassified
Otu01263	15	Bacteria(100);"Bacteroidetes"(100);Flavobacteria(100);"Flavobacteriales"(100);Flavobacteriaceae(100);Flavobacterium(100);	Bacteria	"Bacteroidetes"	Flavobacteria	"Flavobacteriales"	Flavobacteriaceae	Flavobacterium
Otu01264	15	Bacteria(100);"Proteobacteria"(100);Deltaproteobacteria(100);Bdellovibrionales(100);Bacteriovoracaceae(100);Peredibacter(100);	Bacteria	"Proteobacteria"	Deltaproteobacteria	Bdellovibrionales	Bacteriovoracaceae	Peredibacter
Otu01265	15	Bacteria(100);"Proteobacteria"(100);Betaproteobacteria(100);Betaproteobacteria_unclassified(100);Betaproteobacteria_unclassified(100);Betaproteobacteria_unclassified(100);	Bacteria	"Proteobacteria"	Betaproteobacteria	Betaproteobacteria_unclassified	Betaproteobacteria_unclassified	Betaproteobacteria_unclassified
Otu01266	15	Bacteria(100);"Proteobacteria"(100);"Proteobacteria"_unclassified(100);"Proteobacteria"_unclassified(100);"Proteobacteria"_unclassified(100);"Proteobacteria"_unclassified(100);	Bacteria	"Proteobacteria"	"Proteobacteria"_unclassified	"Proteobacteria"_unclassified	"Proteobacteria"_unclassified	"Proteobacteria"_unclassified
Otu01267	15	Bacteria(100);"Proteobacteria"(100);Alphaproteobacteria(100);Rhodobacterales(100);Rhodobacteraceae(100);Rhodobacteraceae_unclassified(100);	Bacteria	"Proteobacteria"	Alphaproteobacteria	Rhodobacterales	Rhodobacteraceae	Rhodobacteraceae_unclassified
Otu01268	15	Bacteria(100);"Actinobacteria"(100);Actinobacteria(100);Acidimicrobiales(100);Acidimicrobiaceae(67);Ilumatobacter(67);	Bacteria	"Actinobacteria"	Actinobacteria	Acidimicrobiales	Acidimicrobiaceae	Ilumatobacter
Otu01269	15	Bacteria(100);Bacteria_unclassified(100);Bacteria_unclassified(100);Bacteria_unclassified(100);Bacteria_unclassified(100);Bacteria_unclassified(100);	Bacteria	Bacteria_unclassified	Bacteria_unclassified	Bacteria_unclassified	Bacteria_unclassified	Bacteria_unclassified
Otu01270	15	Bacteria(100);"Bacteroidetes"(100);"Sphingobacteria"(100);"Sphingobacteriales"(100);Sphingobacteriaceae(100);Pedobacter(94);	Bacteria	"Bacteroidetes"	"Sphingobacteria"	"Sphingobacteriales"	Sphingobacteriaceae	Pedobacter
Otu01271	14	Bacteria(100);"Bacteroidetes"(100);"Bacteroidia"(100);"Bacteroidales"(100);"Porphyromonadaceae"(100);Dysgonomonas(100);	Bacteria	"Bacteroidetes"	"Bacteroidia"	"Bacteroidales"	"Porphyromonadaceae"	Dysgonomonas
Otu01272	14	Bacteria(100);"Actinobacteria"(100);Actinobacteria(100);Coriobacteriales(100);Coriobacteriaceae(100);Coriobacteriaceae_unclassified(100);	Bacteria	"Actinobacteria"	Actinobacteria	Coriobacteriales	Coriobacteriaceae	Coriobacteriaceae_unclassified
Otu01273	14	Bacteria(100);Firmicutes(100);Clostridia(100);Clostridiales(100);Lachnospiraceae(100);Clostridium_XlVb(93);	Bacteria	Firmicutes	Clostridia	Clostridiales	Lachnospiraceae	Clostridium_XlVb
Otu01274	14	Bacteria(100);"Actinobacteria"(100);Actinobacteria(100);Actinomycetales(100);Nocardioidaceae(100);Nocardioidaceae_unclassified(100);	Bacteria	"Actinobacteria"	Actinobacteria	Actinomycetales	Nocardioidaceae	Nocardioidaceae_unclassified
Otu01275	14	Bacteria(100);Firmicutes(100);Clostridia(100);Clostridiales(100);Lachnospiraceae(100);Clostridium_XlVa(65);	Bacteria	Firmicutes	Clostridia	Clostridiales	Lachnospiraceae	Clostridium_XlVa
Otu01276	14	Bacteria(100);Firmicutes(100);Clostridia(100);Clostridiales(100);Clostridiales_unclassified(100);Clostridiales_unclassified(100);	Bacteria	Firmicutes	Clostridia	Clostridiales	Clostridiales_unclassified	Clostridiales_unclassified
Otu01277	14	Bacteria(100);"Bacteroidetes"(100);"Bacteroidia"(100);"Bacteroidales"(100);"Prevotellaceae"(100);Prevotella(100);	Bacteria	"Bacteroidetes"	"Bacteroidia"	"Bacteroidales"	"Prevotellaceae"	Prevotella
Otu01278	14	Bacteria(100);"Actinobacteria"(100);Actinobacteria(100);Actinomycetales(100);Mycobacteriaceae(58);Mycobacterium(58);	Bacteria	"Actinobacteria"	Actinobacteria	Actinomycetales	Mycobacteriaceae	Mycobacterium
Otu01279	14	Bacteria(100);"Proteobacteria"(100);Alphaproteobacteria(100);Sphingomonadales(100);Sphingomonadaceae(100);Sphingomonas(79);	Bacteria	"Proteobacteria"	Alphaproteobacteria	Sphingomonadales	Sphingomonadaceae	Sphingomonas
Otu01280	14	Bacteria(100);"Proteobacteria"(100);Alphaproteobacteria(100);Alphaproteobacteria_unclassified(100);Alphaproteobacteria_unclassified(100);Alphaproteobacteria_unclassified(100);	Bacteria	"Proteobacteria"	Alphaproteobacteria	Alphaproteobacteria_unclassified	Alphaproteobacteria_unclassified	Alphaproteobacteria_unclassified
Otu01281	14	Bacteria(100);"Actinobacteria"(100);Actinobacteria(100);Actinomycetales(100);Promicromonosporaceae(100);Promicromonosporaceae_unclassified(100);	Bacteria	"Actinobacteria"	Actinobacteria	Actinomycetales	Promicromonosporaceae	Promicromonosporaceae_unclassified
Otu01282	14	Bacteria(100);Bacteria_unclassified(100);Bacteria_unclassified(100);Bacteria_unclassified(100);Bacteria_unclassified(100);Bacteria_unclassified(100);	Bacteria	Bacteria_unclassified	Bacteria_unclassified	Bacteria_unclassified	Bacteria_unclassified	Bacteria_unclassified
Otu01283	14	Bacteria(100);Bacteria_unclassified(100);Bacteria_unclassified(100);Bacteria_unclassified(100);Bacteria_unclassified(100);Bacteria_unclassified(100);	Bacteria	Bacteria_unclassified	Bacteria_unclassified	Bacteria_unclassified	Bacteria_unclassified	Bacteria_unclassified
Otu01284	14	Bacteria(100);Bacteria_unclassified(100);Bacteria_unclassified(100);Bacteria_unclassified(100);Bacteria_unclassified(100);Bacteria_unclassified(100);	Bacteria	Bacteria_unclassified	Bacteria_unclassified	Bacteria_unclassified	Bacteria_unclassified	Bacteria_unclassified
Otu01285	14	Bacteria(100);Firmicutes(100);Bacilli(100);Lactobacillales(100);Lactobacillales_unclassified(93);Lactobacillales_unclassified(93);	Bacteria	Firmicutes	Bacilli	Lactobacillales	Lactobacillales_unclassified	Lactobacillales_unclassified
Otu01286	14	Bacteria(100);Firmicutes(100);Erysipelotrichia(100);Erysipelotrichales(100);Erysipelotrichaceae(100);Erysipelotrichaceae_unclassified(100);	Bacteria	Firmicutes	Erysipelotrichia	Erysipelotrichales	Erysipelotrichaceae	Erysipelotrichaceae_unclassified
Otu01287	14	Bacteria(100);"Proteobacteria"(100);Betaproteobacteria(100);Burkholderiales(100);Comamonadaceae(93);Comamonadaceae_unclassified(93);	Bacteria	"Proteobacteria"	Betaproteobacteria	Burkholderiales	Comamonadaceae	Comamonadaceae_unclassified
Otu01288	14	Bacteria(100);"Bacteroidetes"(100);"Sphingobacteria"(100);"Sphingobacteriales"(100);Sphingobacteriaceae(100);Pedobacter(79);	Bacteria	"Bacteroidetes"	"Sphingobacteria"	"Sphingobacteriales"	Sphingobacteriaceae	Pedobacter
Otu01289	14	Bacteria(100);Bacteria_unclassified(100);Bacteria_unclassified(100);Bacteria_unclassified(100);Bacteria_unclassified(100);Bacteria_unclassified(100);	Bacteria	Bacteria_unclassified	Bacteria_unclassified	Bacteria_unclassified	Bacteria_unclassified	Bacteria_unclassified
Otu01290	14	Bacteria(100);"Proteobacteria"(100);Alphaproteobacteria(100);Sphingomonadales(100);Sphingomonadaceae(100);Sphingomonas(100);	Bacteria	"Proteobacteria"	Alphaproteobacteria	Sphingomonadales	Sphingomonadaceae	Sphingomonas
Otu01291	14	Bacteria(100);Firmicutes(100);Clostridia(100);Clostridiales(100);Ruminococcaceae(100);Ruminococcaceae_unclassified(100);	Bacteria	Firmicutes	Clostridia	Clostridiales	Ruminococcaceae	Ruminococcaceae_unclassified
Otu01292	14	Bacteria(100);"Chlamydiae"(100);Chlamydiae(100);Chlamydiales(100);Parachlamydiaceae(100);Parachlamydiaceae_unclassified(100);	Bacteria	"Chlamydiae"	Chlamydiae	Chlamydiales	Parachlamydiaceae	Parachlamydiaceae_unclassified
Otu01293	14	Bacteria(100);"Bacteroidetes"(100);"Bacteroidia"(100);"Bacteroidales"(100);"Porphyromonadaceae"(100);Dysgonomonas(100);	Bacteria	"Bacteroidetes"	"Bacteroidia"	"Bacteroidales"	"Porphyromonadaceae"	Dysgonomonas
Otu01294	14	Bacteria(100);"Bacteroidetes"(100);"Bacteroidia"(100);"Bacteroidales"(100);"Porphyromonadaceae"(100);Paludibacter(86);	Bacteria	"Bacteroidetes"	"Bacteroidia"	"Bacteroidales"	"Porphyromonadaceae"	Paludibacter
Otu01295	14	Bacteria(100);Firmicutes(100);Firmicutes_unclassified(100);Firmicutes_unclassified(100);Firmicutes_unclassified(100);Firmicutes_unclassified(100);	Bacteria	Firmicutes	Firmicutes_unclassified	Firmicutes_unclassified	Firmicutes_unclassified	Firmicutes_unclassified
Otu01296	14	Bacteria(100);Firmicutes(100);Clostridia(100);Clostridiales(100);Ruminococcaceae(100);Ruminococcaceae_unclassified(100);	Bacteria	Firmicutes	Clostridia	Clostridiales	Ruminococcaceae	Ruminococcaceae_unclassified
Otu01297	14	Bacteria(100);"Bacteroidetes"(100);Flavobacteria(100);"Flavobacteriales"(100);Flavobacteriaceae(100);Flavobacteriaceae_unclassified(58);	Bacteria	"Bacteroidetes"	Flavobacteria	"Flavobacteriales"	Flavobacteriaceae	Flavobacteriaceae_unclassified
Otu01298	14	Bacteria(100);Firmicutes(100);Clostridia(100);Clostridiales(100);Lachnospiraceae(93);Clostridium_XlVa(86);	Bacteria	Firmicutes	Clostridia	Clostridiales	Lachnospiraceae	Clostridium_XlVa
Otu01299	14	Bacteria(100);Bacteria_unclassified(100);Bacteria_unclassified(100);Bacteria_unclassified(100);Bacteria_unclassified(100);Bacteria_unclassified(100);	Bacteria	Bacteria_unclassified	Bacteria_unclassified	Bacteria_unclassified	Bacteria_unclassified	Bacteria_unclassified
Otu01300	14	Bacteria(100);"Bacteroidetes"(100);"Bacteroidia"(100);"Bacteroidales"(100);"Porphyromonadaceae"(100);Tannerella(100);	Bacteria	"Bacteroidetes"	"Bacteroidia"	"Bacteroidales"	"Porphyromonadaceae"	Tannerella
Otu01301	14	Bacteria(100);Bacteria_unclassified(100);Bacteria_unclassified(100);Bacteria_unclassified(100);Bacteria_unclassified(100);Bacteria_unclassified(100);	Bacteria	Bacteria_unclassified	Bacteria_unclassified	Bacteria_unclassified	Bacteria_unclassified	Bacteria_unclassified
Otu01302	14	Bacteria(100);"Bacteroidetes"(100);Flavobacteria(100);"Flavobacteriales"(100);Flavobacteriaceae(100);Flavobacterium(65);	Bacteria	"Bacteroidetes"	Flavobacteria	"Flavobacteriales"	Flavobacteriaceae	Flavobacterium
Otu01303	14	Bacteria(100);Firmicutes(100);Clostridia(100);Clostridiales(100);Clostridiales_unclassified(100);Clostridiales_unclassified(100);	Bacteria	Firmicutes	Clostridia	Clostridiales	Clostridiales_unclassified	Clostridiales_unclassified
Otu01304	14	Bacteria(100);"Proteobacteria"(100);Gammaproteobacteria(100);Legionellales(100);Legionellaceae(100);Legionella(100);	Bacteria	"Proteobacteria"	Gammaproteobacteria	Legionellales	Legionellaceae	Legionella
Otu01305	14	Bacteria(100);Firmicutes(100);Clostridia(100);Clostridiales(100);Ruminococcaceae(100);Ruminococcaceae_unclassified(100);	Bacteria	Firmicutes	Clostridia	Clostridiales	Ruminococcaceae	Ruminococcaceae_unclassified
Otu01306	14	Bacteria(100);"Proteobacteria"(100);Betaproteobacteria(100);Burkholderiales(100);Burkholderiales_unclassified(100);Burkholderiales_unclassified(100);	Bacteria	"Proteobacteria"	Betaproteobacteria	Burkholderiales	Burkholderiales_unclassified	Burkholderiales_unclassified
Otu01307	14	Bacteria(100);"Bacteroidetes"(100);"Sphingobacteria"(100);"Sphingobacteriales"(100);Chitinophagaceae(100);Chitinophagaceae_unclassified(100);	Bacteria	"Bacteroidetes"	"Sphingobacteria"	"Sphingobacteriales"	Chitinophagaceae	Chitinophagaceae_unclassified
Otu01308	14	Bacteria(100);"Proteobacteria"(100);Alphaproteobacteria(100);Caulobacterales(100);Caulobacteraceae(100);Brevundimonas(100);	Bacteria	"Proteobacteria"	Alphaproteobacteria	Caulobacterales	Caulobacteraceae	Brevundimonas
Otu01309	14	Bacteria(100);Bacteria_unclassified(100);Bacteria_unclassified(100);Bacteria_unclassified(100);Bacteria_unclassified(100);Bacteria_unclassified(100);	Bacteria	Bacteria_unclassified	Bacteria_unclassified	Bacteria_unclassified	Bacteria_unclassified	Bacteria_unclassified
Otu01310	14	Bacteria(100);Firmicutes(100);Firmicutes_unclassified(100);Firmicutes_unclassified(100);Firmicutes_unclassified(100);Firmicutes_unclassified(100);	Bacteria	Firmicutes	Firmicutes_unclassified	Firmicutes_unclassified	Firmicutes_unclassified	Firmicutes_unclassified
Otu01311	14	Bacteria(100);Bacteria_unclassified(100);Bacteria_unclassified(100);Bacteria_unclassified(100);Bacteria_unclassified(100);Bacteria_unclassified(100);	Bacteria	Bacteria_unclassified	Bacteria_unclassified	Bacteria_unclassified	Bacteria_unclassified	Bacteria_unclassified
Otu01312	14	Bacteria(100);Firmicutes(100);Clostridia(100);Clostridiales(100);Clostridiales_unclassified(100);Clostridiales_unclassified(100);	Bacteria	Firmicutes	Clostridia	Clostridiales	Clostridiales_unclassified	Clostridiales_unclassified
Otu01313	14	Bacteria(100);"Proteobacteria"(100);Alphaproteobacteria(100);Rhizobiales(100);Rhizobiales_unclassified(100);Rhizobiales_unclassified(100);	Bacteria	"Proteobacteria"	Alphaproteobacteria	Rhizobiales	Rhizobiales_unclassified	Rhizobiales_unclassified
Otu01314	14	Bacteria(100);"Verrucomicrobia"(100);Spartobacteria(100);Spartobacteria_order_incertae_sedis(100);Spartobacteria_family_incertae_sedis(100);Spartobacteria_family_incertae_sedis_unclassified(100);	Bacteria	"Verrucomicrobia"	Spartobacteria	Spartobacteria_order_incertae_sedis	Spartobacteria_family_incertae_sedis	Spartobacteria_family_incertae_sedis_unclassified
Otu01315	14	Bacteria(100);"Proteobacteria"(100);Betaproteobacteria(100);Burkholderiales(100);Burkholderiales_unclassified(100);Burkholderiales_unclassified(100);	Bacteria	"Proteobacteria"	Betaproteobacteria	Burkholderiales	Burkholderiales_unclassified	Burkholderiales_unclassified
Otu01316	14	Bacteria(100);Firmicutes(100);Bacilli(100);Bacillales(100);Planococcaceae(79);Planococcaceae_unclassified(58);	Bacteria	Firmicutes	Bacilli	Bacillales	Planococcaceae	Planococcaceae_unclassified
Otu01317	14	Bacteria(100);"Proteobacteria"(100);Alphaproteobacteria(100);Rhizobiales(100);Rhizobiales_unclassified(100);Rhizobiales_unclassified(100);	Bacteria	"Proteobacteria"	Alphaproteobacteria	Rhizobiales	Rhizobiales_unclassified	Rhizobiales_unclassified
Otu01318	14	Bacteria(100);Bacteria_unclassified(100);Bacteria_unclassified(100);Bacteria_unclassified(100);Bacteria_unclassified(100);Bacteria_unclassified(100);	Bacteria	Bacteria_unclassified	Bacteria_unclassified	Bacteria_unclassified	Bacteria_unclassified	Bacteria_unclassified
Otu01319	14	Bacteria(100);"Actinobacteria"(100);Actinobacteria(100);Actinomycetales(100);Actinomycetales_unclassified(79);Actinomycetales_unclassified(79);	Bacteria	"Actinobacteria"	Actinobacteria	Actinomycetales	Actinomycetales_unclassified	Actinomycetales_unclassified
Otu01320	14	Bacteria(100);"Acidobacteria"(100);Acidobacteria_Gp6(100);Acidobacteria_Gp6_order_incertae_sedis(100);Acidobacteria_Gp6_family_incertae_sedis(100);Gp6(100);	Bacteria	"Acidobacteria"	Acidobacteria_Gp6	Acidobacteria_Gp6_order_incertae_sedis	Acidobacteria_Gp6_family_incertae_sedis	Gp6
Otu01321	14	Bacteria(100);Bacteria_unclassified(100);Bacteria_unclassified(100);Bacteria_unclassified(100);Bacteria_unclassified(100);Bacteria_unclassified(100);	Bacteria	Bacteria_unclassified	Bacteria_unclassified	Bacteria_unclassified	Bacteria_unclassified	Bacteria_unclassified
Otu01322	13	Bacteria(100);"Actinobacteria"(100);Actinobacteria(100);Actinomycetales(100);Promicromonosporaceae(93);Promicromonosporaceae_unclassified(93);	Bacteria	"Actinobacteria"	Actinobacteria	Actinomycetales	Promicromonosporaceae	Promicromonosporaceae_unclassified
Otu01323	13	Bacteria(100);"Proteobacteria"(100);Alphaproteobacteria(100);Rhizobiales(100);Rhizobiales_unclassified(100);Rhizobiales_unclassified(100);	Bacteria	"Proteobacteria"	Alphaproteobacteria	Rhizobiales	Rhizobiales_unclassified	Rhizobiales_unclassified
Otu01324	13	Bacteria(100);Firmicutes(100);Clostridia(100);Clostridiales(100);Ruminococcaceae(100);Clostridium_IV(100);	Bacteria	Firmicutes	Clostridia	Clostridiales	Ruminococcaceae	Clostridium_IV
Otu01325	13	Bacteria(100);"Proteobacteria"(100);Gammaproteobacteria(100);Xanthomonadales(100);Xanthomonadaceae(100);Stenotrophomonas(100);	Bacteria	"Proteobacteria"	Gammaproteobacteria	Xanthomonadales	Xanthomonadaceae	Stenotrophomonas
Otu01326	13	Bacteria(100);"Proteobacteria"(100);Gammaproteobacteria(100);Xanthomonadales(100);Xanthomonadaceae(100);Pseudoxanthomonas(100);	Bacteria	"Proteobacteria"	Gammaproteobacteria	Xanthomonadales	Xanthomonadaceae	Pseudoxanthomonas
Otu01327	13	Bacteria(100);"Proteobacteria"(100);Alphaproteobacteria(100);Rhizobiales(100);Rhizobiaceae(93);Rhizobium(93);	Bacteria	"Proteobacteria"	Alphaproteobacteria	Rhizobiales	Rhizobiaceae	Rhizobium
Otu01328	13	Bacteria(100);"Actinobacteria"(100);Actinobacteria(100);Coriobacteriales(100);Coriobacteriaceae(100);Asaccharobacter(70);	Bacteria	"Actinobacteria"	Actinobacteria	Coriobacteriales	Coriobacteriaceae	Asaccharobacter
Otu01329	13	Bacteria(100);"Actinobacteria"(100);Actinobacteria(100);Actinomycetales(100);Microbacteriaceae(93);Microbacteriaceae_unclassified(85);	Bacteria	"Actinobacteria"	Actinobacteria	Actinomycetales	Microbacteriaceae	Microbacteriaceae_unclassified
Otu01330	13	Bacteria(100);Firmicutes(100);Bacilli(100);Bacilli_unclassified(100);Bacilli_unclassified(100);Bacilli_unclassified(100);	Bacteria	Firmicutes	Bacilli	Bacilli_unclassified	Bacilli_unclassified	Bacilli_unclassified
Otu01331	13	Bacteria(100);"Bacteroidetes"(100);"Bacteroidia"(100);"Bacteroidales"(100);"Porphyromonadaceae"(100);Dysgonomonas(100);	Bacteria	"Bacteroidetes"	"Bacteroidia"	"Bacteroidales"	"Porphyromonadaceae"	Dysgonomonas
Otu01332	13	Bacteria(100);"Verrucomicrobia"(100);Opitutae(100);Opitutales(100);Opitutaceae(100);Opitutus(100);	Bacteria	"Verrucomicrobia"	Opitutae	Opitutales	Opitutaceae	Opitutus
Otu01333	13	Bacteria(100);"Proteobacteria"(100);Betaproteobacteria(100);Rhodocyclales(100);Rhodocyclaceae(100);Rhodocyclaceae_unclassified(100);	Bacteria	"Proteobacteria"	Betaproteobacteria	Rhodocyclales	Rhodocyclaceae	Rhodocyclaceae_unclassified
Otu01334	13	Bacteria(100);"Actinobacteria"(100);Actinobacteria(100);Actinomycetales(100);Microbacteriaceae(100);Microbacteriaceae_unclassified(100);	Bacteria	"Actinobacteria"	Actinobacteria	Actinomycetales	Microbacteriaceae	Microbacteriaceae_unclassified
Otu01335	13	Bacteria(100);"Actinobacteria"(100);Actinobacteria(100);Actinomycetales(100);Microbacteriaceae(100);Microbacteriaceae_unclassified(93);	Bacteria	"Actinobacteria"	Actinobacteria	Actinomycetales	Microbacteriaceae	Microbacteriaceae_unclassified
Otu01336	13	Bacteria(100);Firmicutes(100);Erysipelotrichia(100);Erysipelotrichales(100);Erysipelotrichaceae(100);Erysipelotrichaceae_unclassified(77);	Bacteria	Firmicutes	Erysipelotrichia	Erysipelotrichales	Erysipelotrichaceae	Erysipelotrichaceae_unclassified
Otu01337	13	Bacteria(100);"Bacteroidetes"(100);"Sphingobacteria"(100);"Sphingobacteriales"(100);Sphingobacteriaceae(100);Sphingobacterium(100);	Bacteria	"Bacteroidetes"	"Sphingobacteria"	"Sphingobacteriales"	Sphingobacteriaceae	Sphingobacterium
Otu01338	13	Bacteria(100);Firmicutes(100);Clostridia(100);Clostridiales(100);Lachnospiraceae(100);Lachnospiraceae_unclassified(100);	Bacteria	Firmicutes	Clostridia	Clostridiales	Lachnospiraceae	Lachnospiraceae_unclassified
Otu01339	13	Bacteria(100);"Actinobacteria"(100);Actinobacteria(100);Actinomycetales(100);Actinomycetales_unclassified(100);Actinomycetales_unclassified(100);	Bacteria	"Actinobacteria"	Actinobacteria	Actinomycetales	Actinomycetales_unclassified	Actinomycetales_unclassified
Otu01340	13	Bacteria(100);Firmicutes(100);Bacilli(100);Lactobacillales(100);Lactobacillales_unclassified(100);Lactobacillales_unclassified(100);	Bacteria	Firmicutes	Bacilli	Lactobacillales	Lactobacillales_unclassified	Lactobacillales_unclassified
Otu01341	13	Bacteria(100);"Proteobacteria"(100);Gammaproteobacteria(100);Alteromonadales(100);Alteromonadaceae(85);Haliea(85);	Bacteria	"Proteobacteria"	Gammaproteobacteria	Alteromonadales	Alteromonadaceae	Haliea
Otu01342	13	Bacteria(100);"Proteobacteria"(100);Gammaproteobacteria(100);Pseudomonadales(100);Pseudomonadaceae(100);Cellvibrio(100);	Bacteria	"Proteobacteria"	Gammaproteobacteria	Pseudomonadales	Pseudomonadaceae	Cellvibrio
Otu01343	13	Bacteria(100);"Proteobacteria"(100);Alphaproteobacteria(100);Rhizobiales(100);Methylobacteriaceae(100);Methylobacterium(100);	Bacteria	"Proteobacteria"	Alphaproteobacteria	Rhizobiales	Methylobacteriaceae	Methylobacterium
Otu01344	13	Bacteria(100);Firmicutes(100);Clostridia(100);Clostridiales(100);Lachnospiraceae(100);Clostridium_XlVa(77);	Bacteria	Firmicutes	Clostridia	Clostridiales	Lachnospiraceae	Clostridium_XlVa
Otu01345	13	Bacteria(100);Bacteria_unclassified(100);Bacteria_unclassified(100);Bacteria_unclassified(100);Bacteria_unclassified(100);Bacteria_unclassified(100);	Bacteria	Bacteria_unclassified	Bacteria_unclassified	Bacteria_unclassified	Bacteria_unclassified	Bacteria_unclassified
Otu01346	13	Bacteria(100);"Actinobacteria"(100);Actinobacteria(100);Acidimicrobiales(100);Acidimicrobiales_unclassified(100);Acidimicrobiales_unclassified(100);	Bacteria	"Actinobacteria"	Actinobacteria	Acidimicrobiales	Acidimicrobiales_unclassified	Acidimicrobiales_unclassified
Otu01347	13	Bacteria(100);"Proteobacteria"(100);Gammaproteobacteria(100);Pseudomonadales(100);Moraxellaceae(100);Acinetobacter(100);	Bacteria	"Proteobacteria"	Gammaproteobacteria	Pseudomonadales	Moraxellaceae	Acinetobacter
Otu01348	13	Bacteria(100);"Bacteroidetes"(100);"Bacteroidetes"_unclassified(100);"Bacteroidetes"_unclassified(100);"Bacteroidetes"_unclassified(100);"Bacteroidetes"_unclassified(100);	Bacteria	"Bacteroidetes"	"Bacteroidetes"_unclassified	"Bacteroidetes"_unclassified	"Bacteroidetes"_unclassified	"Bacteroidetes"_unclassified
Otu01349	13	Bacteria(100);"Proteobacteria"(100);"Proteobacteria"_unclassified(100);"Proteobacteria"_unclassified(100);"Proteobacteria"_unclassified(100);"Proteobacteria"_unclassified(100);	Bacteria	"Proteobacteria"	"Proteobacteria"_unclassified	"Proteobacteria"_unclassified	"Proteobacteria"_unclassified	"Proteobacteria"_unclassified
Otu01350	13	Bacteria(100);"Proteobacteria"(100);Deltaproteobacteria(100);Bdellovibrionales(100);Bacteriovoracaceae(100);Peredibacter(100);	Bacteria	"Proteobacteria"	Deltaproteobacteria	Bdellovibrionales	Bacteriovoracaceae	Peredibacter
Otu01351	13	Bacteria(100);"Proteobacteria"(100);Deltaproteobacteria(100);Myxococcales(100);Nannocystaceae(100);Nannocystaceae_unclassified(100);	Bacteria	"Proteobacteria"	Deltaproteobacteria	Myxococcales	Nannocystaceae	Nannocystaceae_unclassified
Otu01352	13	Bacteria(100);Firmicutes(100);Negativicutes(100);Selenomonadales(100);Veillonellaceae(100);Veillonellaceae_unclassified(100);	Bacteria	Firmicutes	Negativicutes	Selenomonadales	Veillonellaceae	Veillonellaceae_unclassified
Otu01353	13	Bacteria(100);"Bacteroidetes"(100);"Bacteroidia"(100);"Bacteroidales"(100);"Porphyromonadaceae"(100);"Porphyromonadaceae"_unclassified(100);	Bacteria	"Bacteroidetes"	"Bacteroidia"	"Bacteroidales"	"Porphyromonadaceae"	"Porphyromonadaceae"_unclassified
Otu01354	13	Bacteria(100);"Bacteroidetes"(100);"Bacteroidia"(100);"Bacteroidales"(100);"Bacteroidales"_unclassified(100);"Bacteroidales"_unclassified(100);	Bacteria	"Bacteroidetes"	"Bacteroidia"	"Bacteroidales"	"Bacteroidales"_unclassified	"Bacteroidales"_unclassified
Otu01355	13	Bacteria(100);Firmicutes(100);Clostridia(100);Clostridiales(100);Lachnospiraceae(100);Lachnospiraceae_unclassified(100);	Bacteria	Firmicutes	Clostridia	Clostridiales	Lachnospiraceae	Lachnospiraceae_unclassified
Otu01356	13	Bacteria(100);"Bacteroidetes"(100);"Sphingobacteria"(100);"Sphingobacteriales"(100);Sphingobacteriaceae(100);Sphingobacterium(100);	Bacteria	"Bacteroidetes"	"Sphingobacteria"	"Sphingobacteriales"	Sphingobacteriaceae	Sphingobacterium
Otu01357	13	Bacteria(100);"Bacteroidetes"(100);"Sphingobacteria"(100);"Sphingobacteriales"(100);Sphingobacteriaceae(100);Sphingobacterium(100);	Bacteria	"Bacteroidetes"	"Sphingobacteria"	"Sphingobacteriales"	Sphingobacteriaceae	Sphingobacterium
Otu01358	13	Bacteria(100);"Bacteroidetes"(100);"Bacteroidia"(100);"Bacteroidales"(100);"Porphyromonadaceae"(100);Dysgonomonas(100);	Bacteria	"Bacteroidetes"	"Bacteroidia"	"Bacteroidales"	"Porphyromonadaceae"	Dysgonomonas
Otu01359	13	Bacteria(100);"Bacteroidetes"(100);"Sphingobacteria"(100);"Sphingobacteriales"(100);Sphingobacteriaceae(100);Sphingobacterium(100);	Bacteria	"Bacteroidetes"	"Sphingobacteria"	"Sphingobacteriales"	Sphingobacteriaceae	Sphingobacterium
Otu01360	13	Bacteria(100);"Bacteroidetes"(100);"Bacteroidia"(100);"Bacteroidales"(100);"Porphyromonadaceae"(100);Dysgonomonas(100);	Bacteria	"Bacteroidetes"	"Bacteroidia"	"Bacteroidales"	"Porphyromonadaceae"	Dysgonomonas
Otu01361	13	Bacteria(100);"Proteobacteria"(100);Betaproteobacteria(100);Methylophilales(100);Methylophilaceae(100);Methylophilaceae_unclassified(62);	Bacteria	"Proteobacteria"	Betaproteobacteria	Methylophilales	Methylophilaceae	Methylophilaceae_unclassified
Otu01362	13	Bacteria(100);"Proteobacteria"(100);Alphaproteobacteria(100);Sphingomonadales(100);Sphingomonadaceae(100);Novosphingobium(93);	Bacteria	"Proteobacteria"	Alphaproteobacteria	Sphingomonadales	Sphingomonadaceae	Novosphingobium
Otu01363	13	Bacteria(100);Bacteria_unclassified(100);Bacteria_unclassified(100);Bacteria_unclassified(100);Bacteria_unclassified(100);Bacteria_unclassified(100);	Bacteria	Bacteria_unclassified	Bacteria_unclassified	Bacteria_unclassified	Bacteria_unclassified	Bacteria_unclassified
Otu01364	13	Bacteria(100);"Proteobacteria"(100);Gammaproteobacteria(100);"Enterobacteriales"(100);Enterobacteriaceae(100);Enterobacteriaceae_unclassified(85);	Bacteria	"Proteobacteria"	Gammaproteobacteria	"Enterobacteriales"	Enterobacteriaceae	Enterobacteriaceae_unclassified
Otu01365	13	Bacteria(100);Firmicutes(100);Clostridia(100);Clostridiales(100);Peptostreptococcaceae(100);Clostridium_XI(62);	Bacteria	Firmicutes	Clostridia	Clostridiales	Peptostreptococcaceae	Clostridium_XI
Otu01366	13	Bacteria(100);"Bacteroidetes"(100);"Sphingobacteria"(100);"Sphingobacteriales"(100);Sphingobacteriaceae(100);Sphingobacterium(100);	Bacteria	"Bacteroidetes"	"Sphingobacteria"	"Sphingobacteriales"	Sphingobacteriaceae	Sphingobacterium
Otu01367	13	Bacteria(100);Bacteria_unclassified(100);Bacteria_unclassified(100);Bacteria_unclassified(100);Bacteria_unclassified(100);Bacteria_unclassified(100);	Bacteria	Bacteria_unclassified	Bacteria_unclassified	Bacteria_unclassified	Bacteria_unclassified	Bacteria_unclassified
Otu01368	13	Bacteria(100);"Actinobacteria"(100);Actinobacteria(100);Solirubrobacterales(100);Conexibacteraceae(100);Conexibacter(100);	Bacteria	"Actinobacteria"	Actinobacteria	Solirubrobacterales	Conexibacteraceae	Conexibacter
Otu01369	13	Bacteria(100);"Actinobacteria"(100);Actinobacteria(100);Actinomycetales(100);Actinomycetales_unclassified(100);Actinomycetales_unclassified(100);	Bacteria	"Actinobacteria"	Actinobacteria	Actinomycetales	Actinomycetales_unclassified	Actinomycetales_unclassified
Otu01370	12	Bacteria(100);"Proteobacteria"(100);Gammaproteobacteria(100);Pseudomonadales(100);Moraxellaceae(100);Acinetobacter(100);	Bacteria	"Proteobacteria"	Gammaproteobacteria	Pseudomonadales	Moraxellaceae	Acinetobacter
Otu01371	12	Bacteria(100);Bacteria_unclassified(100);Bacteria_unclassified(100);Bacteria_unclassified(100);Bacteria_unclassified(100);Bacteria_unclassified(100);	Bacteria	Bacteria_unclassified	Bacteria_unclassified	Bacteria_unclassified	Bacteria_unclassified	Bacteria_unclassified
Otu01372	12	Bacteria(100);Firmicutes(100);Bacilli(100);Bacilli_unclassified(100);Bacilli_unclassified(100);Bacilli_unclassified(100);	Bacteria	Firmicutes	Bacilli	Bacilli_unclassified	Bacilli_unclassified	Bacilli_unclassified
Otu01373	12	Bacteria(100);"Actinobacteria"(100);Actinobacteria(100);Coriobacteriales(100);Coriobacteriaceae(100);Coriobacteriaceae_unclassified(100);	Bacteria	"Actinobacteria"	Actinobacteria	Coriobacteriales	Coriobacteriaceae	Coriobacteriaceae_unclassified
Otu01374	12	Bacteria(100);Bacteria_unclassified(100);Bacteria_unclassified(100);Bacteria_unclassified(100);Bacteria_unclassified(100);Bacteria_unclassified(100);	Bacteria	Bacteria_unclassified	Bacteria_unclassified	Bacteria_unclassified	Bacteria_unclassified	Bacteria_unclassified
Otu01375	12	Bacteria(100);"Actinobacteria"(100);Actinobacteria(100);Actinomycetales(100);Microbacteriaceae(100);Microbacteriaceae_unclassified(100);	Bacteria	"Actinobacteria"	Actinobacteria	Actinomycetales	Microbacteriaceae	Microbacteriaceae_unclassified
Otu01376	12	Bacteria(100);Firmicutes(100);Clostridia(100);Clostridiales(100);Lachnospiraceae(100);Lachnospiraceae_unclassified(100);	Bacteria	Firmicutes	Clostridia	Clostridiales	Lachnospiraceae	Lachnospiraceae_unclassified
Otu01377	12	Bacteria(100);Bacteria_unclassified(100);Bacteria_unclassified(100);Bacteria_unclassified(100);Bacteria_unclassified(100);Bacteria_unclassified(100);	Bacteria	Bacteria_unclassified	Bacteria_unclassified	Bacteria_unclassified	Bacteria_unclassified	Bacteria_unclassified
Otu01378	12	Bacteria(100);"Proteobacteria"(100);Gammaproteobacteria(100);Pseudomonadales(100);Moraxellaceae(100);Acinetobacter(100);	Bacteria	"Proteobacteria"	Gammaproteobacteria	Pseudomonadales	Moraxellaceae	Acinetobacter
Otu01379	12	Bacteria(100);"Actinobacteria"(100);Actinobacteria(100);Actinomycetales(100);Microbacteriaceae(92);Microbacteriaceae_unclassified(92);	Bacteria	"Actinobacteria"	Actinobacteria	Actinomycetales	Microbacteriaceae	Microbacteriaceae_unclassified
Otu01380	12	Bacteria(100);"Proteobacteria"(100);Alphaproteobacteria(100);Rhizobiales(100);Hyphomicrobiaceae(75);Devosia(75);	Bacteria	"Proteobacteria"	Alphaproteobacteria	Rhizobiales	Hyphomicrobiaceae	Devosia
Otu01381	12	Bacteria(100);Bacteria_unclassified(100);Bacteria_unclassified(100);Bacteria_unclassified(100);Bacteria_unclassified(100);Bacteria_unclassified(100);	Bacteria	Bacteria_unclassified	Bacteria_unclassified	Bacteria_unclassified	Bacteria_unclassified	Bacteria_unclassified
Otu01382	12	Bacteria(100);Firmicutes(100);Clostridia(100);Clostridiales(100);Clostridiales_unclassified(100);Clostridiales_unclassified(100);	Bacteria	Firmicutes	Clostridia	Clostridiales	Clostridiales_unclassified	Clostridiales_unclassified
Otu01383	12	Bacteria(100);Firmicutes(100);Clostridia(100);Clostridiales(100);Lachnospiraceae(100);Lachnospiraceae_unclassified(92);	Bacteria	Firmicutes	Clostridia	Clostridiales	Lachnospiraceae	Lachnospiraceae_unclassified
Otu01384	12	Bacteria(100);"Actinobacteria"(100);Actinobacteria(100);Solirubrobacterales(100);Conexibacteraceae(100);Conexibacter(100);	Bacteria	"Actinobacteria"	Actinobacteria	Solirubrobacterales	Conexibacteraceae	Conexibacter
Otu01385	12	Bacteria(100);"Proteobacteria"(100);Alphaproteobacteria(100);Sphingomonadales(100);Sphingomonadaceae(100);Sphingomonas(100);	Bacteria	"Proteobacteria"	Alphaproteobacteria	Sphingomonadales	Sphingomonadaceae	Sphingomonas
Otu01386	12	Bacteria(100);"Actinobacteria"(100);Actinobacteria(100);Solirubrobacterales(100);Solirubrobacterales_unclassified(100);Solirubrobacterales_unclassified(100);	Bacteria	"Actinobacteria"	Actinobacteria	Solirubrobacterales	Solirubrobacterales_unclassified	Solirubrobacterales_unclassified
Otu01387	12	Bacteria(100);Firmicutes(100);Clostridia(100);Clostridiales(100);Lachnospiraceae(100);Lachnospiraceae_unclassified(100);	Bacteria	Firmicutes	Clostridia	Clostridiales	Lachnospiraceae	Lachnospiraceae_unclassified
Otu01388	12	Bacteria(100);"Bacteroidetes"(100);"Bacteroidetes"_unclassified(100);"Bacteroidetes"_unclassified(100);"Bacteroidetes"_unclassified(100);"Bacteroidetes"_unclassified(100);	Bacteria	"Bacteroidetes"	"Bacteroidetes"_unclassified	"Bacteroidetes"_unclassified	"Bacteroidetes"_unclassified	"Bacteroidetes"_unclassified
Otu01389	12	Bacteria(100);Firmicutes(100);Firmicutes_unclassified(100);Firmicutes_unclassified(100);Firmicutes_unclassified(100);Firmicutes_unclassified(100);	Bacteria	Firmicutes	Firmicutes_unclassified	Firmicutes_unclassified	Firmicutes_unclassified	Firmicutes_unclassified
Otu01390	12	Bacteria(100);Firmicutes(100);Bacilli(100);Lactobacillales(100);Streptococcaceae(100);Streptococcus(100);	Bacteria	Firmicutes	Bacilli	Lactobacillales	Streptococcaceae	Streptococcus
Otu01391	12	Bacteria(100);"Bacteroidetes"(100);"Sphingobacteria"(100);"Sphingobacteriales"(100);Sphingobacteriaceae(100);Sphingobacterium(100);	Bacteria	"Bacteroidetes"	"Sphingobacteria"	"Sphingobacteriales"	Sphingobacteriaceae	Sphingobacterium
Otu01392	12	Bacteria(100);"Bacteroidetes"(100);Flavobacteria(100);"Flavobacteriales"(100);Flavobacteriaceae(100);Flavobacterium(100);	Bacteria	"Bacteroidetes"	Flavobacteria	"Flavobacteriales"	Flavobacteriaceae	Flavobacterium
Otu01393	12	Bacteria(100);"Bacteroidetes"(100);"Bacteroidia"(100);"Bacteroidales"(100);"Porphyromonadaceae"(100);"Porphyromonadaceae"_unclassified(100);	Bacteria	"Bacteroidetes"	"Bacteroidia"	"Bacteroidales"	"Porphyromonadaceae"	"Porphyromonadaceae"_unclassified
Otu01394	12	Bacteria(100);Firmicutes(100);Clostridia(100);Clostridiales(100);Peptostreptococcaceae(100);Peptostreptococcaceae_unclassified(84);	Bacteria	Firmicutes	Clostridia	Clostridiales	Peptostreptococcaceae	Peptostreptococcaceae_unclassified
Otu01395	12	Bacteria(100);Bacteria_unclassified(100);Bacteria_unclassified(100);Bacteria_unclassified(100);Bacteria_unclassified(100);Bacteria_unclassified(100);	Bacteria	Bacteria_unclassified	Bacteria_unclassified	Bacteria_unclassified	Bacteria_unclassified	Bacteria_unclassified
Otu01396	12	Bacteria(100);"Proteobacteria"(100);Alphaproteobacteria(100);Caulobacterales(100);Caulobacteraceae(100);Caulobacter(92);	Bacteria	"Proteobacteria"	Alphaproteobacteria	Caulobacterales	Caulobacteraceae	Caulobacter
Otu01397	12	Bacteria(100);"Bacteroidetes"(100);"Sphingobacteria"(100);"Sphingobacteriales"(100);Cytophagaceae(100);Leadbetterella(100);	Bacteria	"Bacteroidetes"	"Sphingobacteria"	"Sphingobacteriales"	Cytophagaceae	Leadbetterella
Otu01398	12	Bacteria(100);"Bacteroidetes"(100);Flavobacteria(100);"Flavobacteriales"(100);Flavobacteriaceae(100);Flavobacteriaceae_unclassified(100);	Bacteria	"Bacteroidetes"	Flavobacteria	"Flavobacteriales"	Flavobacteriaceae	Flavobacteriaceae_unclassified
Otu01399	12	Bacteria(100);"Proteobacteria"(100);Alphaproteobacteria(100);Sphingomonadales(100);Sphingomonadaceae(100);Sphingobium(59);	Bacteria	"Proteobacteria"	Alphaproteobacteria	Sphingomonadales	Sphingomonadaceae	Sphingobium
Otu01400	12	Bacteria(100);"Proteobacteria"(100);Betaproteobacteria(100);Neisseriales(100);Neisseriaceae(100);Neisseriaceae_unclassified(100);	Bacteria	"Proteobacteria"	Betaproteobacteria	Neisseriales	Neisseriaceae	Neisseriaceae_unclassified
Otu01401	12	Bacteria(100);"Bacteroidetes"(100);Flavobacteria(100);"Flavobacteriales"(100);Flavobacteriaceae(100);Chryseobacterium(100);	Bacteria	"Bacteroidetes"	Flavobacteria	"Flavobacteriales"	Flavobacteriaceae	Chryseobacterium
Otu01402	12	Bacteria(100);"Bacteroidetes"(100);Flavobacteria(100);"Flavobacteriales"(100);Flavobacteriaceae(100);Flavobacteriaceae_unclassified(100);	Bacteria	"Bacteroidetes"	Flavobacteria	"Flavobacteriales"	Flavobacteriaceae	Flavobacteriaceae_unclassified
Otu01403	12	Bacteria(100);Firmicutes(100);Bacilli(100);Lactobacillales(100);Leuconostocaceae(100);Weissella(100);	Bacteria	Firmicutes	Bacilli	Lactobacillales	Leuconostocaceae	Weissella
Otu01404	12	Bacteria(100);"Planctomycetes"(100);"Planctomycetacia"(100);Planctomycetales(100);Planctomycetaceae(100);Planctomycetaceae_unclassified(100);	Bacteria	"Planctomycetes"	"Planctomycetacia"	Planctomycetales	Planctomycetaceae	Planctomycetaceae_unclassified
Otu01405	12	Bacteria(100);"Acidobacteria"(100);Acidobacteria_Gp6(100);Acidobacteria_Gp6_order_incertae_sedis(100);Acidobacteria_Gp6_family_incertae_sedis(100);Gp6(100);	Bacteria	"Acidobacteria"	Acidobacteria_Gp6	Acidobacteria_Gp6_order_incertae_sedis	Acidobacteria_Gp6_family_incertae_sedis	Gp6
Otu01406	12	Bacteria(100);"Proteobacteria"(100);Betaproteobacteria(100);Burkholderiales(100);Alcaligenaceae(100);Alcaligenaceae_unclassified(67);	Bacteria	"Proteobacteria"	Betaproteobacteria	Burkholderiales	Alcaligenaceae	Alcaligenaceae_unclassified
Otu01407	12	Bacteria(100);"Actinobacteria"(100);Actinobacteria(100);Actinomycetales(100);Microbacteriaceae(92);Microbacteriaceae_unclassified(75);	Bacteria	"Actinobacteria"	Actinobacteria	Actinomycetales	Microbacteriaceae	Microbacteriaceae_unclassified
Otu01408	12	Bacteria(100);"Proteobacteria"(100);Alphaproteobacteria(100);Sphingomonadales(100);Sphingomonadales_unclassified(100);Sphingomonadales_unclassified(100);	Bacteria	"Proteobacteria"	Alphaproteobacteria	Sphingomonadales	Sphingomonadales_unclassified	Sphingomonadales_unclassified
Otu01409	12	Bacteria(100);"Proteobacteria"(100);Betaproteobacteria(100);Burkholderiales(100);Alcaligenaceae(67);Alcaligenaceae_unclassified(59);	Bacteria	"Proteobacteria"	Betaproteobacteria	Burkholderiales	Alcaligenaceae	Alcaligenaceae_unclassified
Otu01410	12	Bacteria(100);"Bacteroidetes"(100);"Bacteroidia"(100);"Bacteroidales"(100);"Porphyromonadaceae"(100);Dysgonomonas(100);	Bacteria	"Bacteroidetes"	"Bacteroidia"	"Bacteroidales"	"Porphyromonadaceae"	Dysgonomonas
Otu01411	12	Bacteria(100);Firmicutes(100);Clostridia(100);Clostridiales(100);Peptostreptococcaceae(100);Acetoanaerobium(100);	Bacteria	Firmicutes	Clostridia	Clostridiales	Peptostreptococcaceae	Acetoanaerobium
Otu01412	12	Bacteria(100);Firmicutes(100);Clostridia(100);Clostridiales(100);Lachnospiraceae(100);Lachnospiraceae_unclassified(100);	Bacteria	Firmicutes	Clostridia	Clostridiales	Lachnospiraceae	Lachnospiraceae_unclassified
Otu01413	12	Bacteria(100);"Proteobacteria"(100);Betaproteobacteria(100);Burkholderiales(100);Oxalobacteraceae(100);Oxalobacteraceae_unclassified(75);	Bacteria	"Proteobacteria"	Betaproteobacteria	Burkholderiales	Oxalobacteraceae	Oxalobacteraceae_unclassified
Otu01414	12	Bacteria(100);Firmicutes(100);Clostridia(100);Clostridiales(100);Peptostreptococcaceae(100);Clostridium_XI(84);	Bacteria	Firmicutes	Clostridia	Clostridiales	Peptostreptococcaceae	Clostridium_XI
Otu01415	12	Bacteria(100);"Bacteroidetes"(100);"Bacteroidia"(100);"Bacteroidales"(100);"Porphyromonadaceae"(100);Dysgonomonas(100);	Bacteria	"Bacteroidetes"	"Bacteroidia"	"Bacteroidales"	"Porphyromonadaceae"	Dysgonomonas
Otu01416	12	Bacteria(100);"Actinobacteria"(100);Actinobacteria(100);Actinomycetales(100);Actinomycetales_unclassified(100);Actinomycetales_unclassified(100);	Bacteria	"Actinobacteria"	Actinobacteria	Actinomycetales	Actinomycetales_unclassified	Actinomycetales_unclassified
Otu01417	12	Bacteria(100);Firmicutes(100);Clostridia(100);Clostridiales(100);Peptostreptococcaceae(100);Clostridium_XI(100);	Bacteria	Firmicutes	Clostridia	Clostridiales	Peptostreptococcaceae	Clostridium_XI
Otu01418	12	Bacteria(100);"Planctomycetes"(100);"Planctomycetacia"(100);Planctomycetales(100);Planctomycetaceae(100);Singulisphaera(100);	Bacteria	"Planctomycetes"	"Planctomycetacia"	Planctomycetales	Planctomycetaceae	Singulisphaera
Otu01419	12	Bacteria(100);"Proteobacteria"(100);Betaproteobacteria(100);Burkholderiales(100);Burkholderiales_unclassified(75);Burkholderiales_unclassified(75);	Bacteria	"Proteobacteria"	Betaproteobacteria	Burkholderiales	Burkholderiales_unclassified	Burkholderiales_unclassified
Otu01420	12	Bacteria(100);Firmicutes(100);Clostridia(100);Clostridiales(100);Clostridiales_unclassified(100);Clostridiales_unclassified(100);	Bacteria	Firmicutes	Clostridia	Clostridiales	Clostridiales_unclassified	Clostridiales_unclassified
Otu01421	12	Bacteria(100);"Proteobacteria"(100);Gammaproteobacteria(100);Pseudomonadales(100);Moraxellaceae(100);Moraxellaceae_unclassified(100);	Bacteria	"Proteobacteria"	Gammaproteobacteria	Pseudomonadales	Moraxellaceae	Moraxellaceae_unclassified
Otu01422	11	Bacteria(100);"Bacteroidetes"(100);"Sphingobacteria"(100);"Sphingobacteriales"(100);Sphingobacteriaceae(100);Sphingobacteriaceae_unclassified(100);	Bacteria	"Bacteroidetes"	"Sphingobacteria"	"Sphingobacteriales"	Sphingobacteriaceae	Sphingobacteriaceae_unclassified
Otu01423	11	Bacteria(100);Firmicutes(100);Firmicutes_unclassified(100);Firmicutes_unclassified(100);Firmicutes_unclassified(100);Firmicutes_unclassified(100);	Bacteria	Firmicutes	Firmicutes_unclassified	Firmicutes_unclassified	Firmicutes_unclassified	Firmicutes_unclassified
Otu01424	11	Bacteria(100);"Bacteroidetes"(100);Flavobacteria(100);"Flavobacteriales"(100);Flavobacteriaceae(100);Flavobacteriaceae_unclassified(100);	Bacteria	"Bacteroidetes"	Flavobacteria	"Flavobacteriales"	Flavobacteriaceae	Flavobacteriaceae_unclassified
Otu01425	11	Bacteria(100);Firmicutes(100);Clostridia(100);Clostridiales(100);Peptostreptococcaceae(91);Clostridium_XI(73);	Bacteria	Firmicutes	Clostridia	Clostridiales	Peptostreptococcaceae	Clostridium_XI
Otu01426	11	Bacteria(100);"Actinobacteria"(100);Actinobacteria(100);Actinobacteria_unclassified(100);Actinobacteria_unclassified(100);Actinobacteria_unclassified(100);	Bacteria	"Actinobacteria"	Actinobacteria	Actinobacteria_unclassified	Actinobacteria_unclassified	Actinobacteria_unclassified
Otu01427	11	Bacteria(100);Firmicutes(100);Bacilli(100);Lactobacillales(100);Aerococcaceae(100);Globicatella(100);	Bacteria	Firmicutes	Bacilli	Lactobacillales	Aerococcaceae	Globicatella
Otu01428	11	Bacteria(100);Firmicutes(100);Firmicutes_unclassified(100);Firmicutes_unclassified(100);Firmicutes_unclassified(100);Firmicutes_unclassified(100);	Bacteria	Firmicutes	Firmicutes_unclassified	Firmicutes_unclassified	Firmicutes_unclassified	Firmicutes_unclassified
Otu01429	11	Bacteria(100);Firmicutes(100);Clostridia(100);Clostridiales(100);Clostridiales_unclassified(100);Clostridiales_unclassified(100);	Bacteria	Firmicutes	Clostridia	Clostridiales	Clostridiales_unclassified	Clostridiales_unclassified
Otu01430	11	Bacteria(100);"Actinobacteria"(100);Actinobacteria(100);Actinobacteria_unclassified(100);Actinobacteria_unclassified(100);Actinobacteria_unclassified(100);	Bacteria	"Actinobacteria"	Actinobacteria	Actinobacteria_unclassified	Actinobacteria_unclassified	Actinobacteria_unclassified
Otu01431	11	Bacteria(100);"Actinobacteria"(100);Actinobacteria(100);Actinomycetales(100);Actinomycetales_unclassified(73);Actinomycetales_unclassified(73);	Bacteria	"Actinobacteria"	Actinobacteria	Actinomycetales	Actinomycetales_unclassified	Actinomycetales_unclassified
Otu01432	11	Bacteria(100);"Bacteroidetes"(100);"Sphingobacteria"(100);"Sphingobacteriales"(100);Sphingobacteriaceae(100);Sphingobacteriaceae_unclassified(100);	Bacteria	"Bacteroidetes"	"Sphingobacteria"	"Sphingobacteriales"	Sphingobacteriaceae	Sphingobacteriaceae_unclassified
Otu01433	11	Bacteria(100);Bacteria_unclassified(100);Bacteria_unclassified(100);Bacteria_unclassified(100);Bacteria_unclassified(100);Bacteria_unclassified(100);	Bacteria	Bacteria_unclassified	Bacteria_unclassified	Bacteria_unclassified	Bacteria_unclassified	Bacteria_unclassified
Otu01434	11	Bacteria(100);"Proteobacteria"(100);Betaproteobacteria(100);Burkholderiales(100);Burkholderiales_unclassified(100);Burkholderiales_unclassified(100);	Bacteria	"Proteobacteria"	Betaproteobacteria	Burkholderiales	Burkholderiales_unclassified	Burkholderiales_unclassified
Otu01435	11	Bacteria(100);Firmicutes(100);Bacilli(100);Bacillales(100);Bacillales_unclassified(100);Bacillales_unclassified(100);	Bacteria	Firmicutes	Bacilli	Bacillales	Bacillales_unclassified	Bacillales_unclassified
Otu01436	11	Bacteria(100);Firmicutes(100);Bacilli(100);Bacilli_unclassified(100);Bacilli_unclassified(100);Bacilli_unclassified(100);	Bacteria	Firmicutes	Bacilli	Bacilli_unclassified	Bacilli_unclassified	Bacilli_unclassified
Otu01437	11	Bacteria(100);"Proteobacteria"(100);Alphaproteobacteria(100);Rhizobiales(100);Rhizobiales_unclassified(100);Rhizobiales_unclassified(100);	Bacteria	"Proteobacteria"	Alphaproteobacteria	Rhizobiales	Rhizobiales_unclassified	Rhizobiales_unclassified
Otu01438	11	Bacteria(100);Firmicutes(100);Clostridia(100);Clostridiales(100);Clostridiales_unclassified(100);Clostridiales_unclassified(100);	Bacteria	Firmicutes	Clostridia	Clostridiales	Clostridiales_unclassified	Clostridiales_unclassified
Otu01439	11	Bacteria(100);"Bacteroidetes"(100);Flavobacteria(100);"Flavobacteriales"(100);Cryomorphaceae(100);Fluviicola(100);	Bacteria	"Bacteroidetes"	Flavobacteria	"Flavobacteriales"	Cryomorphaceae	Fluviicola
Otu01440	11	Bacteria(100);Firmicutes(100);Bacilli(100);Lactobacillales(100);Enterococcaceae(64);Enterococcus(64);	Bacteria	Firmicutes	Bacilli	Lactobacillales	Enterococcaceae	Enterococcus
Otu01441	11	Bacteria(100);"Actinobacteria"(100);Actinobacteria(100);Acidimicrobiales(100);Acidimicrobiaceae(100);Ilumatobacter(100);	Bacteria	"Actinobacteria"	Actinobacteria	Acidimicrobiales	Acidimicrobiaceae	Ilumatobacter
Otu01442	11	Bacteria(100);"Bacteroidetes"(100);"Bacteroidia"(100);"Bacteroidales"(100);"Porphyromonadaceae"(100);Dysgonomonas(100);	Bacteria	"Bacteroidetes"	"Bacteroidia"	"Bacteroidales"	"Porphyromonadaceae"	Dysgonomonas
Otu01443	11	Bacteria(100);"Proteobacteria"(100);Deltaproteobacteria(100);Myxococcales(100);Myxococcales_unclassified(100);Myxococcales_unclassified(100);	Bacteria	"Proteobacteria"	Deltaproteobacteria	Myxococcales	Myxococcales_unclassified	Myxococcales_unclassified
Otu01444	11	Bacteria(100);"Actinobacteria"(100);Actinobacteria(100);Actinomycetales(100);Propionibacteriaceae(91);Propionibacteriaceae_unclassified(91);	Bacteria	"Actinobacteria"	Actinobacteria	Actinomycetales	Propionibacteriaceae	Propionibacteriaceae_unclassified
Otu01445	11	Bacteria(100);Firmicutes(100);Clostridia(100);Clostridiales(100);Ruminococcaceae(100);Ruminococcus(100);	Bacteria	Firmicutes	Clostridia	Clostridiales	Ruminococcaceae	Ruminococcus
Otu01446	11	Bacteria(100);Firmicutes(100);Bacilli(100);Lactobacillales(100);Lactobacillales_unclassified(91);Lactobacillales_unclassified(91);	Bacteria	Firmicutes	Bacilli	Lactobacillales	Lactobacillales_unclassified	Lactobacillales_unclassified
Otu01447	11	Bacteria(100);"Bacteroidetes"(100);"Bacteroidia"(100);"Bacteroidales"(100);"Porphyromonadaceae"(100);"Porphyromonadaceae"_unclassified(64);	Bacteria	"Bacteroidetes"	"Bacteroidia"	"Bacteroidales"	"Porphyromonadaceae"	"Porphyromonadaceae"_unclassified
Otu01448	11	Bacteria(100);"Bacteroidetes"(100);"Bacteroidia"(100);"Bacteroidales"(100);"Porphyromonadaceae"(100);Dysgonomonas(91);	Bacteria	"Bacteroidetes"	"Bacteroidia"	"Bacteroidales"	"Porphyromonadaceae"	Dysgonomonas
Otu01449	11	Bacteria(100);Firmicutes(100);Clostridia(100);Clostridiales(100);Clostridiales_unclassified(100);Clostridiales_unclassified(100);	Bacteria	Firmicutes	Clostridia	Clostridiales	Clostridiales_unclassified	Clostridiales_unclassified
Otu01450	11	Bacteria(100);"Actinobacteria"(100);Actinobacteria(100);Actinomycetales(100);Nocardioidaceae(55);Nocardioidaceae_unclassified(55);	Bacteria	"Actinobacteria"	Actinobacteria	Actinomycetales	Nocardioidaceae	Nocardioidaceae_unclassified
Otu01451	11	Bacteria(100);Firmicutes(100);Clostridia(100);Clostridiales(100);Clostridiales_unclassified(100);Clostridiales_unclassified(100);	Bacteria	Firmicutes	Clostridia	Clostridiales	Clostridiales_unclassified	Clostridiales_unclassified
Otu01452	11	Bacteria(100);"Proteobacteria"(100);Alphaproteobacteria(100);Alphaproteobacteria_unclassified(100);Alphaproteobacteria_unclassified(100);Alphaproteobacteria_unclassified(100);	Bacteria	"Proteobacteria"	Alphaproteobacteria	Alphaproteobacteria_unclassified	Alphaproteobacteria_unclassified	Alphaproteobacteria_unclassified
Otu01453	11	Bacteria(100);"Bacteroidetes"(100);"Sphingobacteria"(100);"Sphingobacteriales"(100);Sphingobacteriaceae(100);Sphingobacterium(100);	Bacteria	"Bacteroidetes"	"Sphingobacteria"	"Sphingobacteriales"	Sphingobacteriaceae	Sphingobacterium
Otu01454	11	Bacteria(100);Bacteria_unclassified(100);Bacteria_unclassified(100);Bacteria_unclassified(100);Bacteria_unclassified(100);Bacteria_unclassified(100);	Bacteria	Bacteria_unclassified	Bacteria_unclassified	Bacteria_unclassified	Bacteria_unclassified	Bacteria_unclassified
Otu01455	11	Bacteria(100);Firmicutes(100);Clostridia(100);Clostridiales(100);Peptostreptococcaceae(100);Peptostreptococcaceae_unclassified(100);	Bacteria	Firmicutes	Clostridia	Clostridiales	Peptostreptococcaceae	Peptostreptococcaceae_unclassified
Otu01456	11	Bacteria(100);"Proteobacteria"(100);Alphaproteobacteria(100);Rhizobiales(100);Rhizobiales_unclassified(73);Rhizobiales_unclassified(73);	Bacteria	"Proteobacteria"	Alphaproteobacteria	Rhizobiales	Rhizobiales_unclassified	Rhizobiales_unclassified
Otu01457	11	Bacteria(100);"Actinobacteria"(100);Actinobacteria(100);Coriobacteriales(100);Coriobacteriaceae(100);Coriobacteriaceae_unclassified(100);	Bacteria	"Actinobacteria"	Actinobacteria	Coriobacteriales	Coriobacteriaceae	Coriobacteriaceae_unclassified
Otu01458	11	Bacteria(100);Firmicutes(100);Clostridia(100);Clostridiales(100);Ruminococcaceae(100);Ruminococcaceae_unclassified(100);	Bacteria	Firmicutes	Clostridia	Clostridiales	Ruminococcaceae	Ruminococcaceae_unclassified
Otu01459	11	Bacteria(100);"Bacteroidetes"(100);"Bacteroidetes"_incertae_sedis_class_incertae_sedis(100);"Bacteroidetes"_incertae_sedis_order_incertae_sedis(100);"Bacteroidetes"_incertae_sedis_family_incertae_sedis(100);Ohtaekwangia(100);	Bacteria	"Bacteroidetes"	"Bacteroidetes"_incertae_sedis_class_incertae_sedis	"Bacteroidetes"_incertae_sedis_order_incertae_sedis	"Bacteroidetes"_incertae_sedis_family_incertae_sedis	Ohtaekwangia
Otu01460	11	Bacteria(100);"Proteobacteria"(100);"Proteobacteria"_unclassified(100);"Proteobacteria"_unclassified(100);"Proteobacteria"_unclassified(100);"Proteobacteria"_unclassified(100);	Bacteria	"Proteobacteria"	"Proteobacteria"_unclassified	"Proteobacteria"_unclassified	"Proteobacteria"_unclassified	"Proteobacteria"_unclassified
Otu01461	11	Bacteria(100);"Actinobacteria"(100);Actinobacteria(100);Actinomycetales(100);Cellulomonadaceae(64);Cellulomonadaceae_unclassified(64);	Bacteria	"Actinobacteria"	Actinobacteria	Actinomycetales	Cellulomonadaceae	Cellulomonadaceae_unclassified
Otu01462	11	Bacteria(100);"Proteobacteria"(100);Betaproteobacteria(100);Betaproteobacteria_unclassified(100);Betaproteobacteria_unclassified(100);Betaproteobacteria_unclassified(100);	Bacteria	"Proteobacteria"	Betaproteobacteria	Betaproteobacteria_unclassified	Betaproteobacteria_unclassified	Betaproteobacteria_unclassified
Otu01463	11	Bacteria(100);"Bacteroidetes"(100);"Bacteroidia"(100);"Bacteroidales"(100);"Porphyromonadaceae"(100);Dysgonomonas(100);	Bacteria	"Bacteroidetes"	"Bacteroidia"	"Bacteroidales"	"Porphyromonadaceae"	Dysgonomonas
Otu01464	11	Bacteria(100);"Bacteroidetes"(100);"Bacteroidia"(100);"Bacteroidales"(100);"Porphyromonadaceae"(100);"Porphyromonadaceae"_unclassified(100);	Bacteria	"Bacteroidetes"	"Bacteroidia"	"Bacteroidales"	"Porphyromonadaceae"	"Porphyromonadaceae"_unclassified
Otu01465	11	Bacteria(100);"Bacteroidetes"(100);"Bacteroidia"(100);"Bacteroidales"(100);"Porphyromonadaceae"(100);"Porphyromonadaceae"_unclassified(100);	Bacteria	"Bacteroidetes"	"Bacteroidia"	"Bacteroidales"	"Porphyromonadaceae"	"Porphyromonadaceae"_unclassified
Otu01466	11	Bacteria(100);Firmicutes(100);Clostridia(100);Clostridiales(100);Clostridiales_unclassified(100);Clostridiales_unclassified(100);	Bacteria	Firmicutes	Clostridia	Clostridiales	Clostridiales_unclassified	Clostridiales_unclassified
Otu01467	11	Bacteria(100);"Proteobacteria"(100);Betaproteobacteria(100);Betaproteobacteria_unclassified(100);Betaproteobacteria_unclassified(100);Betaproteobacteria_unclassified(100);	Bacteria	"Proteobacteria"	Betaproteobacteria	Betaproteobacteria_unclassified	Betaproteobacteria_unclassified	Betaproteobacteria_unclassified
Otu01468	11	Bacteria(100);Firmicutes(100);Clostridia(100);Clostridiales(100);Clostridiales_unclassified(100);Clostridiales_unclassified(100);	Bacteria	Firmicutes	Clostridia	Clostridiales	Clostridiales_unclassified	Clostridiales_unclassified
Otu01469	11	Bacteria(100);Firmicutes(100);Clostridia(100);Clostridiales(100);Lachnospiraceae(73);Lachnospiraceae_unclassified(73);	Bacteria	Firmicutes	Clostridia	Clostridiales	Lachnospiraceae	Lachnospiraceae_unclassified
Otu01470	11	Bacteria(100);"Proteobacteria"(100);Alphaproteobacteria(100);Sphingomonadales(100);Sphingomonadaceae(100);Novosphingobium(100);	Bacteria	"Proteobacteria"	Alphaproteobacteria	Sphingomonadales	Sphingomonadaceae	Novosphingobium
Otu01471	11	Bacteria(100);"Actinobacteria"(100);Actinobacteria(100);Acidimicrobiales(100);"Acidimicrobineae"_incertae_sedis(91);Aciditerrimonas(91);	Bacteria	"Actinobacteria"	Actinobacteria	Acidimicrobiales	"Acidimicrobineae"_incertae_sedis	Aciditerrimonas
Otu01472	11	Bacteria(100);"Bacteroidetes"(100);"Bacteroidia"(100);"Bacteroidales"(100);"Porphyromonadaceae"(100);Dysgonomonas(100);	Bacteria	"Bacteroidetes"	"Bacteroidia"	"Bacteroidales"	"Porphyromonadaceae"	Dysgonomonas
Otu01473	11	Bacteria(100);Bacteria_unclassified(100);Bacteria_unclassified(100);Bacteria_unclassified(100);Bacteria_unclassified(100);Bacteria_unclassified(100);	Bacteria	Bacteria_unclassified	Bacteria_unclassified	Bacteria_unclassified	Bacteria_unclassified	Bacteria_unclassified
Otu01474	11	Bacteria(100);"Actinobacteria"(100);Actinobacteria(100);Actinomycetales(100);Nocardioidaceae(100);Aeromicrobium(82);	Bacteria	"Actinobacteria"	Actinobacteria	Actinomycetales	Nocardioidaceae	Aeromicrobium
Otu01475	11	Bacteria(100);"Actinobacteria"(100);Actinobacteria(100);Actinomycetales(100);Nocardioidaceae(100);Nocardioidaceae_unclassified(100);	Bacteria	"Actinobacteria"	Actinobacteria	Actinomycetales	Nocardioidaceae	Nocardioidaceae_unclassified
Otu01476	11	Bacteria(100);Firmicutes(100);Clostridia(100);Clostridiales(100);Clostridiales_unclassified(82);Clostridiales_unclassified(82);	Bacteria	Firmicutes	Clostridia	Clostridiales	Clostridiales_unclassified	Clostridiales_unclassified
Otu01477	11	Bacteria(100);Firmicutes(100);Clostridia(100);Clostridiales(100);Lachnospiraceae(100);Lachnospiraceae_unclassified(100);	Bacteria	Firmicutes	Clostridia	Clostridiales	Lachnospiraceae	Lachnospiraceae_unclassified
Otu01478	11	Bacteria(100);"Bacteroidetes"(100);"Bacteroidia"(100);"Bacteroidales"(100);"Porphyromonadaceae"(100);Dysgonomonas(100);	Bacteria	"Bacteroidetes"	"Bacteroidia"	"Bacteroidales"	"Porphyromonadaceae"	Dysgonomonas
Otu01479	11	Bacteria(100);Bacteria_unclassified(100);Bacteria_unclassified(100);Bacteria_unclassified(100);Bacteria_unclassified(100);Bacteria_unclassified(100);	Bacteria	Bacteria_unclassified	Bacteria_unclassified	Bacteria_unclassified	Bacteria_unclassified	Bacteria_unclassified
Otu01480	11	Bacteria(100);"Actinobacteria"(100);Actinobacteria(100);Actinomycetales(100);Actinomycetales_unclassified(64);Actinomycetales_unclassified(64);	Bacteria	"Actinobacteria"	Actinobacteria	Actinomycetales	Actinomycetales_unclassified	Actinomycetales_unclassified
Otu01481	11	Bacteria(100);"Actinobacteria"(100);Actinobacteria(100);Actinomycetales(100);Actinomycetales_unclassified(100);Actinomycetales_unclassified(100);	Bacteria	"Actinobacteria"	Actinobacteria	Actinomycetales	Actinomycetales_unclassified	Actinomycetales_unclassified
Otu01482	11	Bacteria(100);"Proteobacteria"(100);Gammaproteobacteria(100);Gammaproteobacteria_unclassified(100);Gammaproteobacteria_unclassified(100);Gammaproteobacteria_unclassified(100);	Bacteria	"Proteobacteria"	Gammaproteobacteria	Gammaproteobacteria_unclassified	Gammaproteobacteria_unclassified	Gammaproteobacteria_unclassified
Otu01483	11	Bacteria(100);"Actinobacteria"(100);Actinobacteria(100);Actinomycetales(100);Actinomycetales_unclassified(55);Actinomycetales_unclassified(55);	Bacteria	"Actinobacteria"	Actinobacteria	Actinomycetales	Actinomycetales_unclassified	Actinomycetales_unclassified
Otu01484	10	Bacteria(100);Firmicutes(100);Clostridia(100);Clostridiales(100);Lachnospiraceae(100);Lachnospiraceae_unclassified(100);	Bacteria	Firmicutes	Clostridia	Clostridiales	Lachnospiraceae	Lachnospiraceae_unclassified
Otu01485	10	Bacteria(100);TM7(100);TM7_class_incertae_sedis(100);TM7_order_incertae_sedis(100);TM7_family_incertae_sedis(100);TM7_genus_incertae_sedis(100);	Bacteria	TM7	TM7_class_incertae_sedis	TM7_order_incertae_sedis	TM7_family_incertae_sedis	TM7_genus_incertae_sedis
Otu01486	10	Bacteria(100);Firmicutes(100);Firmicutes_unclassified(100);Firmicutes_unclassified(100);Firmicutes_unclassified(100);Firmicutes_unclassified(100);	Bacteria	Firmicutes	Firmicutes_unclassified	Firmicutes_unclassified	Firmicutes_unclassified	Firmicutes_unclassified
Otu01487	10	Bacteria(100);"Actinobacteria"(100);Actinobacteria(100);Actinobacteria_unclassified(100);Actinobacteria_unclassified(100);Actinobacteria_unclassified(100);	Bacteria	"Actinobacteria"	Actinobacteria	Actinobacteria_unclassified	Actinobacteria_unclassified	Actinobacteria_unclassified
Otu01488	10	Bacteria(100);"Bacteroidetes"(100);"Bacteroidetes"_unclassified(100);"Bacteroidetes"_unclassified(100);"Bacteroidetes"_unclassified(100);"Bacteroidetes"_unclassified(100);	Bacteria	"Bacteroidetes"	"Bacteroidetes"_unclassified	"Bacteroidetes"_unclassified	"Bacteroidetes"_unclassified	"Bacteroidetes"_unclassified
Otu01489	10	Bacteria(100);"Bacteroidetes"(100);"Bacteroidetes"_unclassified(100);"Bacteroidetes"_unclassified(100);"Bacteroidetes"_unclassified(100);"Bacteroidetes"_unclassified(100);	Bacteria	"Bacteroidetes"	"Bacteroidetes"_unclassified	"Bacteroidetes"_unclassified	"Bacteroidetes"_unclassified	"Bacteroidetes"_unclassified
Otu01490	10	Bacteria(100);Firmicutes(100);Clostridia(100);Clostridiales(100);Ruminococcaceae(100);Ruminococcaceae_unclassified(100);	Bacteria	Firmicutes	Clostridia	Clostridiales	Ruminococcaceae	Ruminococcaceae_unclassified
Otu01491	10	Bacteria(100);Firmicutes(100);Erysipelotrichia(100);Erysipelotrichales(100);Erysipelotrichaceae(100);Erysipelotrichaceae_incertae_sedis(100);	Bacteria	Firmicutes	Erysipelotrichia	Erysipelotrichales	Erysipelotrichaceae	Erysipelotrichaceae_incertae_sedis
Otu01492	10	Bacteria(100);Firmicutes(100);Erysipelotrichia(100);Erysipelotrichales(100);Erysipelotrichaceae(100);Erysipelotrichaceae_unclassified(100);	Bacteria	Firmicutes	Erysipelotrichia	Erysipelotrichales	Erysipelotrichaceae	Erysipelotrichaceae_unclassified
Otu01493	10	Bacteria(100);"Proteobacteria"(100);Gammaproteobacteria(100);Legionellales(100);Coxiellaceae(100);Aquicella(100);	Bacteria	"Proteobacteria"	Gammaproteobacteria	Legionellales	Coxiellaceae	Aquicella
Otu01494	10	Bacteria(100);"Proteobacteria"(100);Gammaproteobacteria(100);Legionellales(100);Legionellaceae(100);Legionella(100);	Bacteria	"Proteobacteria"	Gammaproteobacteria	Legionellales	Legionellaceae	Legionella
Otu01495	10	Bacteria(100);"Actinobacteria"(100);Actinobacteria(100);Actinomycetales(100);Sanguibacteraceae(80);Sanguibacter(80);	Bacteria	"Actinobacteria"	Actinobacteria	Actinomycetales	Sanguibacteraceae	Sanguibacter
Otu01496	10	Bacteria(100);"Bacteroidetes"(100);"Bacteroidia"(100);"Bacteroidales"(100);"Porphyromonadaceae"(100);"Porphyromonadaceae"_unclassified(100);	Bacteria	"Bacteroidetes"	"Bacteroidia"	"Bacteroidales"	"Porphyromonadaceae"	"Porphyromonadaceae"_unclassified
Otu01497	10	Bacteria(100);"Proteobacteria"(100);Gammaproteobacteria(100);Legionellales(100);Legionellaceae(100);Legionella(100);	Bacteria	"Proteobacteria"	Gammaproteobacteria	Legionellales	Legionellaceae	Legionella
Otu01498	10	Bacteria(100);"Proteobacteria"(100);Betaproteobacteria(100);Rhodocyclales(100);Rhodocyclaceae(100);Rhodocyclaceae_unclassified(100);	Bacteria	"Proteobacteria"	Betaproteobacteria	Rhodocyclales	Rhodocyclaceae	Rhodocyclaceae_unclassified
Otu01499	10	Bacteria(100);Bacteria_unclassified(100);Bacteria_unclassified(100);Bacteria_unclassified(100);Bacteria_unclassified(100);Bacteria_unclassified(100);	Bacteria	Bacteria_unclassified	Bacteria_unclassified	Bacteria_unclassified	Bacteria_unclassified	Bacteria_unclassified
Otu01500	10	Bacteria(100);"Proteobacteria"(100);Betaproteobacteria(100);Rhodocyclales(100);Rhodocyclaceae(100);Rhodocyclaceae_unclassified(100);	Bacteria	"Proteobacteria"	Betaproteobacteria	Rhodocyclales	Rhodocyclaceae	Rhodocyclaceae_unclassified
Otu01501	10	Bacteria(100);"Proteobacteria"(100);Betaproteobacteria(100);Rhodocyclales(100);Rhodocyclaceae(100);Shinella(100);	Bacteria	"Proteobacteria"	Betaproteobacteria	Rhodocyclales	Rhodocyclaceae	Shinella
Otu01502	10	Bacteria(100);"Actinobacteria"(100);Actinobacteria(100);Actinomycetales(100);Microbacteriaceae(100);Microbacteriaceae_unclassified(61);	Bacteria	"Actinobacteria"	Actinobacteria	Actinomycetales	Microbacteriaceae	Microbacteriaceae_unclassified
Otu01503	10	Bacteria(100);Firmicutes(100);Clostridia(100);Clostridiales(100);Clostridiales_unclassified(100);Clostridiales_unclassified(100);	Bacteria	Firmicutes	Clostridia	Clostridiales	Clostridiales_unclassified	Clostridiales_unclassified
Otu01504	10	Bacteria(100);"Bacteroidetes"(100);Flavobacteria(100);"Flavobacteriales"(100);Flavobacteriaceae(100);Flavobacteriaceae_unclassified(100);	Bacteria	"Bacteroidetes"	Flavobacteria	"Flavobacteriales"	Flavobacteriaceae	Flavobacteriaceae_unclassified
Otu01505	10	Bacteria(100);Firmicutes(100);Clostridia(100);Clostridiales(100);Clostridiales_unclassified(100);Clostridiales_unclassified(100);	Bacteria	Firmicutes	Clostridia	Clostridiales	Clostridiales_unclassified	Clostridiales_unclassified
Otu01506	10	Bacteria(100);Firmicutes(100);Bacilli(100);Bacillales(100);Bacillales_unclassified(80);Bacillales_unclassified(80);	Bacteria	Firmicutes	Bacilli	Bacillales	Bacillales_unclassified	Bacillales_unclassified
Otu01507	10	Bacteria(100);Firmicutes(100);Clostridia(100);Clostridiales(100);Clostridiales_unclassified(100);Clostridiales_unclassified(100);	Bacteria	Firmicutes	Clostridia	Clostridiales	Clostridiales_unclassified	Clostridiales_unclassified
Otu01508	10	Bacteria(100);Bacteria_unclassified(100);Bacteria_unclassified(100);Bacteria_unclassified(100);Bacteria_unclassified(100);Bacteria_unclassified(100);	Bacteria	Bacteria_unclassified	Bacteria_unclassified	Bacteria_unclassified	Bacteria_unclassified	Bacteria_unclassified
Otu01509	10	Bacteria(100);"Proteobacteria"(100);Deltaproteobacteria(100);Myxococcales(100);Polyangiaceae(70);Chondromyces(70);	Bacteria	"Proteobacteria"	Deltaproteobacteria	Myxococcales	Polyangiaceae	Chondromyces
Otu01510	10	Bacteria(100);Firmicutes(100);Clostridia(100);Clostridiales(100);Ruminococcaceae(100);Ruminococcaceae_unclassified(100);	Bacteria	Firmicutes	Clostridia	Clostridiales	Ruminococcaceae	Ruminococcaceae_unclassified
Otu01511	10	Bacteria(100);Firmicutes(100);Clostridia(100);Clostridiales(100);Lachnospiraceae(100);Clostridium_XlVb(100);	Bacteria	Firmicutes	Clostridia	Clostridiales	Lachnospiraceae	Clostridium_XlVb
Otu01512	10	Bacteria(100);"Proteobacteria"(100);Alphaproteobacteria(100);Rhizobiales(100);Rhizobiales_unclassified(100);Rhizobiales_unclassified(100);	Bacteria	"Proteobacteria"	Alphaproteobacteria	Rhizobiales	Rhizobiales_unclassified	Rhizobiales_unclassified
Otu01513	10	Bacteria(100);"Bacteroidetes"(100);"Sphingobacteria"(100);"Sphingobacteriales"(100);Sphingobacteriaceae(100);Sphingobacterium(100);	Bacteria	"Bacteroidetes"	"Sphingobacteria"	"Sphingobacteriales"	Sphingobacteriaceae	Sphingobacterium
Otu01514	10	Bacteria(100);"Proteobacteria"(100);Betaproteobacteria(100);Burkholderiales(100);Comamonadaceae(100);Comamonadaceae_unclassified(90);	Bacteria	"Proteobacteria"	Betaproteobacteria	Burkholderiales	Comamonadaceae	Comamonadaceae_unclassified
Otu01515	10	Bacteria(100);Bacteria_unclassified(100);Bacteria_unclassified(100);Bacteria_unclassified(100);Bacteria_unclassified(100);Bacteria_unclassified(100);	Bacteria	Bacteria_unclassified	Bacteria_unclassified	Bacteria_unclassified	Bacteria_unclassified	Bacteria_unclassified
Otu01516	10	Bacteria(100);"Actinobacteria"(100);Actinobacteria(100);Acidimicrobiales(100);Acidimicrobiales_unclassified(100);Acidimicrobiales_unclassified(100);	Bacteria	"Actinobacteria"	Actinobacteria	Acidimicrobiales	Acidimicrobiales_unclassified	Acidimicrobiales_unclassified
Otu01517	10	Bacteria(100);"Proteobacteria"(100);Alphaproteobacteria(100);Rhizobiales(100);Rhizobiales_unclassified(100);Rhizobiales_unclassified(100);	Bacteria	"Proteobacteria"	Alphaproteobacteria	Rhizobiales	Rhizobiales_unclassified	Rhizobiales_unclassified
Otu01518	10	Bacteria(100);"Proteobacteria"(100);Alphaproteobacteria(100);Rhodospirillales(100);Acetobacteraceae(100);Roseomonas(100);	Bacteria	"Proteobacteria"	Alphaproteobacteria	Rhodospirillales	Acetobacteraceae	Roseomonas
Otu01519	10	Bacteria(100);"Proteobacteria"(100);Alphaproteobacteria(100);Sphingomonadales(100);Sphingomonadales_unclassified(80);Sphingomonadales_unclassified(80);	Bacteria	"Proteobacteria"	Alphaproteobacteria	Sphingomonadales	Sphingomonadales_unclassified	Sphingomonadales_unclassified
Otu01520	10	Bacteria(100);"Bacteroidetes"(100);Flavobacteria(100);"Flavobacteriales"(100);Flavobacteriaceae(100);Flavobacteriaceae_unclassified(100);	Bacteria	"Bacteroidetes"	Flavobacteria	"Flavobacteriales"	Flavobacteriaceae	Flavobacteriaceae_unclassified
Otu01521	10	Bacteria(100);"Verrucomicrobia"(100);Verrucomicrobiae(100);Verrucomicrobiales(100);Verrucomicrobiaceae(100);Prosthecobacter(100);	Bacteria	"Verrucomicrobia"	Verrucomicrobiae	Verrucomicrobiales	Verrucomicrobiaceae	Prosthecobacter
Otu01522	10	Bacteria(100);"Proteobacteria"(100);Alphaproteobacteria(100);Sphingomonadales(100);Sphingomonadaceae(100);Sphingomonas(61);	Bacteria	"Proteobacteria"	Alphaproteobacteria	Sphingomonadales	Sphingomonadaceae	Sphingomonas
Otu01523	10	Bacteria(100);"Proteobacteria"(100);Deltaproteobacteria(100);Deltaproteobacteria_unclassified(100);Deltaproteobacteria_unclassified(100);Deltaproteobacteria_unclassified(100);	Bacteria	"Proteobacteria"	Deltaproteobacteria	Deltaproteobacteria_unclassified	Deltaproteobacteria_unclassified	Deltaproteobacteria_unclassified
Otu01524	10	Bacteria(100);Firmicutes(100);Clostridia(100);Clostridiales(100);Lachnospiraceae(61);Lachnospiraceae_unclassified(61);	Bacteria	Firmicutes	Clostridia	Clostridiales	Lachnospiraceae	Lachnospiraceae_unclassified
Otu01525	10	Bacteria(100);"Deinococcus-Thermus"(100);Deinococci(100);Deinococcales(100);Trueperaceae(100);Truepera(100);	Bacteria	"Deinococcus-Thermus"	Deinococci	Deinococcales	Trueperaceae	Truepera
Otu01526	10	Bacteria(100);"Bacteroidetes"(100);"Sphingobacteria"(100);"Sphingobacteriales"(100);Sphingobacteriaceae(100);Sphingobacterium(80);	Bacteria	"Bacteroidetes"	"Sphingobacteria"	"Sphingobacteriales"	Sphingobacteriaceae	Sphingobacterium
Otu01527	10	Bacteria(100);"Proteobacteria"(100);Alphaproteobacteria(100);Sphingomonadales(100);Sphingomonadales_unclassified(80);Sphingomonadales_unclassified(80);	Bacteria	"Proteobacteria"	Alphaproteobacteria	Sphingomonadales	Sphingomonadales_unclassified	Sphingomonadales_unclassified
Otu01528	10	Bacteria(100);Firmicutes(100);Clostridia(100);Clostridiales(100);Clostridiales_Incertae_Sedis_XIII(70);Anaerovorax(70);	Bacteria	Firmicutes	Clostridia	Clostridiales	Clostridiales_Incertae_Sedis_XIII	Anaerovorax
Otu01529	10	Bacteria(100);"Actinobacteria"(100);Actinobacteria(100);Actinomycetales(100);Actinomycetales_unclassified(100);Actinomycetales_unclassified(100);	Bacteria	"Actinobacteria"	Actinobacteria	Actinomycetales	Actinomycetales_unclassified	Actinomycetales_unclassified
Otu01530	10	Bacteria(100);"Bacteroidetes"(100);"Sphingobacteria"(100);"Sphingobacteriales"(100);Sphingobacteriaceae(100);Sphingobacterium(100);	Bacteria	"Bacteroidetes"	"Sphingobacteria"	"Sphingobacteriales"	Sphingobacteriaceae	Sphingobacterium
Otu01531	10	Bacteria(100);"Bacteroidetes"(100);"Bacteroidia"(100);"Bacteroidales"(100);"Porphyromonadaceae"(100);Dysgonomonas(100);	Bacteria	"Bacteroidetes"	"Bacteroidia"	"Bacteroidales"	"Porphyromonadaceae"	Dysgonomonas
Otu01532	10	Bacteria(100);Bacteria_unclassified(100);Bacteria_unclassified(100);Bacteria_unclassified(100);Bacteria_unclassified(100);Bacteria_unclassified(100);	Bacteria	Bacteria_unclassified	Bacteria_unclassified	Bacteria_unclassified	Bacteria_unclassified	Bacteria_unclassified
Otu01533	10	Bacteria(100);"Proteobacteria"(100);Alphaproteobacteria(100);Rhizobiales(100);Rhizobiales_unclassified(80);Rhizobiales_unclassified(80);	Bacteria	"Proteobacteria"	Alphaproteobacteria	Rhizobiales	Rhizobiales_unclassified	Rhizobiales_unclassified
Otu01534	10	Bacteria(100);"Proteobacteria"(100);Alphaproteobacteria(100);Rhizobiales(100);Rhizobiales_unclassified(90);Rhizobiales_unclassified(90);	Bacteria	"Proteobacteria"	Alphaproteobacteria	Rhizobiales	Rhizobiales_unclassified	Rhizobiales_unclassified
Otu01535	10	Bacteria(100);Bacteria_unclassified(100);Bacteria_unclassified(100);Bacteria_unclassified(100);Bacteria_unclassified(100);Bacteria_unclassified(100);	Bacteria	Bacteria_unclassified	Bacteria_unclassified	Bacteria_unclassified	Bacteria_unclassified	Bacteria_unclassified
Otu01536	10	Bacteria(100);"Bacteroidetes"(100);"Bacteroidia"(100);"Bacteroidales"(100);"Porphyromonadaceae"(100);Parabacteroides(100);	Bacteria	"Bacteroidetes"	"Bacteroidia"	"Bacteroidales"	"Porphyromonadaceae"	Parabacteroides
Otu01537	10	Bacteria(100);"Chlamydiae"(100);Chlamydiae(100);Chlamydiales(100);Parachlamydiaceae(100);Parachlamydia(100);	Bacteria	"Chlamydiae"	Chlamydiae	Chlamydiales	Parachlamydiaceae	Parachlamydia
Otu01538	10	Bacteria(100);Bacteria_unclassified(100);Bacteria_unclassified(100);Bacteria_unclassified(100);Bacteria_unclassified(100);Bacteria_unclassified(100);	Bacteria	Bacteria_unclassified	Bacteria_unclassified	Bacteria_unclassified	Bacteria_unclassified	Bacteria_unclassified
Otu01539	10	Bacteria(100);"Proteobacteria"(100);Betaproteobacteria(100);Burkholderiales(100);Burkholderiales_unclassified(70);Burkholderiales_unclassified(70);	Bacteria	"Proteobacteria"	Betaproteobacteria	Burkholderiales	Burkholderiales_unclassified	Burkholderiales_unclassified
Otu01540	10	Bacteria(100);"Actinobacteria"(100);Actinobacteria(100);Coriobacteriales(100);Coriobacteriaceae(100);Atopobium(90);	Bacteria	"Actinobacteria"	Actinobacteria	Coriobacteriales	Coriobacteriaceae	Atopobium
Otu01541	10	Bacteria(100);Firmicutes(100);Clostridia(100);Clostridiales(100);Clostridiales_unclassified(100);Clostridiales_unclassified(100);	Bacteria	Firmicutes	Clostridia	Clostridiales	Clostridiales_unclassified	Clostridiales_unclassified
Otu01542	10	Bacteria(100);"Proteobacteria"(100);Gammaproteobacteria(100);Gammaproteobacteria_unclassified(100);Gammaproteobacteria_unclassified(100);Gammaproteobacteria_unclassified(100);	Bacteria	"Proteobacteria"	Gammaproteobacteria	Gammaproteobacteria_unclassified	Gammaproteobacteria_unclassified	Gammaproteobacteria_unclassified
Otu01543	10	Bacteria(100);Firmicutes(100);Clostridia(100);Clostridiales(100);Lachnospiraceae(100);Lachnospiraceae_unclassified(70);	Bacteria	Firmicutes	Clostridia	Clostridiales	Lachnospiraceae	Lachnospiraceae_unclassified
Otu01544	10	Bacteria(100);"Proteobacteria"(100);Gammaproteobacteria(100);Pseudomonadales(100);Moraxellaceae(100);Acinetobacter(100);	Bacteria	"Proteobacteria"	Gammaproteobacteria	Pseudomonadales	Moraxellaceae	Acinetobacter
Otu01545	10	Bacteria(100);Firmicutes(100);Clostridia(100);Clostridiales(100);Lachnospiraceae(100);Lachnospiraceae_unclassified(100);	Bacteria	Firmicutes	Clostridia	Clostridiales	Lachnospiraceae	Lachnospiraceae_unclassified
Otu01546	10	Bacteria(100);Firmicutes(100);Clostridia(100);Clostridiales(100);Ruminococcaceae(100);Ruminococcaceae_unclassified(100);	Bacteria	Firmicutes	Clostridia	Clostridiales	Ruminococcaceae	Ruminococcaceae_unclassified
Otu01547	10	Bacteria(100);"Bacteroidetes"(100);"Bacteroidia"(100);"Bacteroidales"(100);"Porphyromonadaceae"(100);Dysgonomonas(100);	Bacteria	"Bacteroidetes"	"Bacteroidia"	"Bacteroidales"	"Porphyromonadaceae"	Dysgonomonas
Otu01548	10	Bacteria(100);Firmicutes(100);Bacilli(100);Bacilli_unclassified(100);Bacilli_unclassified(100);Bacilli_unclassified(100);	Bacteria	Firmicutes	Bacilli	Bacilli_unclassified	Bacilli_unclassified	Bacilli_unclassified
Otu01549	10	Bacteria(100);"Proteobacteria"(100);Betaproteobacteria(100);Burkholderiales(100);Comamonadaceae(100);Comamonadaceae_unclassified(70);	Bacteria	"Proteobacteria"	Betaproteobacteria	Burkholderiales	Comamonadaceae	Comamonadaceae_unclassified
Otu01550	10	Bacteria(100);"Bacteroidetes"(100);"Sphingobacteria"(100);"Sphingobacteriales"(100);Chitinophagaceae(100);Chitinophagaceae_unclassified(100);	Bacteria	"Bacteroidetes"	"Sphingobacteria"	"Sphingobacteriales"	Chitinophagaceae	Chitinophagaceae_unclassified
Otu01551	10	Bacteria(100);"Bacteroidetes"(100);"Bacteroidia"(100);"Bacteroidales"(100);"Porphyromonadaceae"(100);Dysgonomonas(100);	Bacteria	"Bacteroidetes"	"Bacteroidia"	"Bacteroidales"	"Porphyromonadaceae"	Dysgonomonas
Otu01552	10	Bacteria(100);Firmicutes(100);Clostridia(100);Clostridiales(100);Clostridiales_unclassified(100);Clostridiales_unclassified(100);	Bacteria	Firmicutes	Clostridia	Clostridiales	Clostridiales_unclassified	Clostridiales_unclassified
Otu01553	10	Bacteria(100);"Actinobacteria"(100);Actinobacteria(100);Actinomycetales(100);Actinomycetales_unclassified(100);Actinomycetales_unclassified(100);	Bacteria	"Actinobacteria"	Actinobacteria	Actinomycetales	Actinomycetales_unclassified	Actinomycetales_unclassified
Otu01554	10	Bacteria(100);Firmicutes(100);Clostridia(100);Clostridiales(100);Lachnospiraceae(90);Lachnospiraceae_unclassified(90);	Bacteria	Firmicutes	Clostridia	Clostridiales	Lachnospiraceae	Lachnospiraceae_unclassified
Otu01555	10	Bacteria(100);Firmicutes(100);Bacilli(100);Bacillales(100);Planococcaceae(100);Planococcaceae_unclassified(90);	Bacteria	Firmicutes	Bacilli	Bacillales	Planococcaceae	Planococcaceae_unclassified
Otu01556	10	Bacteria(100);"Actinobacteria"(100);Actinobacteria(100);Actinomycetales(100);Nocardiopsaceae(100);Nocardiopsis(90);	Bacteria	"Actinobacteria"	Actinobacteria	Actinomycetales	Nocardiopsaceae	Nocardiopsis
Otu01557	10	Bacteria(100);Firmicutes(100);Clostridia(100);Clostridiales(100);Clostridiales_unclassified(100);Clostridiales_unclassified(100);	Bacteria	Firmicutes	Clostridia	Clostridiales	Clostridiales_unclassified	Clostridiales_unclassified
Otu01558	10	Bacteria(100);Firmicutes(100);Bacilli(100);Bacillales(100);Bacillales_unclassified(80);Bacillales_unclassified(80);	Bacteria	Firmicutes	Bacilli	Bacillales	Bacillales_unclassified	Bacillales_unclassified
Otu01559	10	Bacteria(100);"Proteobacteria"(100);Gammaproteobacteria(100);"Enterobacteriales"(100);Enterobacteriaceae(100);Enterobacteriaceae_unclassified(100);	Bacteria	"Proteobacteria"	Gammaproteobacteria	"Enterobacteriales"	Enterobacteriaceae	Enterobacteriaceae_unclassified
Otu01560	9	Bacteria(100);"Bacteroidetes"(100);"Bacteroidia"(100);"Bacteroidales"(100);"Porphyromonadaceae"(100);Dysgonomonas(89);	Bacteria	"Bacteroidetes"	"Bacteroidia"	"Bacteroidales"	"Porphyromonadaceae"	Dysgonomonas
Otu01561	9	Bacteria(100);Firmicutes(100);Clostridia(100);Clostridiales(100);Ruminococcaceae(100);Ruminococcaceae_unclassified(100);	Bacteria	Firmicutes	Clostridia	Clostridiales	Ruminococcaceae	Ruminococcaceae_unclassified
Otu01562	9	Bacteria(100);"Actinobacteria"(100);Actinobacteria(100);Actinobacteria_unclassified(100);Actinobacteria_unclassified(100);Actinobacteria_unclassified(100);	Bacteria	"Actinobacteria"	Actinobacteria	Actinobacteria_unclassified	Actinobacteria_unclassified	Actinobacteria_unclassified
Otu01563	9	Bacteria(100);"Verrucomicrobia"(100);"Verrucomicrobia"_unclassified(100);"Verrucomicrobia"_unclassified(100);"Verrucomicrobia"_unclassified(100);"Verrucomicrobia"_unclassified(100);	Bacteria	"Verrucomicrobia"	"Verrucomicrobia"_unclassified	"Verrucomicrobia"_unclassified	"Verrucomicrobia"_unclassified	"Verrucomicrobia"_unclassified
Otu01564	9	Bacteria(100);Firmicutes(100);Clostridia(100);Clostridiales(100);Peptostreptococcaceae(100);Clostridium_XI(100);	Bacteria	Firmicutes	Clostridia	Clostridiales	Peptostreptococcaceae	Clostridium_XI
Otu01565	9	Bacteria(100);Firmicutes(100);Clostridia(100);Clostridiales(100);Lachnospiraceae(100);Lachnospiraceae_unclassified(100);	Bacteria	Firmicutes	Clostridia	Clostridiales	Lachnospiraceae	Lachnospiraceae_unclassified
Otu01566	9	Bacteria(100);Firmicutes(100);Clostridia(100);Clostridiales(100);Lachnospiraceae(100);Lachnospiraceae_unclassified(100);	Bacteria	Firmicutes	Clostridia	Clostridiales	Lachnospiraceae	Lachnospiraceae_unclassified
Otu01567	9	Bacteria(100);Firmicutes(100);Clostridia(100);Clostridiales(100);Lachnospiraceae(100);Lachnospiraceae_unclassified(100);	Bacteria	Firmicutes	Clostridia	Clostridiales	Lachnospiraceae	Lachnospiraceae_unclassified
Otu01568	9	Bacteria(100);"Bacteroidetes"(100);"Sphingobacteria"(100);"Sphingobacteriales"(100);Sphingobacteriaceae(100);Sphingobacterium(100);	Bacteria	"Bacteroidetes"	"Sphingobacteria"	"Sphingobacteriales"	Sphingobacteriaceae	Sphingobacterium
Otu01569	9	Bacteria(100);"Proteobacteria"(100);Gammaproteobacteria(100);Gammaproteobacteria_unclassified(100);Gammaproteobacteria_unclassified(100);Gammaproteobacteria_unclassified(100);	Bacteria	"Proteobacteria"	Gammaproteobacteria	Gammaproteobacteria_unclassified	Gammaproteobacteria_unclassified	Gammaproteobacteria_unclassified
Otu01570	9	Bacteria(100);"Proteobacteria"(100);Deltaproteobacteria(100);Bdellovibrionales(100);Bacteriovoracaceae(100);Peredibacter(100);	Bacteria	"Proteobacteria"	Deltaproteobacteria	Bdellovibrionales	Bacteriovoracaceae	Peredibacter
Otu01571	9	Bacteria(100);"Proteobacteria"(100);"Proteobacteria"_unclassified(100);"Proteobacteria"_unclassified(100);"Proteobacteria"_unclassified(100);"Proteobacteria"_unclassified(100);	Bacteria	"Proteobacteria"	"Proteobacteria"_unclassified	"Proteobacteria"_unclassified	"Proteobacteria"_unclassified	"Proteobacteria"_unclassified
[truncated: 8,912 more rows]

## Sheet: PRE_rarefaction_OTU_Table
ID	family	life_stage	numOtus	Otu00001	Otu00002	Otu00003	Otu00004	Otu00005	Otu00006	Otu00007	Otu00008	Otu00009	Otu00010	Otu00011	Otu00012	Otu00013	Otu00014	Otu00015	Otu00016	Otu00017	Otu00018	Otu00019	Otu00020	Otu00021	Otu00022	Otu00023	Otu00024	Otu00025	Otu00026	Otu00027	Otu00028	Otu00029	Otu00030	Otu00031	Otu00032	Otu00033	Otu00034	Otu00035	Otu00036	Otu00037	Otu00038	Otu00039	Otu00040	Otu00041	Otu00042	Otu00043	Otu00044	Otu00045	Otu00046
[truncated: 81 more rows]
[truncated: 5,000 more columns]

[truncated: 1 more sheets: POST_rarefaction_OTU_Table]
